# Supplementary material for: 2,4,5-Tris(4-methyl­phen­yl)-1H-imidazol-3-ium 2,4,6-tri­nitro­phenolate
Source: IUCrdata. 2026 Jun 30;11(Pt 6):x260671. doi: 10.1107/S2414314626006711 (PMC13330807; doi:10.1107/S2414314626006711)
Supplement: Supplementary file 1 [file x-11-x260671-sup1.cif]

##############################################################################
#                                                                            #
# This CIF contains the data for a data article accepted for                 #
# publication in IUCrData. It conforms to the requirements of                #
# Notes for Authors for IUCrData, and has been                               #
# peer reviewed under the auspices of IUCrData.                              #
#                                                                            #
# Full details of the Crystallographic Information File format               #
# are given in the paper "The Crystallographic Information File (CIF):       #
# a New Standard Archive File for Crystallography" by S. R. Hall, F. H.      #
# Allen and I. D. Brown [Acta Cryst. (1991), A47, 655-685].                  #
#                                                                            #
# The current version of the core CIF dictionary is obtainable from          #
# ftp://ftp.iucr.org/pub/cif_core.dic.                                       #
#                                                                            #
# Software is freely available for graphical display of the structure(s)     #
# in this CIF. For information consult the CIF software page                 #
# http://www.iucr.org/resources/cif/software.                                #
#                                                                            #
# This file may be used for bona fide research purposes within the           #
# scientific community so long as proper attribution is given to the data    # 
# article from which it was obtained.                                        #
#                                                                            #
##############################################################################
data_I
_audit_creation_method
;
Olex2 1.5
(compiled 2026.05.24 svn.rec792b02 for OlexSys, GUI svn.r7575)
;
_journal_date_recd_electronic     2026-06-04
_journal_date_accepted     2026-06-25
_journal_name_full     'IUCrData'
_journal_year     2026
_journal_volume     11
_journal_issue      1
_journal_page_first     0
_journal_page_last     0
_journal_paper_category     HO
_journal_paper_doi     10.1107/S2414314626006711
_journal_coeditor_code     BT4202
_publ_contact_author_name     'Peter Solo'
_publ_contact_author_address
;
Department of Chemistry, St. Joseph's College (A), Jakhama, Nagaland, 797001,
India
Department of Environmental Studies, St. Xavier College, Jalukie, Nagaland,
India
;
_publ_contact_author_email     'solopeter82@gmail.com'
_publ_contact_author_fax     ?
_publ_contact_author_phone     ?
_publ_section_title
;
2,4,5-Tris(4-methylphenyl)-1<i>H</i>-imidazol-3-ium 2,4,6-trinitrophenolate
;
loop_
    _publ_author_name
    _publ_author_footnote
    _publ_author_address
    'Solo, Peter' .
;
Department of Chemistry, St. Joseph's College (A), Jakhama, Nagaland, 797001,
India
Department of Environmental Studies, St. Xavier College, Jalukie, Nagaland,
India
;
    'Pillay, Michael' .
;
Department of Life and Consumer Sciences,
College of Agriculture and Environmental Sciences,
Florida Campus,
University of South Africa,
Johannesburg 1709,
South Africa
;
    'William Raja, Tharsius Raja' .
;
Department of Life and Consumer Sciences,
College of Agriculture and Environmental Sciences,
Florida Campus, University of South Africa,
Johannesburg 1709,
South Africa
Postgraduate and Research Department of Biotechnology,
Bishop Heber College (Autonomous),
Tiruchirappalli,
Tamil Nadu - 620 017
India
;
_publ_section_synopsis
;
The crystal structure of the title imidazolium picrate salt is consolidated by
N---H...O hydrogen bonds and multiple offset \p--\p stacking contacts between
neighbouring aromatic rings; the nitro-group oxygen atoms of the picrate anion
are positionally disordered.
;
_database_code_depnum_ccdc_archive     2559623
_chemical_name_systematic
;
2,4,5-Tris(4-methylphenyl)-1<i>H</i>-imidazol-3-ium 2,4,6-trinitrophenolate
;
_chemical_name_common     ?
_chemical_formula_moiety     'C24 H23 N2 +, C6 H2 N3 O7 -'
_chemical_formula_sum     'C30 H25 N5 O7'
_chemical_formula_iupac     'C24 H23 N2 +, C6 H2 N3 O7 -'
_chemical_formula_weight     567.55
_chemical_melting_point     ?
_space_group_crystal_system     monoclinic
_space_group_name_H-M_alt     'P 1 21/c 1'
_space_group_name_Hall     '-P 2ybc'
loop_
    _space_group_symop_operation_xyz
    'x, y, z'
    '-x, y+1/2, -z+1/2'
    '-x, -y, -z'
    'x, -y-1/2, z-1/2'
_cell_length_a     9.6095(15)
_cell_length_b     24.877(4)
_cell_length_c     11.4691(18)
_cell_angle_alpha     90
_cell_angle_beta     92.686(5)
_cell_angle_gamma     90
_cell_volume     2738.8(7)
_cell_formula_units_Z     4
_cell_measurement_reflns_used     5170
_cell_measurement_theta_min     2.27
_cell_measurement_theta_max     18.60
_cell_measurement_temperature     296.15
_exptl_crystal_description     irregular
_exptl_crystal_colour     'clear yellowish orange'
_exptl_crystal_size_max     0.2
_exptl_crystal_size_mid     0.12
_exptl_crystal_size_min     0.08
_exptl_crystal_density_diffrn     1.376
_exptl_crystal_density_meas     ?
_exptl_crystal_density_method     ?
_exptl_crystal_F_000     1184
_exptl_absorpt_coefficient_mu     0.100
_exptl_absorpt_correction_type     multi-scan
_exptl_absorpt_process_details
;
(SADABS; Krause <i>et al.</i>,  2015)
;
_exptl_absorpt_correction_T_min     0.5087
_exptl_absorpt_correction_T_max     0.7457
_diffrn_ambient_temperature     296.15
_diffrn_source     ?
_diffrn_source_power     1.5
_diffrn_source_voltage     50.0
_diffrn_source_current     30.0
_diffrn_radiation_type     MoK\a
_diffrn_radiation_wavelength     0.71073
_diffrn_measurement_device_type     'Bruker APEXII CCD'
_diffrn_measurement_method     '\f and \w scans'
_diffrn_detector_area_resol_mean     ?
_diffrn_reflns_number     121811
_diffrn_reflns_av_R_equivalents     0.1571
_diffrn_reflns_av_unetI/netI     0.0681
_diffrn_reflns_theta_min     1.637
_diffrn_reflns_theta_max     28.826
_diffrn_reflns_theta_full     25.242
_diffrn_measured_fraction_theta_max     0.996
_diffrn_measured_fraction_theta_full     1.000
_diffrn_reflns_limit_h_min     -13
_diffrn_reflns_limit_h_max     12
_diffrn_reflns_limit_k_min     -33
_diffrn_reflns_limit_k_max     33
_diffrn_reflns_limit_l_min     -15
_diffrn_reflns_limit_l_max     15
_diffrn_standards_number     0
_refine_special_details
'The oxygen atoms of the nitro (NO2) groups were disordered over two positions and were refined with split occupancies using SADI, SIMU, RIGU and FLAT restraints. An extinction correction was applied.'
_reflns_number_total     7135
_reflns_number_gt     3162
_reflns_threshold_expression     'I > 2\s(I)'
_refine_ls_structure_factor_coef     Fsqd
_refine_ls_matrix_type     full
_refine_ls_R_factor_all     0.1716
_refine_ls_R_factor_gt     0.0682
_refine_ls_wR_factor_gt     0.1453
_refine_ls_wR_factor_ref     0.1995
_refine_ls_goodness_of_fit_ref     1.012
_refine_ls_restrained_S_all     1.006
_refine_ls_number_reflns     7135
_refine_ls_number_parameters     440
_refine_ls_number_restraints     189
_refine_ls_hydrogen_treatment     constr
_refine_ls_weighting_scheme     calc
_refine_ls_weighting_details
              'w=1/[\s^2^(Fo^2^)+(0.0669P)^2^+1.4232P] where P=(Fo^2^+2Fc^2^)/3'
_atom_sites_solution_hydrogens     geom
_atom_sites_solution_primary     dual
_atom_sites_solution_secondary     ?
_refine_ls_shift/su_max     0.000
_refine_ls_shift/su_mean     0.000
_refine_diff_density_max     0.260
_refine_diff_density_min     -0.212
_refine_ls_extinction_method
;
SHELXL2025/1 (Sheldrick, 2015<i>b</i>)
;
_refine_ls_extinction_coef     0.0093(11)
_refine_ls_extinction_expression
                                  'Fc^*^=kFc[1+0.001xFc^2^\l^3^/sin(2\q)]^-1/4^'
loop_
    _atom_type_symbol
    _atom_type_description
    _atom_type_scat_dispersion_real
    _atom_type_scat_dispersion_imag
    _atom_type_scat_source
    'C' 'C' 0.0033 0.0016
                         'International Tables Vol C Tables 4.2.6.8 and 6.1.1.4'
    'H' 'H' 0.0000 0.0000
                         'International Tables Vol C Tables 4.2.6.8 and 6.1.1.4'
    'N' 'N' 0.0061 0.0033
                         'International Tables Vol C Tables 4.2.6.8 and 6.1.1.4'
    'O' 'O' 0.0106 0.0060
                         'International Tables Vol C Tables 4.2.6.8 and 6.1.1.4'
_computing_data_collection
;
APEX2 (Bruker, 2018)
;
_computing_cell_refinement
;
SAINT V8.38A (Bruker, 2018)
;
_computing_data_reduction
;
SAINT V8.38A (Bruker, 2018)
;
_computing_structure_solution
;
<i>SHELXT2018/2</i> (Sheldrick, 2015<i>a</i>)
;
_computing_structure_refinement
;
<i>SHELXL2025/1</i> (Sheldrick, 2015<i>b</i>)
;
_computing_molecular_graphics
;
Olex2 1.5 (Dolomanov <i>et al.</i>,  2009), Mercury (Macrae <i>et
al.</i>,  2020)
;
_computing_publication_material
;
Olex2 1.5 (Dolomanov <i>et al.</i>,  2009)
;
loop_
    _atom_site_type_symbol
    _atom_site_label
    _atom_site_fract_x
    _atom_site_fract_y
    _atom_site_fract_z
    _atom_site_U_iso_or_equiv
    _atom_site_adp_type
    _atom_site_calc_flag
    _atom_site_occupancy
    _atom_site_disorder_assembly
    _atom_site_disorder_group
    C C1 0.2696(3) 0.33411(10) 0.3426(2) 0.0485(7) Uani d 1 . .
    C C2 0.2157(3) 0.38940(9) 0.3497(2) 0.0478(6) Uani d 1 . .
    C C3 0.2866(4) 0.42912(12) 0.4082(3) 0.0817(11) Uani d 1 . .
    H H3 0.371368 0.421484 0.447157 0.098 Uiso calc 1 . .
    C C4 0.2337(4) 0.48068(12) 0.4104(4) 0.0903(12) Uani d 1 . .
    H H4 0.284311 0.507152 0.450913 0.108 Uiso calc 1 . .
    C C5 0.1108(4) 0.49403(11) 0.3555(3) 0.0686(9) Uani d 1 . .
    C C6 0.0546(5) 0.55087(13) 0.3567(4) 0.1052(14) Uani d 1 . .
    H H6A 0.053473 0.563451 0.435797 0.158 Uiso calc 1 . .
    H H6B -0.038343 0.551362 0.322234 0.158 Uiso calc 1 . .
    H H6C 0.113143 0.573833 0.312911 0.158 Uiso calc 1 . .
    C C7 0.0416(4) 0.45434(14) 0.2984(4) 0.1044(15) Uani d 1 . .
    H H7 -0.043322 0.462076 0.259892 0.125 Uiso calc 1 . .
    C C8 0.0923(4) 0.40240(13) 0.2949(4) 0.0942(13) Uani d 1 . .
    H H8 0.041062 0.376069 0.254506 0.113 Uiso calc 1 . .
    C C9 0.2379(3) 0.28834(10) 0.4009(2) 0.0482(6) Uani d 1 . .
    C C10 0.1474(3) 0.27860(10) 0.4974(2) 0.0468(6) Uani d 1 . .
    C C11 0.1228(3) 0.31836(11) 0.5783(2) 0.0548(7) Uani d 1 . .
    H H11 0.168723 0.351164 0.573873 0.066 Uiso calc 1 . .
    C C12 0.0311(3) 0.30989(11) 0.6653(3) 0.0590(8) Uani d 1 . .
    H H12 0.016518 0.337142 0.718852 0.071 Uiso calc 1 . .
    C C13 -0.0397(3) 0.26177(12) 0.6747(2) 0.0540(7) Uani d 1 . .
    C C14 -0.1432(3) 0.25337(15) 0.7667(3) 0.0774(10) Uani d 1 . .
    H H14A -0.097339 0.237557 0.834531 0.116 Uiso calc 1 . .
    H H14B -0.215802 0.229838 0.737290 0.116 Uiso calc 1 . .
    H H14C -0.182682 0.287322 0.787252 0.116 Uiso calc 1 . .
    C C15 -0.0126(3) 0.22186(12) 0.5959(3) 0.0597(8) Uani d 1 . .
    H H15 -0.057046 0.188837 0.601705 0.072 Uiso calc 1 . .
    C C16 0.0792(3) 0.22968(10) 0.5082(3) 0.0551(7) Uani d 1 . .
    H H16 0.095394 0.202014 0.456020 0.066 Uiso calc 1 . .
    C C17 0.3806(3) 0.26646(10) 0.2588(2) 0.0460(6) Uani d 1 . .
    C C18 0.4640(3) 0.23584(10) 0.1801(2) 0.0452(6) Uani d 1 . .
    C C19 0.4735(3) 0.18060(11) 0.1879(3) 0.0594(8) Uani d 1 . .
    H H19 0.427257 0.162529 0.245629 0.071 Uiso calc 1 . .
    C C20 0.5505(3) 0.15202(11) 0.1112(3) 0.0642(8) Uani d 1 . .
    H H20 0.556850 0.114879 0.118899 0.077 Uiso calc 1 . .
    C C21 0.6186(3) 0.17716(11) 0.0227(3) 0.0570(7) Uani d 1 . .
    C C22 0.7009(4) 0.14518(14) -0.0619(3) 0.0815(10) Uani d 1 . .
    H H22A 0.673084 0.155306 -0.140297 0.122 Uiso calc 1 . .
    H H22B 0.683570 0.107543 -0.051156 0.122 Uiso calc 1 . .
    H H22C 0.798446 0.152331 -0.048005 0.122 Uiso calc 1 . .
    C C23 0.6091(3) 0.23262(11) 0.0160(2) 0.0568(7) Uani d 1 . .
    H H23 0.654905 0.250611 -0.042026 0.068 Uiso calc 1 . .
    C C24 0.5340(3) 0.26170(11) 0.0927(2) 0.0529(7) Uani d 1 . .
    H H24 0.529783 0.298937 0.086205 0.063 Uiso calc 1 . .
    C C25 0.4194(3) 0.44175(10) 0.1113(2) 0.0514(7) Uani d 1 . .
    C C26 0.3083(3) 0.44583(10) 0.0226(2) 0.0549(7) Uani d 1 . .
    C C27 0.2381(4) 0.49252(11) -0.0039(3) 0.0693(9) Uani d 1 . .
    H H27 0.164654 0.492616 -0.059711 0.083 Uiso calc 1 . .
    C C28 0.2768(4) 0.53884(12) 0.0523(3) 0.0760(10) Uani d 1 . .
    C C29 0.3850(4) 0.53937(11) 0.1346(3) 0.0719(9) Uani d 1 . .
    H H29 0.411117 0.571366 0.171398 0.086 Uiso calc 1 . .
    C C30 0.4540(3) 0.49316(11) 0.1622(2) 0.0597(8) Uani d 1 . .
    N N1 0.3571(2) 0.31920(8) 0.25642(19) 0.0498(6) Uani d 1 . .
    H H1 0.391842 0.341067 0.207535 0.060 Uiso calc 1 . .
    N N2 0.3078(2) 0.24713(8) 0.34641(18) 0.0476(5) Uani d 1 . .
    H H2 0.304788 0.213817 0.366185 0.057 Uiso calc 1 . .
    N N3 0.2692(3) 0.39936(10) -0.0469(3) 0.0700(7) Uani d 1 . .
    N N4 0.2065(5) 0.58864(12) 0.0228(4) 0.1276(16) Uani d 1 . .
    N N5 0.5676(4) 0.49712(13) 0.2506(3) 0.0858(9) Uani d 1 . .
    O O1 0.4793(2) 0.39910(7) 0.14185(18) 0.0655(6) Uani d 1 . .
    O O2 0.341(2) 0.3612(7) -0.057(2) 0.098(6) Uani d 0.41(4) A 1
    O O3 0.1482(11) 0.4006(5) -0.086(2) 0.089(5) Uani d 0.41(4) A 1
    O O2A 0.3265(15) 0.3563(4) -0.0238(17) 0.086(4) Uani d 0.59(4) A 2
    O O3A 0.195(3) 0.4031(5) -0.1348(18) 0.152(6) Uani d 0.59(4) A 2
    O O4 0.0930(15) 0.5849(4) -0.0385(15) 0.158(5) Uani d 0.75(3) B 1
    O O5 0.2618(14) 0.6313(2) 0.0633(11) 0.117(3) Uani d 0.75(3) B 1
    O O4A 0.162(4) 0.5939(10) -0.0823(12) 0.115(8) Uani d 0.25(3) B 2
    O O5A 0.187(3) 0.6231(8) 0.1026(14) 0.095(6) Uani d 0.25(3) B 2
    O O6 0.6143(13) 0.5448(3) 0.2643(13) 0.104(4) Uani d 0.413(18) C 1
    O O7 0.594(2) 0.4619(4) 0.3131(17) 0.148(7) Uani d 0.413(18) C 1
    O O6A 0.5599(13) 0.5279(6) 0.3283(11) 0.146(5) Uani d 0.587(18) C 2
    O O7A 0.6676(7) 0.4652(3) 0.2436(9) 0.096(3) Uani d 0.587(18) C 2
loop_
    _atom_site_aniso_label
    _atom_site_aniso_U_11
    _atom_site_aniso_U_22
    _atom_site_aniso_U_33
    _atom_site_aniso_U_12
    _atom_site_aniso_U_13
    _atom_site_aniso_U_23
    C1 0.0559(16) 0.0389(14) 0.0505(16) 0.0038(12) 0.0006(13) 0.0037(12)
    C2 0.0610(17) 0.0331(13) 0.0494(16) 0.0035(12) 0.0018(13) 0.0029(11)
    C3 0.074(2) 0.0450(17) 0.123(3) 0.0065(15) -0.029(2) -0.0080(18)
    C4 0.098(3) 0.0400(17) 0.130(3) 0.0010(17) -0.026(2) -0.0178(19)
    C5 0.094(3) 0.0395(16) 0.071(2) 0.0157(15) -0.0025(19) -0.0012(14)
    C6 0.144(4) 0.053(2) 0.117(3) 0.035(2) -0.009(3) -0.006(2)
    C7 0.114(3) 0.064(2) 0.129(3) 0.035(2) -0.059(3) -0.022(2)
    C8 0.102(3) 0.0530(19) 0.122(3) 0.0168(18) -0.058(2) -0.025(2)
    C9 0.0515(16) 0.0380(13) 0.0547(16) 0.0039(11) -0.0027(13) 0.0017(12)
    C10 0.0526(16) 0.0377(14) 0.0498(16) 0.0034(11) -0.0003(13) 0.0034(11)
    C11 0.0703(19) 0.0378(14) 0.0566(17) -0.0021(13) 0.0055(15) 0.0020(12)
    C12 0.073(2) 0.0498(17) 0.0546(18) 0.0070(14) 0.0050(16) -0.0017(13)
    C13 0.0547(17) 0.0582(18) 0.0486(16) 0.0008(13) -0.0010(13) 0.0110(13)
    C14 0.068(2) 0.100(3) 0.064(2) -0.0071(19) 0.0089(17) 0.0106(19)
    C15 0.0679(19) 0.0497(17) 0.0612(19) -0.0116(14) -0.0008(16) 0.0101(14)
    C16 0.0681(19) 0.0394(14) 0.0577(18) -0.0008(13) 0.0011(15) 0.0002(12)
    C17 0.0525(16) 0.0365(13) 0.0484(15) 0.0018(11) -0.0033(13) 0.0075(11)
    C18 0.0485(15) 0.0401(14) 0.0467(15) 0.0021(11) -0.0008(12) 0.0048(11)
    C19 0.073(2) 0.0407(15) 0.0659(19) 0.0052(14) 0.0160(16) 0.0086(13)
    C20 0.077(2) 0.0406(15) 0.076(2) 0.0078(14) 0.0131(18) 0.0066(14)
    C21 0.0626(18) 0.0526(17) 0.0557(17) 0.0079(14) 0.0024(15) 0.0030(14)
    C22 0.100(3) 0.068(2) 0.078(2) 0.0174(19) 0.024(2) 0.0008(18)
    C23 0.0638(19) 0.0527(17) 0.0545(17) 0.0033(14) 0.0087(15) 0.0091(13)
    C24 0.0591(17) 0.0405(14) 0.0588(17) 0.0028(12) 0.0008(14) 0.0094(13)
    C25 0.0700(19) 0.0350(14) 0.0499(16) -0.0035(12) 0.0107(14) 0.0082(12)
    C26 0.077(2) 0.0311(13) 0.0569(17) -0.0034(12) 0.0027(15) -0.0038(12)
    C27 0.091(2) 0.0476(17) 0.067(2) 0.0104(16) -0.0176(18) -0.0040(15)
    C28 0.118(3) 0.0400(16) 0.068(2) 0.0220(17) -0.022(2) -0.0055(14)
    C29 0.117(3) 0.0372(15) 0.0599(19) 0.0009(16) -0.0107(19) -0.0047(13)
    C30 0.084(2) 0.0445(16) 0.0499(17) -0.0048(14) -0.0075(16) 0.0027(13)
    N1 0.0612(14) 0.0349(11) 0.0532(14) 0.0013(10) 0.0025(11) 0.0086(10)
    N2 0.0556(13) 0.0328(11) 0.0543(13) 0.0022(9) 0.0013(11) 0.0058(10)
    N3 0.090(2) 0.0434(14) 0.0757(19) -0.0070(14) -0.0044(16) -0.0062(13)
    N4 0.199(4) 0.055(2) 0.122(3) 0.046(2) -0.068(3) -0.0217(19)
    N5 0.114(3) 0.0655(19) 0.075(2) -0.0011(18) -0.0241(19) -0.0013(16)
    O1 0.0785(14) 0.0419(11) 0.0769(14) 0.0045(10) 0.0110(11) 0.0134(10)
    O2 0.126(7) 0.044(5) 0.127(13) 0.007(4) 0.037(7) -0.032(6)
    O3 0.110(6) 0.053(4) 0.099(9) -0.008(4) -0.041(6) -0.013(5)
    O2A 0.104(6) 0.045(3) 0.106(8) 0.006(3) -0.031(6) -0.024(3)
    O3A 0.259(12) 0.084(5) 0.102(8) 0.027(7) -0.099(9) -0.032(5)
    O4 0.202(8) 0.092(5) 0.171(9) 0.065(5) -0.096(8) -0.024(5)
    O5 0.181(7) 0.040(2) 0.127(6) 0.023(3) -0.027(6) -0.015(3)
    O4A 0.164(19) 0.057(9) 0.117(8) 0.048(11) -0.055(10) -0.010(8)
    O5A 0.135(17) 0.042(7) 0.108(9) 0.016(8) -0.014(8) -0.009(6)
    O6 0.139(8) 0.073(4) 0.097(8) -0.022(4) -0.039(6) -0.012(4)
    O7 0.188(14) 0.107(6) 0.142(11) 0.001(7) -0.077(11) 0.049(6)
    O6A 0.177(8) 0.132(8) 0.121(7) 0.034(6) -0.066(6) -0.062(6)
    O7A 0.100(4) 0.077(3) 0.107(6) 0.006(3) -0.034(4) 0.010(3)
_geom_special_details
;
 All esds (except the esd in the dihedral angle between two l.s. planes)
 are estimated using the full covariance matrix.  The cell esds are taken
 into account individually in the estimation of esds in distances, angles
 and torsion angles; correlations between esds in cell parameters are only
 used when they are defined by crystal symmetry.  An approximate (isotropic)
 treatment of cell esds is used for estimating esds involving l.s. planes.
;
loop_
    _geom_bond_atom_site_label_1
    _geom_bond_atom_site_label_2
    _geom_bond_site_symmetry_2
    _geom_bond_distance
    _geom_bond_publ_flag
    C1 C2 . 1.473(3) ?
    C1 C9 . 1.362(3) ?
    C1 N1 . 1.378(3) ?
    C2 C3 . 1.360(4) ?
    C2 C8 . 1.355(4) ?
    C3 H3 . 0.9300 ?
    C3 C4 . 1.380(4) ?
    C4 H4 . 0.9300 ?
    C4 C5 . 1.354(5) ?
    C5 C6 . 1.514(4) ?
    C5 C7 . 1.343(5) ?
    C6 H6A . 0.9600 ?
    C6 H6B . 0.9600 ?
    C6 H6C . 0.9600 ?
    C7 H7 . 0.9300 ?
    C7 C8 . 1.382(4) ?
    C8 H8 . 0.9300 ?
    C9 C10 . 1.459(4) ?
    C9 N2 . 1.390(3) ?
    C10 C11 . 1.384(4) ?
    C10 C16 . 1.391(4) ?
    C11 H11 . 0.9300 ?
    C11 C12 . 1.378(4) ?
    C12 H12 . 0.9300 ?
    C12 C13 . 1.384(4) ?
    C13 C14 . 1.498(4) ?
    C13 C15 . 1.376(4) ?
    C14 H14A . 0.9600 ?
    C14 H14B . 0.9600 ?
    C14 H14C . 0.9600 ?
    C15 H15 . 0.9300 ?
    C15 C16 . 1.381(4) ?
    C16 H16 . 0.9300 ?
    C17 C18 . 1.451(4) ?
    C17 N1 . 1.331(3) ?
    C17 N2 . 1.340(3) ?
    C18 C19 . 1.380(3) ?
    C18 C24 . 1.391(4) ?
    C19 H19 . 0.9300 ?
    C19 C20 . 1.374(4) ?
    C20 H20 . 0.9300 ?
    C20 C21 . 1.383(4) ?
    C21 C22 . 1.507(4) ?
    C21 C23 . 1.385(4) ?
    C22 H22A . 0.9600 ?
    C22 H22B . 0.9600 ?
    C22 H22C . 0.9600 ?
    C23 H23 . 0.9300 ?
    C23 C24 . 1.370(4) ?
    C24 H24 . 0.9300 ?
    C25 C26 . 1.443(4) ?
    C25 C30 . 1.438(4) ?
    C25 O1 . 1.250(3) ?
    C26 C27 . 1.370(4) ?
    C26 N3 . 1.444(3) ?
    C27 H27 . 0.9300 ?
    C27 C28 . 1.364(4) ?
    C28 C29 . 1.371(4) ?
    C28 N4 . 1.444(4) ?
    C29 H29 . 0.9300 ?
    C29 C30 . 1.357(4) ?
    C30 N5 . 1.458(4) ?
    N1 H1 . 0.8600 ?
    N2 H2 . 0.8600 ?
    N3 O2 . 1.183(12) ?
    N3 O3 . 1.228(10) ?
    N3 O2A . 1.228(8) ?
    N3 O3A . 1.212(8) ?
    N4 O4 . 1.272(7) ?
    N4 O5 . 1.265(6) ?
    N4 O4A . 1.268(13) ?
    N4 O5A . 1.274(11) ?
    N5 O6 . 1.276(8) ?
    N5 O7 . 1.153(9) ?
    N5 O6A . 1.180(7) ?
    N5 O7A . 1.252(6) ?
loop_
    _geom_angle_atom_site_label_1
    _geom_angle_atom_site_label_2
    _geom_angle_atom_site_label_3
    _geom_angle_site_symmetry_1
    _geom_angle_site_symmetry_3
    _geom_angle
    _geom_angle_publ_flag
    C9 C1 C2 . . 131.8(3) ?
    C9 C1 N1 . . 106.6(2) ?
    N1 C1 C2 . . 121.2(2) ?
    C3 C2 C1 . . 122.4(3) ?
    C8 C2 C1 . . 120.0(3) ?
    C8 C2 C3 . . 117.6(3) ?
    C2 C3 H3 . . 119.7 ?
    C2 C3 C4 . . 120.5(3) ?
    C4 C3 H3 . . 119.7 ?
    C3 C4 H4 . . 118.9 ?
    C5 C4 C3 . . 122.3(3) ?
    C5 C4 H4 . . 118.9 ?
    C4 C5 C6 . . 121.9(3) ?
    C7 C5 C4 . . 116.6(3) ?
    C7 C5 C6 . . 121.5(3) ?
    C5 C6 H6A . . 109.5 ?
    C5 C6 H6B . . 109.5 ?
    C5 C6 H6C . . 109.5 ?
    H6A C6 H6B . . 109.5 ?
    H6A C6 H6C . . 109.5 ?
    H6B C6 H6C . . 109.5 ?
    C5 C7 H7 . . 118.8 ?
    C5 C7 C8 . . 122.3(3) ?
    C8 C7 H7 . . 118.8 ?
    C2 C8 C7 . . 120.8(3) ?
    C2 C8 H8 . . 119.6 ?
    C7 C8 H8 . . 119.6 ?
    C1 C9 C10 . . 131.8(2) ?
    C1 C9 N2 . . 105.8(2) ?
    N2 C9 C10 . . 122.4(2) ?
    C11 C10 C9 . . 121.1(2) ?
    C11 C10 C16 . . 118.0(3) ?
    C16 C10 C9 . . 120.9(2) ?
    C10 C11 H11 . . 119.6 ?
    C12 C11 C10 . . 120.7(3) ?
    C12 C11 H11 . . 119.6 ?
    C11 C12 H12 . . 119.2 ?
    C11 C12 C13 . . 121.5(3) ?
    C13 C12 H12 . . 119.2 ?
    C12 C13 C14 . . 121.4(3) ?
    C15 C13 C12 . . 117.6(3) ?
    C15 C13 C14 . . 121.0(3) ?
    C13 C14 H14A . . 109.5 ?
    C13 C14 H14B . . 109.5 ?
    C13 C14 H14C . . 109.5 ?
    H14A C14 H14B . . 109.5 ?
    H14A C14 H14C . . 109.5 ?
    H14B C14 H14C . . 109.5 ?
    C13 C15 H15 . . 119.2 ?
    C13 C15 C16 . . 121.6(3) ?
    C16 C15 H15 . . 119.2 ?
    C10 C16 H16 . . 119.7 ?
    C15 C16 C10 . . 120.5(3) ?
    C15 C16 H16 . . 119.7 ?
    N1 C17 C18 . . 127.1(2) ?
    N1 C17 N2 . . 106.0(2) ?
    N2 C17 C18 . . 126.9(2) ?
    C19 C18 C17 . . 121.3(2) ?
    C19 C18 C24 . . 118.3(2) ?
    C24 C18 C17 . . 120.4(2) ?
    C18 C19 H19 . . 119.7 ?
    C20 C19 C18 . . 120.6(3) ?
    C20 C19 H19 . . 119.7 ?
    C19 C20 H20 . . 119.2 ?
    C19 C20 C21 . . 121.6(3) ?
    C21 C20 H20 . . 119.2 ?
    C20 C21 C22 . . 121.0(3) ?
    C20 C21 C23 . . 117.3(3) ?
    C23 C21 C22 . . 121.7(3) ?
    C21 C22 H22A . . 109.5 ?
    C21 C22 H22B . . 109.5 ?
    C21 C22 H22C . . 109.5 ?
    H22A C22 H22B . . 109.5 ?
    H22A C22 H22C . . 109.5 ?
    H22B C22 H22C . . 109.5 ?
    C21 C23 H23 . . 119.1 ?
    C24 C23 C21 . . 121.8(3) ?
    C24 C23 H23 . . 119.1 ?
    C18 C24 H24 . . 119.8 ?
    C23 C24 C18 . . 120.4(3) ?
    C23 C24 H24 . . 119.8 ?
    C30 C25 C26 . . 111.9(2) ?
    O1 C25 C26 . . 125.0(2) ?
    O1 C25 C30 . . 123.1(3) ?
    C25 C26 N3 . . 119.8(2) ?
    C27 C26 C25 . . 123.8(2) ?
    C27 C26 N3 . . 116.3(3) ?
    C26 C27 H27 . . 120.3 ?
    C28 C27 C26 . . 119.4(3) ?
    C28 C27 H27 . . 120.3 ?
    C27 C28 C29 . . 121.0(3) ?
    C27 C28 N4 . . 120.0(3) ?
    C29 C28 N4 . . 119.0(3) ?
    C28 C29 H29 . . 120.0 ?
    C30 C29 C28 . . 119.9(3) ?
    C30 C29 H29 . . 120.0 ?
    C25 C30 N5 . . 119.6(3) ?
    C29 C30 C25 . . 123.9(3) ?
    C29 C30 N5 . . 116.5(3) ?
    C1 N1 H1 . . 124.5 ?
    C17 N1 C1 . . 111.0(2) ?
    C17 N1 H1 . . 124.5 ?
    C9 N2 H2 . . 124.7 ?
    C17 N2 C9 . . 110.6(2) ?
    C17 N2 H2 . . 124.7 ?
    O2 N3 C26 . . 123.8(11) ?
    O2 N3 O3 . . 122.3(11) ?
    O3 N3 C26 . . 113.6(8) ?
    O2A N3 C26 . . 118.5(6) ?
    O3A N3 C26 . . 121.7(6) ?
    O3A N3 O2A . . 119.2(8) ?
    O4 N4 C28 . . 116.5(5) ?
    O5 N4 C28 . . 116.7(5) ?
    O5 N4 O4 . . 126.7(6) ?
    O4A N4 C28 . . 116.5(10) ?
    O4A N4 O5A . . 124.0(12) ?
    O5A N4 C28 . . 119.4(9) ?
    O6 N5 C30 . . 113.3(5) ?
    O7 N5 C30 . . 121.1(7) ?
    O7 N5 O6 . . 124.4(8) ?
    O6A N5 C30 . . 119.8(5) ?
    O6A N5 O7A . . 122.4(6) ?
    O7A N5 C30 . . 117.7(4) ?
loop_
    _geom_torsion_atom_site_label_1
    _geom_torsion_atom_site_label_2
    _geom_torsion_atom_site_label_3
    _geom_torsion_atom_site_label_4
    _geom_torsion_site_symmetry_1
    _geom_torsion_site_symmetry_2
    _geom_torsion_site_symmetry_3
    _geom_torsion_site_symmetry_4
    _geom_torsion
    _geom_torsion_publ_flag
    C1 C2 C3 C4 . . . . 178.5(3) ?
    C1 C2 C8 C7 . . . . -178.5(4) ?
    C1 C9 C10 C11 . . . . -28.2(4) ?
    C1 C9 C10 C16 . . . . 149.3(3) ?
    C1 C9 N2 C17 . . . . 0.5(3) ?
    C2 C1 C9 C10 . . . . -5.6(5) ?
    C2 C1 C9 N2 . . . . 172.0(3) ?
    C2 C1 N1 C17 . . . . -173.2(2) ?
    C2 C3 C4 C5 . . . . 0.1(6) ?
    C3 C2 C8 C7 . . . . 0.4(6) ?
    C3 C4 C5 C6 . . . . -179.0(4) ?
    C3 C4 C5 C7 . . . . 0.1(6) ?
    C4 C5 C7 C8 . . . . -0.2(7) ?
    C5 C7 C8 C2 . . . . -0.1(7) ?
    C6 C5 C7 C8 . . . . 179.0(4) ?
    C8 C2 C3 C4 . . . . -0.4(6) ?
    C9 C1 C2 C3 . . . . 101.6(4) ?
    C9 C1 C2 C8 . . . . -79.6(4) ?
    C9 C1 N1 C17 . . . . 0.0(3) ?
    C9 C10 C11 C12 . . . . 176.3(3) ?
    C9 C10 C16 C15 . . . . -176.2(3) ?
    C10 C9 N2 C17 . . . . 178.3(2) ?
    C10 C11 C12 C13 . . . . -0.2(4) ?
    C11 C10 C16 C15 . . . . 1.4(4) ?
    C11 C12 C13 C14 . . . . -177.8(3) ?
    C11 C12 C13 C15 . . . . 1.7(4) ?
    C12 C13 C15 C16 . . . . -1.7(4) ?
    C13 C15 C16 C10 . . . . 0.1(4) ?
    C14 C13 C15 C16 . . . . 177.8(3) ?
    C16 C10 C11 C12 . . . . -1.3(4) ?
    C17 C18 C19 C20 . . . . 178.6(3) ?
    C17 C18 C24 C23 . . . . -177.9(2) ?
    C18 C17 N1 C1 . . . . 178.3(2) ?
    C18 C17 N2 C9 . . . . -178.5(2) ?
    C18 C19 C20 C21 . . . . -1.2(5) ?
    C19 C18 C24 C23 . . . . 0.5(4) ?
    C19 C20 C21 C22 . . . . -179.1(3) ?
    C19 C20 C21 C23 . . . . 1.5(5) ?
    C20 C21 C23 C24 . . . . -0.8(4) ?
    C21 C23 C24 C18 . . . . -0.2(4) ?
    C22 C21 C23 C24 . . . . 179.8(3) ?
    C24 C18 C19 C20 . . . . 0.2(4) ?
    C25 C26 C27 C28 . . . . 2.6(5) ?
    C25 C26 N3 O2 . . . . -18.5(18) ?
    C25 C26 N3 O3 . . . . 154.7(11) ?
    C25 C26 N3 O2A . . . . 4.4(13) ?
    C25 C26 N3 O3A . . . . -167(2) ?
    C25 C30 N5 O6 . . . . 161.0(9) ?
    C25 C30 N5 O7 . . . . -31.0(17) ?
    C25 C30 N5 O6A . . . . -144.8(12) ?
    C25 C30 N5 O7A . . . . 31.6(7) ?
    C26 C25 C30 C29 . . . . 3.4(4) ?
    C26 C25 C30 N5 . . . . -177.8(3) ?
    C26 C27 C28 C29 . . . . 0.2(6) ?
    C26 C27 C28 N4 . . . . 178.1(4) ?
    C27 C26 N3 O2 . . . . 159.3(17) ?
    C27 C26 N3 O3 . . . . -27.5(11) ?
    C27 C26 N3 O2A . . . . -177.8(12) ?
    C27 C26 N3 O3A . . . . 11(2) ?
    C27 C28 C29 C30 . . . . -0.9(6) ?
    C27 C28 N4 O4 . . . . 13.5(13) ?
    C27 C28 N4 O5 . . . . -168.5(9) ?
    C27 C28 N4 O4A . . . . -32(2) ?
    C27 C28 N4 O5A . . . . 144.9(19) ?
    C28 C29 C30 C25 . . . . -1.1(5) ?
    C28 C29 C30 N5 . . . . -179.9(3) ?
    C29 C28 N4 O4 . . . . -168.5(11) ?
    C29 C28 N4 O5 . . . . 9.5(10) ?
    C29 C28 N4 O4A . . . . 146(2) ?
    C29 C28 N4 O5A . . . . -37.1(19) ?
    C29 C30 N5 O6 . . . . -20.2(10) ?
    C29 C30 N5 O7 . . . . 147.8(17) ?
    C29 C30 N5 O6A . . . . 34.0(12) ?
    C29 C30 N5 O7A . . . . -149.6(7) ?
    C30 C25 C26 C27 . . . . -4.2(4) ?
    C30 C25 C26 N3 . . . . 173.5(3) ?
    N1 C1 C2 C3 . . . . -87.1(4) ?
    N1 C1 C2 C8 . . . . 91.8(4) ?
    N1 C1 C9 C10 . . . . -177.9(3) ?
    N1 C1 C9 N2 . . . . -0.3(3) ?
    N1 C17 C18 C19 . . . . -176.1(3) ?
    N1 C17 C18 C24 . . . . 2.3(4) ?
    N1 C17 N2 C9 . . . . -0.4(3) ?
    N2 C9 C10 C11 . . . . 154.6(3) ?
    N2 C9 C10 C16 . . . . -27.9(4) ?
    N2 C17 C18 C19 . . . . 1.5(4) ?
    N2 C17 C18 C24 . . . . 179.9(2) ?
    N2 C17 N1 C1 . . . . 0.2(3) ?
    N3 C26 C27 C28 . . . . -175.1(3) ?
    N4 C28 C29 C30 . . . . -178.9(4) ?
    O1 C25 C26 C27 . . . . 175.5(3) ?
    O1 C25 C26 N3 . . . . -6.9(4) ?
    O1 C25 C30 C29 . . . . -176.2(3) ?
    O1 C25 C30 N5 . . . . 2.5(5) ?
loop_
    _geom_hbond_atom_site_label_D
    _geom_hbond_atom_site_label_H
    _geom_hbond_atom_site_label_A
    _geom_hbond_site_symmetry_A
    _geom_hbond_distance_DH
    _geom_hbond_distance_HA
    _geom_hbond_distance_DA
    _geom_hbond_angle_DHA
    _geom_hbond_publ_flag
    N1 H1 O1 . 0.86 1.85 2.684(3) 163.3 yes
    N2 H2 O2 4_566 0.86 2.09 2.927(17) 165.0 yes
    N2 H2 O2A 4_566 0.86 2.16 2.974(11) 158.4 yes
_shelx_space_group_comment
;
The symmetry employed for this shelxl refinement is uniquely defined
by the following loop, which should always be used as a source of
symmetry information in preference to the above space-group names.
They are only intended as comments.
;
_shelx_estimated_absorpt_T_min     0.980
_shelx_estimated_absorpt_T_max     0.992
_shelx_hkl_file
;
   1   0   0  836.82   54.19
  -1   0   0  794.22   53.99
  -1   0   0  847.32   54.09
   2   0   0   14.10    2.10
   2   0   0   16.30    2.40
   2   0   0   13.60    1.90
   2   0   0   13.40    2.10
   2   0   0   12.60    1.50
  -2   0   0   14.00    2.10
  -2   0   0   11.90    2.00
  -2   0   0   14.40    2.00
  -2   0   0   11.80    1.80
  -2   0   0   10.50    1.70
  -2   0   0   13.70    2.00
   3   0   0  105.99    7.40
   3   0   0  103.39    8.20
   3   0   0  106.19    8.00
   3   0   0   91.39    8.10
   3   0   0  107.49    7.40
   3   0   0   97.29    8.30
  -3   0   0   93.59    7.90
  -3   0   0  100.99    8.10
  -3   0   0  100.69    8.30
  -3   0   0  102.69    7.90
  -3   0   0   98.29    7.80
  -3   0   0  108.19    7.70
   4   0   0   47.80    5.40
   4   0   0   39.00    5.30
   4   0   0   47.00    4.00
   4   0   0   47.60    5.80
   4   0   0   54.09    5.90
   4   0   0   47.90    4.10
  -4   0   0   48.50    5.70
  -4   0   0   37.20    5.30
  -4   0   0   48.50    5.40
  -4   0   0   49.20    4.90
  -4   0   0   40.50    3.60
  -4   0   0   46.00    5.10
  -4   0   0   42.30    4.90
   5   0   0   66.69    7.00
   5   0   0   41.40    6.20
   5   0   0   58.49    7.20
   5   0   0   60.19    4.90
   5   0   0   51.29    7.00
   5   0   0   50.69    4.80
  -5   0   0   50.39    4.40
  -5   0   0   57.29    6.80
  -5   0   0   60.69    7.10
  -5   0   0   60.49    6.50
  -5   0   0   58.79    7.00
  -5   0   0   56.39    5.90
  -5   0   0   50.29    6.00
   6   0   0   23.10    3.40
   6   0   0   15.70    4.40
   6   0   0   23.90    3.50
   6   0   0   24.20    4.90
   6   0   0   27.60    5.10
   6   0   0   15.20    4.40
  -6   0   0   24.60    4.90
  -6   0   0   18.80    4.60
  -6   0   0   17.20    4.10
  -6   0   0   21.50    2.90
  -6   0   0   32.60    4.90
  -6   0   0   20.60    3.70
   7   0   0    5.80    3.80
   7   0   0   17.50    3.30
   7   0   0   21.20    5.20
   7   0   0   10.70    4.20
   7   0   0   11.40    2.80
   7   0   0   16.00    4.30
  -7   0   0    6.70    3.20
  -7   0   0    5.90    3.60
  -7   0   0   10.00    3.50
  -7   0   0   21.60    5.10
  -7   0   0    6.70    3.20
   8   0   0   10.90    4.00
   8   0   0    4.30    3.40
   8   0   0   14.40    4.40
   8   0   0    7.90    4.70
  -8   0   0   11.80    4.70
  -8   0   0   18.90    4.90
  -8   0   0    3.50    3.80
  -8   0   0    6.10    3.70
  -8   0   0    5.50    2.80
   9   0   0    2.90    3.60
   9   0   0   -2.60    2.30
   9   0   0    0.30    2.80
   9   0   0    0.20    2.90
  -9   0   0    1.60    3.10
  -9   0   0    0.60    2.40
  -9   0   0    0.30    3.00
  -9   0   0    1.10    2.70
  -9   0   0   -3.20    3.50
  10   0   0   30.40    8.30
  10   0   0    8.00    4.70
  10   0   0    5.70    5.20
  10   0   0    0.50    3.50
 -10   0   0    2.80    3.20
 -10   0   0   -0.40    2.70
 -10   0   0    6.80    5.70
 -10   0   0    1.40    4.20
 -10   0   0    1.80    3.40
  11   0   0   10.00    6.40
  11   0   0    1.00    5.10
  11   0   0   -0.20    4.60
  11   0   0    6.80    4.80
 -11   0   0    3.40    4.10
 -11   0   0    1.00    5.40
 -11   0   0    1.70    4.70
 -11   0   0    1.00    3.00
 -11   0   0   17.60    4.80
  12   0   0    2.10    6.30
  12   0   0    4.30    4.90
  12   0   0   -0.70    4.30
 -12   0   0    5.80    6.80
 -12   0   0    7.40    6.50
 -12   0   0   -1.40    3.50
 -12   0  -1   -4.00    4.50
 -12   0  -1   10.70    7.20
 -12   0  -1   -2.70    5.90
  12   0   1   -3.20    5.60
  12   0   1    6.30    7.50
  12   0   1   -8.30    5.40
 -11   0  -1    3.30    3.60
 -11   0  -1   -1.80    2.80
 -11   0  -1   -1.40    4.40
 -11   0  -1    3.10    5.80
  11   0   1   -0.20    5.20
  11   0   1   -1.30    5.40
  11   0   1    1.90    3.80
  11   0   1    0.60    3.90
 -10   0  -1    0.30    2.70
 -10   0  -1    1.10    3.60
 -10   0  -1   -3.30    3.00
 -10   0  -1   -0.20    3.80
  10   0   1   -5.70    2.50
  10   0   1   -6.60    3.70
  10   0   1    1.10    3.40
  10   0   1   -5.10    2.50
  -9   0  -1   -1.20    4.20
  -9   0  -1   -0.80    3.80
  -9   0  -1   -1.00    2.70
  -9   0  -1   -3.60    2.80
  -9   0  -1   -5.70    3.40
   9   0   1    1.00    3.90
   9   0   1    4.50    4.50
   9   0   1    2.30    4.30
   9   0   1    4.30    3.60
  -8   0  -1   -3.20    2.50
  -8   0  -1    1.30    2.60
  -8   0  -1    2.20    3.00
  -8   0  -1   -0.80    2.00
  -8   0  -1   -1.40    2.70
  -8   0  -1    1.80    2.80
   8   0   1    0.50    2.50
   8   0   1   -1.00    2.40
   8   0   1    1.50    2.80
   8   0   1   -3.90    2.00
  -7   0  -1    1.80    2.10
  -7   0  -1   -3.00    2.00
  -7   0  -1   -0.70    2.00
  -7   0  -1    2.00    2.10
  -7   0  -1   -0.10    3.00
  -7   0  -1    4.50    3.50
   7   0   1   -2.80    2.00
   7   0   1   -0.20    2.00
   7   0   1    2.10    3.70
   7   0   1   -1.30    1.80
   7   0   1    5.30    3.40
   7   0   1   -2.10    1.60
  -6   0  -1    0.80    1.90
  -6   0  -1   -2.50    1.80
  -6   0  -1   -1.60    1.30
  -6   0  -1    3.00    2.20
  -6   0  -1    1.40    2.20
  -6   0  -1   -0.40    2.60
   6   0   1   -1.30    1.90
   6   0   1   -2.60    1.40
   6   0   1    0.50    1.90
   6   0   1    0.30    1.60
   6   0   1   -3.00    1.50
   6   0   1    3.10    2.20
  -5   0  -1    1.70    1.80
  -5   0  -1    0.80    2.30
  -5   0  -1    2.20    2.50
  -5   0  -1    2.00    1.70
  -5   0  -1    2.00    1.60
  -5   0  -1    1.40    1.90
  -5   0  -1    3.90    2.80
   5   0   1    4.10    2.80
   5   0   1    2.20    1.50
   5   0   1    1.10    1.70
   5   0   1   -1.40    2.30
   5   0   1   -0.20    1.80
   5   0   1    0.00    1.40
  -4   0  -1    0.70    1.90
  -4   0  -1   -1.40    0.90
  -4   0  -1    0.20    1.20
  -4   0  -1   -0.70    1.60
  -4   0  -1   -2.20    1.40
  -4   0  -1   -0.70    1.70
  -4   0  -1   -3.50    1.00
   4   0   1   -1.30    1.00
   4   0   1   -2.60    1.70
   4   0   1   -0.10    1.90
   4   0   1   -0.30    1.50
   4   0   1    0.50    1.10
  -3   0  -1    0.00    0.80
  -3   0  -1    1.20    1.20
  -3   0  -1    0.00    1.10
  -3   0  -1   -1.60    0.60
  -3   0  -1   -1.60    1.00
  -3   0  -1    0.00    1.10
  -3   0  -1    1.20    1.80
   3   0   1   -0.40    1.10
   3   0   1   -0.10    1.00
   3   0   1   -0.20    1.10
   3   0   1   -1.40    0.90
   3   0   1    1.20    1.10
  -2   0  -1    1.90    1.10
  -2   0  -1    2.50    1.50
  -2   0  -1    1.90    1.20
  -2   0  -1   -0.70    0.70
  -2   0  -1   -0.70    0.90
  -2   0  -1   -1.30    0.60
  -2   0  -1   -0.40    0.80
   2   0   1    0.50    1.00
   2   0   1    0.80    1.10
   2   0   1    6.10    1.60
   2   0   1   -1.00    0.80
   2   0   1   -0.10    0.80
  -1   0  -1    1.90    1.40
  -1   0  -1    0.40    0.70
   1   0   1   -0.10    1.20
   1   0   1    0.70    1.00
   0   0  -1    0.20    0.50
   0   0  -1    1.50    1.00
   0   0   1    2.40    0.70
   1   0  -1    0.70    0.40
   1   0  -1    1.20    0.90
  -1   0   1    2.90    0.80
   2   0  -1    0.10    0.50
   2   0  -1    0.30    1.30
   2   0  -1    0.50    1.20
   2   0  -1    0.80    1.40
  -2   0   1    0.60    0.70
  -2   0   1    1.40    1.30
  -2   0   1   -0.60    0.70
  -2   0   1    0.20    0.80
  -2   0   1   -0.40    0.60
   3   0  -1   -0.80    0.90
   3   0  -1   -1.00    1.10
   3   0  -1   -2.90    1.30
   3   0  -1    0.00    1.10
   3   0  -1    1.80    0.80
  -3   0   1    0.70    0.90
  -3   0   1   -0.30    1.30
  -3   0   1    1.40    1.50
  -3   0   1   -1.70    1.40
  -3   0   1    0.10    0.70
   4   0  -1   -0.30    0.80
   4   0  -1   -1.50    1.60
   4   0  -1   -0.40    1.80
   4   0  -1    2.60    2.10
   4   0  -1    0.20    0.90
   4   0  -1   -1.30    1.00
  -4   0   1   -0.10    1.20
  -4   0   1   -1.30    1.20
  -4   0   1    0.20    1.00
  -4   0   1   -0.60    1.50
  -4   0   1   -0.70    1.00
  -4   0   1   -0.40    0.90
   5   0  -1   -1.20    1.00
   5   0  -1    0.90    2.10
   5   0  -1    1.30    2.60
   5   0  -1    1.80    2.20
   5   0  -1    1.40    1.20
   5   0  -1    1.30    2.30
  -5   0   1    0.10    1.80
  -5   0   1   -1.00    1.20
  -5   0   1   -1.90    0.90
  -5   0   1    0.40    1.30
  -5   0   1    4.00    2.00
  -5   0   1   -1.60    2.20
   6   0  -1    0.40    2.20
   6   0  -1    0.60    1.90
   6   0  -1    0.30    1.70
   6   0  -1    0.40    1.40
   6   0  -1   -0.30    1.80
   6   0  -1   -0.90    1.30
  -6   0   1    0.30    2.00
  -6   0   1   -0.90    1.70
  -6   0   1   -0.70    2.20
  -6   0   1    0.90    1.90
  -6   0   1    1.60    2.30
  -6   0   1   -0.20    1.30
   7   0  -1    1.40    3.30
   7   0  -1   -1.30    2.30
   7   0  -1    5.20    3.60
   7   0  -1    1.20    3.30
  -7   0   1    1.40    1.80
  -7   0   1    1.90    2.30
  -7   0   1   -3.00    2.50
  -7   0   1   -1.70    2.80
  -7   0   1    1.50    2.90
  -7   0   1    1.00    2.20
   8   0  -1    4.20    3.80
   8   0  -1    5.40    3.70
   8   0  -1   -1.50    2.50
   8   0  -1    4.40    3.40
  -8   0   1   -0.60    2.40
  -8   0   1   -3.00    1.40
  -8   0   1    0.30    2.20
  -8   0   1    1.40    3.50
  -8   0   1   -3.10    2.90
   9   0  -1    0.60    3.00
   9   0  -1    0.00    3.10
   9   0  -1   -6.50    3.20
   9   0  -1   -0.30    2.60
  -9   0   1   -2.30    2.00
  -9   0   1   -0.20    2.90
  -9   0   1   -3.30    2.10
  -9   0   1   -3.40    2.20
  -9   0   1   -4.00    3.50
  10   0  -1   -3.30    4.20
  10   0  -1    1.70    3.80
  10   0  -1   -2.20    3.00
  10   0  -1    0.70    3.50
 -10   0   1    0.20    3.10
 -10   0   1   -0.90    3.00
 -10   0   1    1.10    2.80
 -10   0   1    1.10    3.60
 -10   0   1    1.40    3.50
  11   0  -1   -3.60    4.70
  11   0  -1    0.60    3.90
  11   0  -1    3.30    6.10
  11   0  -1    0.60    3.70
 -11   0   1   -0.60    3.50
 -11   0   1    3.00    4.70
 -11   0   1   -0.80    3.50
 -11   0   1    2.90    3.30
 -11   0   1    2.70    5.30
  12   0  -1    4.10    5.00
  12   0  -1    3.10    5.90
  12   0  -1   -7.50    4.80
 -12   0   1   -5.00    2.90
 -12   0   1    4.80    5.80
 -12   0   1    6.60    4.70
 -12   0   1   -1.70    4.00
 -13   0   1    0.70    3.90
 -12   0  -2  -12.30    4.10
 -12   0  -2   -0.30    4.40
 -12   0  -2   -2.50    3.60
  12   0   2   -5.90    3.20
  12   0   2    1.00    4.30
  12   0   2    4.50    5.30
 -11   0  -2   -0.50    3.20
 -11   0  -2    2.10    4.30
 -11   0  -2   -5.50    4.40
 -11   0  -2    5.90    5.40
  11   0   2   -4.00    4.40
  11   0   2   -6.00    4.60
  11   0   2   -1.60    5.40
  11   0   2    5.70    5.90
 -10   0  -2   -0.90    2.20
 -10   0  -2    7.80    4.30
 -10   0  -2    2.40    3.50
 -10   0  -2   17.50    6.80
  10   0   2    8.40    4.40
  10   0   2   -0.10    4.30
  10   0   2    4.20    4.40
  10   0   2    9.70    5.10
  -9   0  -2   -3.80    2.80
  -9   0  -2   -4.60    3.30
  -9   0  -2    3.60    4.70
  -9   0  -2    9.30    5.10
  -9   0  -2   -1.70    2.80
   9   0   2   -2.00    4.10
   9   0   2    0.70    4.50
   9   0   2    0.10    3.70
   9   0   2   -1.50    2.70
  -8   0  -2    5.10    3.40
  -8   0  -2    0.10    2.70
  -8   0  -2    2.40    3.00
  -8   0  -2    0.30    2.90
  -8   0  -2    5.80    3.60
  -8   0  -2    0.40    2.70
   8   0   2    2.20    2.90
   8   0   2   -2.60    2.30
   8   0   2    7.80    3.30
   8   0   2    0.40    2.70
   8   0   2    7.00    3.90
   8   0   2    4.90    2.90
  -7   0  -2   -0.20    1.70
  -7   0  -2    3.20    2.80
  -7   0  -2    1.70    2.20
  -7   0  -2    5.80    3.10
  -7   0  -2   -1.00    2.30
  -7   0  -2    0.60    2.70
   7   0   2   -0.50    2.90
   7   0   2   -2.80    2.80
   7   0   2    5.10    3.30
   7   0   2    1.80    2.40
   7   0   2    2.90    2.70
   7   0   2   -0.10    2.30
  -6   0  -2   -1.90    2.60
  -6   0  -2    1.60    1.70
  -6   0  -2    2.60    1.90
  -6   0  -2    0.50    2.10
  -6   0  -2    2.60    2.40
  -6   0  -2   -3.60    1.00
  -6   0  -2    0.30    2.00
   6   0   2    2.90    2.10
   6   0   2    0.70    2.70
   6   0   2    0.30    2.00
   6   0   2    2.20    2.20
   6   0   2    2.40    2.50
  -5   0  -2    5.90    2.40
  -5   0  -2    4.90    1.90
  -5   0  -2    6.50    2.60
  -5   0  -2    7.30    2.70
  -5   0  -2    3.40    2.30
  -5   0  -2    3.70    2.50
  -5   0  -2    6.80    3.60
   5   0   2    4.80    2.90
   5   0   2    2.20    2.30
   5   0   2   10.20    2.60
   5   0   2    5.00    1.40
   5   0   2    3.90    2.70
   5   0   2    8.80    2.50
  -4   0  -2  529.05   38.70
  -4   0  -2  596.64   39.50
  -4   0  -2  558.34   39.30
  -4   0  -2  534.25   38.70
  -4   0  -2  598.04   39.90
  -4   0  -2  593.24   39.60
  -4   0  -2  555.84   38.20
   4   0   2  572.64   39.70
   4   0   2  583.24   39.50
   4   0   2  641.34   38.90
   4   0   2  577.44   39.60
   4   0   2  594.34   38.70
   4   0   2  539.35   37.90
  -3   0  -2  328.57   23.80
  -3   0  -2  341.97   23.00
  -3   0  -2  332.17   22.50
  -3   0  -2  331.47   22.90
  -3   0  -2  304.37   23.40
  -3   0  -2  339.27   23.40
  -3   0  -2  332.37   23.50
  -3   0  -2  320.87   23.30
   3   0   2  355.46   23.00
   3   0   2  317.97   22.40
   3   0   2  340.77   23.00
   3   0   2  356.26   23.60
   3   0   2  333.67   23.70
   3   0   2  350.96   23.70
  -2   0  -2  689.33   45.20
  -2   0  -2  671.23   44.80
  -2   0  -2  653.73   45.40
  -2   0  -2  675.43   44.70
  -2   0  -2  683.43   45.60
  -2   0  -2  664.93   45.30
  -2   0  -2  643.94   45.10
   2   0   2  655.33   44.60
   2   0   2  724.83   45.00
   2   0   2  683.03   45.30
   2   0   2  691.13   44.90
   2   0   2  677.03   45.40
  -1   0  -2 2018.50  131.09
  -1   0  -2 2032.80  131.09
  -1   0  -2 2057.69  131.39
  -1   0  -2 2083.99  131.29
  -1   0  -2 1994.80  130.59
  -1   0  -2 2048.40  131.49
   1   0   2 1819.02  130.69
   1   0   2 1999.90  130.79
   1   0   2 1954.70  131.09
   1   0   2 2036.20  130.89
   0   0  -2  186.88   14.10
   0   0  -2  181.58   13.00
   0   0  -2  182.98   13.50
   0   0   2  210.18   13.10
   0   0   2  193.38   13.40
   1   0  -2  200.08   13.10
   1   0  -2  192.58   13.90
   1   0  -2  197.58   13.80
   1   0  -2  171.18   13.80
  -1   0   2  208.38   13.30
  -1   0   2  200.28   13.40
  -1   0   2  187.88   13.00
  -1   0   2  198.98   13.70
   2   0  -2 5218.78  318.57
   2   0  -2 5104.69  318.67
   2   0  -2 4893.61  318.37
   2   0  -2 5143.29  318.67
  -2   0   2 4957.00  318.17
  -2   0   2 4964.80  318.37
  -2   0   2 4756.72  318.17
  -2   0   2 4057.19  318.07
   3   0  -2  325.87   22.90
   3   0  -2  311.17   22.90
   3   0  -2  325.87   22.50
   3   0  -2  311.77   22.70
   3   0  -2  356.96   23.00
   3   0  -2  290.17   21.40
  -3   0   2  343.97   22.70
  -3   0   2  330.97   22.50
  -3   0   2  334.47   23.00
  -3   0   2  335.57   22.10
  -3   0   2  331.77   22.50
  -3   0   2  334.27   22.60
   4   0  -2  163.78   12.50
   4   0  -2  163.28   11.90
   4   0  -2  131.09   10.50
   4   0  -2  153.08   12.10
   4   0  -2  164.28   12.30
  -4   0   2  153.98   11.80
  -4   0   2  167.28   11.90
  -4   0   2  160.78   12.00
  -4   0   2  145.89   12.20
  -4   0   2  155.58   11.10
  -4   0   2  164.48   11.80
   5   0  -2  127.29   10.30
   5   0  -2  122.59   11.00
   5   0  -2  144.69   11.00
   5   0  -2  129.79   10.90
   5   0  -2  114.99    8.90
  -5   0   2  118.49   10.10
  -5   0   2  109.59   10.10
  -5   0   2  127.19   11.00
  -5   0   2  135.19   10.70
  -5   0   2  132.49    9.50
  -5   0   2  130.49   10.40
   6   0  -2   76.79    9.50
   6   0  -2   90.29    9.90
   6   0  -2   76.89    6.60
   6   0  -2   85.49    9.20
   6   0  -2   81.79    9.90
  -6   0   2   89.39    7.10
  -6   0   2   73.89    9.00
  -6   0   2   85.09    9.10
  -6   0   2   90.49    9.10
  -6   0   2   90.59    9.80
  -6   0   2   93.39    8.10
   7   0  -2   26.70    5.90
   7   0  -2   24.80    5.10
   7   0  -2   21.80    5.50
   7   0  -2   28.10    5.80
  -7   0   2   30.40    5.20
  -7   0   2   23.20    4.70
  -7   0   2   25.50    4.80
  -7   0   2   33.70    4.30
  -7   0   2   24.60    5.30
  -7   0   2   17.90    4.60
   8   0  -2   -1.50    3.20
   8   0  -2   -2.20    2.40
   8   0  -2   -0.10    3.00
   8   0  -2   -2.20    2.20
  -8   0   2   -1.70    2.00
  -8   0   2    0.00    3.60
  -8   0   2    1.20    3.10
  -8   0   2    2.70    2.80
  -8   0   2   -1.80    3.20
   9   0  -2    3.10    3.10
   9   0  -2   -2.10    3.70
   9   0  -2   -2.60    3.70
   9   0  -2    0.40    4.30
  -9   0   2   -3.20    2.40
  -9   0   2    0.90    2.70
  -9   0   2    0.60    4.40
  -9   0   2    9.30    4.50
  -9   0   2   -1.00    3.10
  10   0  -2    1.20    4.60
  10   0  -2   -0.20    3.40
  10   0  -2   -0.90    3.20
  10   0  -2   -2.70    3.90
 -10   0   2   -4.40    2.40
 -10   0   2   -1.80    4.40
 -10   0   2    5.30    4.00
 -10   0   2    4.60    4.00
 -10   0   2    7.60    5.00
  11   0  -2   10.50    5.40
  11   0  -2    7.70    4.50
  11   0  -2   -2.70    3.60
  11   0  -2   -1.10    3.60
 -11   0   2    8.10    5.50
 -11   0   2    1.70    4.10
 -11   0   2    8.60    4.50
 -11   0   2   -3.80    3.80
 -11   0   2    0.30    2.90
  12   0  -2    0.10    5.10
  12   0  -2   -3.10    5.50
  12   0  -2   -2.90    3.70
 -12   0   2   -0.70    3.50
 -12   0   2   -2.00    5.60
 -12   0   2   -2.10    3.70
 -12   0   2    1.60    4.90
 -12   0  -3   -8.00    4.80
 -12   0  -3    2.20    4.80
 -12   0  -3   -1.40    3.60
  12   0   3   -1.70    4.40
  12   0   3    2.40    6.60
  12   0   3   12.00    6.50
 -11   0  -3   -1.90    3.00
 -11   0  -3    0.30    4.70
 -11   0  -3    0.90    5.80
 -11   0  -3   -1.10    2.80
  11   0   3   -0.80    3.80
  11   0   3    5.40    5.00
  11   0   3    1.00    5.40
  11   0   3   -2.20    5.40
 -10   0  -3    6.90    6.00
 -10   0  -3   11.60    6.20
 -10   0  -3   -4.60    2.50
 -10   0  -3   -0.80    3.40
 -10   0  -3   -8.60    4.00
  10   0   3    0.00    5.10
  10   0   3   -3.10    4.50
  10   0   3    5.10    5.20
  10   0   3    2.40    4.90
  -9   0  -3   -0.70    3.20
  -9   0  -3   -3.80    3.20
  -9   0  -3    1.50    4.70
  -9   0  -3    0.70    2.70
  -9   0  -3   -1.80    5.00
   9   0   3   -1.70    2.80
   9   0   3   -0.60    4.00
   9   0   3    8.40    4.30
   9   0   3   -5.70    3.60
   9   0   3   -5.10    3.50
  -8   0  -3    2.60    3.30
  -8   0  -3   -0.20    2.70
  -8   0  -3   -1.30    3.60
  -8   0  -3   -1.80    2.90
  -8   0  -3   -2.90    1.90
  -8   0  -3    0.10    2.60
   8   0   3   -3.70    2.10
   8   0   3   -2.10    3.00
   8   0   3   -2.60    2.50
   8   0   3    1.70    3.30
   8   0   3   -1.60    3.80
  -7   0  -3    0.90    2.40
  -7   0  -3   -1.60    2.30
  -7   0  -3    0.10    3.40
  -7   0  -3    1.60    2.90
  -7   0  -3   -0.80    2.10
  -7   0  -3   -1.60    2.40
   7   0   3    2.20    2.80
   7   0   3   -1.20    2.10
   7   0   3    2.90    3.70
   7   0   3   -1.90    2.50
   7   0   3   -4.50    2.10
  -6   0  -3    3.90    3.30
  -6   0  -3   -3.70    2.60
  -6   0  -3   -2.20    1.30
  -6   0  -3   -4.20    1.60
  -6   0  -3   -1.20    1.50
  -6   0  -3   -3.40    2.10
  -6   0  -3   -1.60    1.80
   6   0   3    1.00    2.30
   6   0   3    3.10    2.60
   6   0   3   -1.10    2.90
   6   0   3    2.80    3.40
   6   0   3   -1.70    1.90
  -5   0  -3    4.10    1.80
  -5   0  -3    0.70    1.80
  -5   0  -3    8.10    2.60
  -5   0  -3    1.60    1.50
  -5   0  -3    3.90    2.50
  -5   0  -3    4.90    2.80
  -5   0  -3    3.60    2.40
   5   0   3    3.10    2.10
   5   0   3    1.20    2.70
   5   0   3    8.60    2.50
   5   0   3    3.70    2.50
   5   0   3    2.40    1.50
   5   0   3    0.70    2.20
  -4   0  -3    8.20    3.10
  -4   0  -3    3.70    2.00
  -4   0  -3    2.70    1.90
  -4   0  -3   -0.60    1.20
  -4   0  -3    2.30    2.60
  -4   0  -3    0.60    1.30
  -4   0  -3    0.10    1.80
  -4   0  -3    3.20    2.40
   4   0   3    4.30    2.80
   4   0   3    2.80    2.70
   4   0   3    0.80    1.30
   4   0   3    5.20    2.30
   4   0   3    2.30    2.00
   4   0   3    4.30    2.30
  -3   0  -3   -0.80    1.60
  -3   0  -3   -0.20    2.10
  -3   0  -3    3.30    2.20
  -3   0  -3    0.50    1.40
  -3   0  -3    1.90    1.70
  -3   0  -3    0.60    1.20
  -3   0  -3    0.70    1.00
   3   0   3    2.80    2.00
   3   0   3   -2.40    0.80
   3   0   3    3.50    1.70
   3   0   3    4.70    1.80
   3   0   3    1.90    1.60
   3   0   3    0.10    1.90
  -2   0  -3   -1.40    0.90
  -2   0  -3    1.50    1.60
  -2   0  -3    1.10    1.00
  -2   0  -3    0.50    1.40
  -2   0  -3    0.20    1.00
  -2   0  -3   -1.00    1.10
  -2   0  -3   -0.50    1.70
   2   0   3    0.80    1.50
   2   0   3   -1.50    0.80
   2   0   3    1.00    1.00
   2   0   3    1.30    1.10
  -1   0  -3   -1.70    1.60
  -1   0  -3   -1.90    0.80
  -1   0  -3   -0.80    1.10
  -1   0  -3   -1.30    1.80
  -1   0  -3   -0.30    0.70
  -1   0  -3    0.00    1.20
   1   0   3    0.80    0.80
   1   0   3    1.40    0.90
   1   0   3   -0.20    0.60
   1   0   3    0.30    0.90
   1   0   3   -1.00    0.70
   0   0  -3   -1.30    1.60
   0   0  -3    0.00    1.10
   0   0  -3   -1.90    1.50
   0   0  -3   -1.10    0.90
   0   0  -3    0.10    1.40
   0   0  -3   -0.60    0.90
   0   0   3   -1.40    0.90
   0   0   3   -0.40    0.70
   0   0   3    1.00    0.70
   0   0   3   -1.00    1.00
   1   0  -3   -0.40    1.10
   1   0  -3   -1.40    1.90
   1   0  -3   -2.10    1.90
   1   0  -3   -3.70    1.00
   1   0  -3   -1.00    1.10
  -1   0   3    0.20    1.20
  -1   0   3   -0.20    0.80
  -1   0   3    0.80    1.10
  -1   0   3   -1.10    1.00
  -1   0   3    0.20    0.80
   2   0  -3   -0.70    1.20
   2   0  -3    2.50    2.20
   2   0  -3    2.70    1.70
   2   0  -3   -0.40    1.00
   2   0  -3    0.30    0.80
   2   0  -3   -0.80    1.30
  -2   0   3    0.90    1.20
  -2   0   3   -1.60    0.90
  -2   0   3    0.00    1.10
  -2   0   3   -0.90    0.80
  -2   0   3   -0.10    0.90
  -2   0   3    5.20    1.60
  -2   0   3   -0.50    1.00
   3   0  -3   -0.30    1.30
   3   0  -3    0.80    0.50
   3   0  -3    3.10    1.80
   3   0  -3    0.60    1.30
   3   0  -3   -1.20    1.30
   3   0  -3   -2.20    1.00
  -3   0   3    0.50    1.40
  -3   0   3   -0.70    0.90
  -3   0   3    1.40    1.20
  -3   0   3   -1.30    0.90
  -3   0   3    0.60    1.00
  -3   0   3   -0.10    0.40
  -3   0   3    0.60    1.50
   4   0  -3    0.30    1.50
   4   0  -3   -0.20    1.50
   4   0  -3    0.30    0.40
   4   0  -3    0.10    1.40
   4   0  -3    3.40    2.40
   4   0  -3   -0.50    1.30
  -4   0   3   -1.10    1.10
  -4   0   3   -0.40    1.10
  -4   0   3   -0.70    0.90
  -4   0   3   -2.80    1.10
  -4   0   3   -1.20    1.00
  -4   0   3    0.00    0.40
  -4   0   3   -2.30    0.80
   5   0  -3    5.90    2.50
   5   0  -3   -0.10    1.80
   5   0  -3    0.80    0.60
   5   0  -3    3.00    2.10
   5   0  -3    1.20    2.20
   5   0  -3    1.20    2.00
  -5   0   3    2.00    1.20
  -5   0   3    2.40    2.30
  -5   0   3    0.50    1.70
  -5   0   3    0.00    1.50
  -5   0   3   -0.20    1.70
  -5   0   3    0.00    1.40
  -5   0   3   -1.10    1.50
   6   0  -3    1.60    2.30
   6   0  -3   -1.60    1.60
   6   0  -3   -0.40    1.80
   6   0  -3   -1.60    2.00
   6   0  -3    3.20    2.50
  -6   0   3   -1.40    1.60
  -6   0   3    0.50    2.20
  -6   0   3   -2.60    1.20
  -6   0   3    3.30    2.20
  -6   0   3    0.60    2.50
  -6   0   3   -1.40    1.60
   7   0  -3   -0.40    2.40
   7   0  -3    5.50    3.00
   7   0  -3   -1.40    2.80
   7   0  -3   -4.20    2.60
   7   0  -3   -2.60    2.90
  -7   0   3   -1.70    1.80
  -7   0   3    2.10    2.30
  -7   0   3   -0.50    3.00
  -7   0   3   -1.10    1.70
  -7   0   3    1.10    2.20
  -7   0   3    0.40    3.00
   8   0  -3    1.00    3.60
   8   0  -3    3.20    3.40
   8   0  -3   -2.80    3.70
   8   0  -3    0.90    3.40
   8   0  -3   -2.20    2.40
  -8   0   3   -3.40    3.10
  -8   0   3    2.00    2.20
  -8   0   3   -0.50    3.60
  -8   0   3    2.70    3.30
  -8   0   3   -4.00    1.90
  -8   0   3   -3.50    3.20
   9   0  -3    0.00    3.60
   9   0  -3   -0.70    2.10
   9   0  -3    1.40    2.90
   9   0  -3    1.70    4.60
   9   0  -3    6.00    4.10
  -9   0   3    3.10    3.00
  -9   0   3   -1.30    4.20
  -9   0   3   -4.40    1.90
  -9   0   3   -1.40    3.50
  -9   0   3    3.20    2.90
  10   0  -3    3.20    4.10
  10   0  -3   12.40    5.50
  10   0  -3    0.70    3.20
  10   0  -3    1.40    4.90
  10   0  -3   -0.60    3.10
 -10   0   3    7.80    4.30
 -10   0   3   -4.50    3.70
 -10   0   3   -4.10    3.60
 -10   0   3   -1.20    2.50
 -10   0   3   -2.90    2.60
  11   0  -3    0.40    5.30
  11   0  -3    4.80    4.50
  11   0  -3    1.30    4.00
  11   0  -3   -7.40    4.40
 -11   0   3   -1.50    4.40
 -11   0   3   -0.30    5.40
 -11   0   3   -8.90    3.90
 -11   0   3    2.20    4.90
 -11   0   3   -1.50    5.00
  12   0  -3   -1.20    5.60
  12   0  -3   -3.40    3.90
  12   0  -3   -9.30    5.60
 -12   0   3   -3.20    4.20
 -12   0   3    4.40    6.10
 -12   0   3    4.50    4.20
 -12   0   3    6.50    6.00
 -12   0  -4    0.90    5.90
 -12   0  -4    6.80    6.20
 -12   0  -4   -9.00    5.30
  12   0   4    0.00    6.70
  12   0   4   -6.70    3.90
  12   0   4   -1.50    6.00
 -11   0  -4  -12.10    4.60
 -11   0  -4   -5.40    3.30
 -11   0  -4   -3.50    5.50
 -11   0  -4   -1.70    4.20
 -11   0  -4    4.40    6.50
  11   0   4   -5.40    5.10
  11   0   4   -0.10    5.70
  11   0   4    2.80    4.10
  11   0   4   -2.40    5.40
 -10   0  -4    7.10    4.50
 -10   0  -4    3.30    5.20
 -10   0  -4    7.90    5.00
 -10   0  -4   -5.70    3.60
 -10   0  -4   -0.90    5.50
  10   0   4    8.40    5.20
  10   0   4    6.00    5.20
  10   0   4   -1.00    5.30
  10   0   4   17.90    6.90
  -9   0  -4   25.30    7.40
  -9   0  -4   -1.20    2.30
  -9   0  -4   -4.30    2.30
  -9   0  -4    1.10    3.40
  -9   0  -4    6.50    4.40
  -9   0  -4    6.40    3.80
   9   0   4    2.10    3.80
   9   0   4    6.30    4.00
   9   0   4    1.30    3.70
   9   0   4    6.50    4.20
   9   0   4    2.20    3.50
  -8   0  -4   -2.30    3.70
  -8   0  -4   -1.40    3.00
  -8   0  -4   -2.90    2.90
  -8   0  -4    0.00    2.80
  -8   0  -4    7.10    4.00
  -8   0  -4   -2.50    2.40
   8   0   4   -3.00    2.50
   8   0   4   -5.50    2.10
   8   0   4   -2.70    2.50
   8   0   4   -6.00    2.40
   8   0   4    2.70    3.50
  -7   0  -4   -1.00    2.40
  -7   0  -4    5.50    3.30
  -7   0  -4    2.30    2.20
  -7   0  -4    4.60    3.50
  -7   0  -4   -2.90    2.40
  -7   0  -4    0.00    3.00
   7   0   4   -0.60    3.40
   7   0   4    7.10    3.90
   7   0   4   -1.70    2.80
   7   0   4    1.10    2.90
   7   0   4    1.20    2.90
  -6   0  -4   10.00    4.00
  -6   0  -4    9.80    3.90
  -6   0  -4   14.30    4.70
  -6   0  -4   10.20    4.40
  -6   0  -4   16.50    3.50
  -6   0  -4   11.20    3.60
   6   0   4   13.20    3.70
   6   0   4   24.20    5.60
   6   0   4   13.00    4.60
   6   0   4   16.80    4.00
   6   0   4   16.10    4.70
  -5   0  -4   52.79    7.00
  -5   0  -4   54.29    6.90
  -5   0  -4   46.30    6.90
  -5   0  -4   47.40    5.90
  -5   0  -4   44.20    6.80
  -5   0  -4   49.80    7.30
  -5   0  -4   46.70    5.80
  -5   0  -4   42.00    4.50
   5   0   4   42.90    6.40
   5   0   4   54.79    6.30
   5   0   4   38.30    4.90
   5   0   4   50.09    6.30
   5   0   4   57.99    7.90
   5   0   4   40.20    6.60
  -4   0  -4 1895.71  121.69
  -4   0  -4 1771.72  121.89
  -4   0  -4 1828.32  121.19
  -4   0  -4 1824.32  121.29
  -4   0  -4 1777.42  120.19
  -4   0  -4 1833.32  121.39
  -4   0  -4 1875.21  120.29
   4   0   4 1868.11  121.29
   4   0   4 1744.13  121.39
   4   0   4 1834.12  120.49
   4   0   4 1780.52  121.59
   4   0   4 1781.52  119.89
   4   0   4 1889.71  120.59
  -3   0  -4 1006.00   68.99
  -3   0  -4 1032.30   67.79
  -3   0  -4 1035.50   68.79
  -3   0  -4 1054.09   68.69
  -3   0  -4  975.70   68.99
  -3   0  -4 1031.20   67.79
  -3   0  -4 1001.00   69.39
   3   0   4 1081.39   68.19
   3   0   4  970.90   67.79
   3   0   4 1033.60   68.79
   3   0   4  957.40   68.79
   3   0   4 1076.09   68.29
  -2   0  -4  807.22   56.59
  -2   0  -4  837.32   57.19
  -2   0  -4  843.42   55.79
  -2   0  -4  848.92   57.49
  -2   0  -4  843.52   55.79
  -2   0  -4  814.72   57.09
  -2   0  -4  858.11   56.79
   2   0   4  871.71   56.39
   2   0   4  850.01   55.39
   2   0   4  855.61   56.69
   2   0   4  825.82   56.09
   2   0   4  858.21   56.29
  -1   0  -4    7.10    1.50
  -1   0  -4    7.70    2.50
  -1   0  -4    6.00    1.40
  -1   0  -4    5.60    2.30
  -1   0  -4    6.70    1.80
  -1   0  -4    6.70    2.20
  -1   0  -4    8.20    2.70
   1   0   4    6.50    1.80
   1   0   4    7.00    1.90
   1   0   4    7.70    1.40
   1   0   4    8.50    1.80
   1   0   4    7.80    2.00
   0   0  -4    2.50    2.10
   0   0  -4    4.00    1.70
   0   0  -4    4.20    2.40
   0   0  -4    5.70    2.30
   0   0  -4   10.20    1.80
   0   0  -4    2.40    1.50
   0   0   4    8.00    1.80
   0   0   4    7.90    1.70
   0   0   4    8.80    1.50
   0   0   4    7.20    1.60
   0   0   4   16.90    2.30
   1   0  -4    7.70    2.20
   1   0  -4   16.80    2.50
   1   0  -4   13.40    2.00
   1   0  -4   19.70    3.70
   1   0  -4   13.90    2.50
   1   0  -4    7.90    2.50
   1   0  -4   11.60    2.70
   1   0  -4   13.30    2.80
  -1   0   4   11.20    2.20
  -1   0   4   14.10    2.40
  -1   0   4   12.30    2.00
  -1   0   4   15.30    2.10
  -1   0   4   12.20    2.20
  -1   0   4   22.00    2.70
  -1   0   4   15.50    2.20
   2   0  -4    0.70    0.90
   2   0  -4   -0.40    1.40
   2   0  -4   -0.20    1.40
   2   0  -4    0.10    1.50
   2   0  -4   -0.40    1.50
   2   0  -4   -2.90    1.50
  -2   0   4    0.10    1.20
  -2   0   4    0.40    0.90
  -2   0   4   -1.40    0.80
  -2   0   4    0.90    1.00
  -2   0   4   -0.60    0.70
  -2   0   4    0.50    1.40
  -2   0   4    0.20    0.70
   3   0  -4    0.50    1.90
   3   0  -4    0.00    1.50
   3   0  -4    0.90    1.70
   3   0  -4    0.70    1.70
   3   0  -4   -1.70    1.10
  -3   0   4   -0.90    1.50
  -3   0   4    2.00    1.40
  -3   0   4    0.60    0.70
  -3   0   4    1.40    1.30
  -3   0   4    1.90    1.20
  -3   0   4   -0.30    1.10
  -3   0   4   -0.80    1.20
   4   0  -4   57.99    7.10
   4   0  -4   59.29    6.80
   4   0  -4   50.49    6.00
   4   0  -4   64.89    7.30
   4   0  -4   56.69    7.20
  -4   0   4   50.29    6.20
  -4   0   4   66.49    6.00
  -4   0   4   63.39    6.50
  -4   0   4   52.19    4.80
  -4   0   4   58.19    6.40
  -4   0   4   43.00    3.60
  -4   0   4   58.09    6.60
   5   0  -4   10.00    3.40
   5   0  -4    9.20    3.30
   5   0  -4   13.30    3.50
   5   0  -4    5.40    2.50
   5   0  -4    4.40    2.60
  -5   0   4    5.90    2.50
  -5   0   4    4.60    2.30
  -5   0   4    7.50    3.00
  -5   0   4    7.80    2.00
  -5   0   4    6.10    2.00
  -5   0   4    9.30    3.30
   6   0  -4    5.60    3.20
   6   0  -4   12.40    3.90
   6   0  -4    9.00    4.30
   6   0  -4   10.80    4.20
   6   0  -4    7.70    3.10
  -6   0   4   12.70    3.90
  -6   0   4   12.00    3.30
  -6   0   4   15.80    3.90
  -6   0   4   16.10    3.80
  -6   0   4   13.90    3.30
   7   0  -4   29.30    6.00
   7   0  -4   28.20    6.30
   7   0  -4   36.90    6.30
   7   0  -4   40.00    7.10
   7   0  -4   36.40    6.10
  -7   0   4   33.50    5.10
  -7   0   4   30.60    5.60
  -7   0   4   42.00    6.40
  -7   0   4   34.30    6.20
  -7   0   4   36.30    6.30
   8   0  -4   31.40    7.10
   8   0  -4   36.60    7.70
   8   0  -4   42.70    8.50
   8   0  -4   36.00    6.70
   8   0  -4   44.00    7.80
  -8   0   4   37.50    7.20
  -8   0   4   37.50    6.90
  -8   0   4   35.40    5.50
  -8   0   4   45.60    7.40
  -8   0   4   40.10    7.20
   9   0  -4   80.49   11.80
   9   0  -4   56.29    9.70
   9   0  -4   65.69   10.70
   9   0  -4   65.69   10.30
  -9   0   4   67.09    9.80
  -9   0   4   63.49    9.30
  -9   0   4   72.29   10.50
  -9   0   4   69.89   10.00
  10   0  -4    5.30    6.00
  10   0  -4   -1.00    4.40
  10   0  -4    0.30    4.70
  10   0  -4    1.60    5.10
 -10   0   4   11.80    5.60
 -10   0   4    8.60    4.90
 -10   0   4    3.30    3.60
 -10   0   4    3.40    4.30
  11   0  -4   -1.30    3.30
  11   0  -4   -4.40    3.30
  11   0  -4   -8.50    4.40
  11   0  -4    6.20    5.00
 -11   0   4   -0.90    3.20
 -11   0   4    1.30    5.00
 -11   0   4    1.30    3.20
 -11   0   4   -1.90    4.90
  12   0  -4  -10.50    5.10
  12   0  -4   -6.30    5.10
  12   0  -4    5.10    6.20
 -12   0   4   -5.40    4.90
 -12   0   4   -4.10    3.20
 -12   0   4   -1.10    5.50
 -12   0  -5   -4.50    4.40
 -12   0  -5    1.50    5.20
 -12   0  -5    0.60    5.70
  12   0   5   -1.90    4.80
  12   0   5    7.50    6.60
  12   0   5    6.80    7.60
 -11   0  -5    0.50    4.80
 -11   0  -5   -0.90    5.50
 -11   0  -5   -6.20    5.80
 -11   0  -5    4.10    3.80
 -11   0  -5   -7.80    4.60
  11   0   5   -6.20    5.80
  11   0   5    4.00    6.20
  11   0   5   -4.10    3.80
 -10   0  -5    2.30    5.90
 -10   0  -5    1.10    4.50
 -10   0  -5   -7.50    2.80
 -10   0  -5   -4.60    3.40
 -10   0  -5   -3.40    5.00
  10   0   5   -0.80    3.90
  10   0   5   -7.20    4.90
  10   0   5    4.30    5.60
  10   0   5    5.60    5.90
  -9   0  -5   -4.20    4.60
  -9   0  -5   -1.90    3.70
  -9   0  -5   -2.80    3.40
  -9   0  -5    4.00    5.20
  -9   0  -5    0.50    4.00
  -9   0  -5   -0.20    5.00
   9   0   5    1.20    3.70
   9   0   5   -0.10    3.90
   9   0   5    1.20    4.70
   9   0   5   -3.70    4.60
   9   0   5    4.50    3.90
  -8   0  -5    3.30    2.50
  -8   0  -5   -0.10    4.00
  -8   0  -5   -1.10    4.30
  -8   0  -5    1.20    4.70
  -8   0  -5    6.30    3.80
  -8   0  -5   -4.80    4.40
   8   0   5   -6.30    3.90
   8   0   5    1.90    3.50
   8   0   5    4.30    4.70
   8   0   5    2.30    3.80
   8   0   5   -4.10    3.20
  -7   0  -5   -4.60    1.50
  -7   0  -5    4.50    4.80
  -7   0  -5   -0.40    2.10
  -7   0  -5   -5.20    3.00
  -7   0  -5   -0.40    2.80
  -7   0  -5   -3.00    2.30
   7   0   5    0.00    2.90
   7   0   5   -2.90    3.00
   7   0   5   -4.40    2.40
   7   0   5    0.00    3.90
   7   0   5   -3.30    2.00
  -6   0  -5    0.00    1.60
  -6   0  -5   -0.50    3.70
  -6   0  -5    2.00    2.70
  -6   0  -5   -0.40    2.50
  -6   0  -5   -3.90    2.30
  -6   0  -5    0.90    3.60
   6   0   5    1.70    2.30
   6   0   5    0.10    3.60
   6   0   5   -3.00    2.10
   6   0   5   -2.60    1.60
   6   0   5    1.20    3.70
   6   0   5   -0.90    3.40
  -5   0  -5    0.10    3.50
  -5   0  -5    6.30    3.80
  -5   0  -5    0.00    2.10
  -5   0  -5   -0.60    1.80
  -5   0  -5   -0.10    2.40
  -5   0  -5   -2.90    1.90
   5   0   5    3.30    2.10
   5   0   5   -3.50    2.50
   5   0   5    0.10    2.20
   5   0   5   -0.60    2.30
   5   0   5    0.80    2.00
   5   0   5   -2.60    2.10
  -4   0  -5    2.00    2.10
  -4   0  -5   -3.10    2.50
  -4   0  -5   -1.90    1.70
  -4   0  -5   -1.50    2.80
  -4   0  -5   -0.60    1.70
  -4   0  -5    0.00    1.80
  -4   0  -5    5.30    3.70
   4   0   5    0.30    2.90
   4   0   5    5.10    2.40
   4   0   5    1.40    2.30
   4   0   5   -0.10    2.00
   4   0   5   -2.10    1.50
  -3   0  -5    1.80    1.70
  -3   0  -5   -0.30    1.50
  -3   0  -5    1.30    2.20
  -3   0  -5    3.70    2.20
  -3   0  -5   -0.30    1.90
  -3   0  -5    1.50    1.70
  -3   0  -5   -3.70    1.80
   3   0   5    1.10    1.50
   3   0   5   -0.60    1.50
   3   0   5    2.10    1.80
   3   0   5    0.40    1.00
   3   0   5    3.90    1.80
  -2   0  -5    1.80    1.70
  -2   0  -5    3.30    2.80
  -2   0  -5   -1.90    2.10
  -2   0  -5   -0.20    1.20
  -2   0  -5    1.20    1.30
  -2   0  -5    1.80    2.00
  -2   0  -5    0.50    2.60
   2   0   5    3.90    2.10
   2   0   5   -2.10    1.50
   2   0   5    1.80    1.60
   2   0   5   -0.20    1.10
   2   0   5    1.10    1.80
  -1   0  -5   -1.70    1.30
  -1   0  -5   -0.20    1.50
  -1   0  -5    1.20    1.20
  -1   0  -5    0.70    1.20
  -1   0  -5   -1.50    1.10
  -1   0  -5   -1.80    2.40
  -1   0  -5    0.40    2.00
   1   0   5   -1.30    0.80
   1   0   5   -1.10    0.90
   1   0   5   -0.50    1.00
   1   0   5   -0.30    1.00
   1   0   5   -1.20    0.80
   0   0  -5   -1.30    2.00
   0   0  -5    0.20    1.20
   0   0  -5   -3.40    1.00
   0   0  -5    2.60    1.70
   0   0  -5   -0.80    1.20
   0   0  -5    0.80    1.20
   0   0  -5    0.00    1.60
   0   0   5   -0.30    1.30
   0   0   5   -0.60    0.80
   0   0   5    0.70    1.30
   0   0   5    0.10    1.10
   0   0   5    2.10    1.20
   1   0  -5   -0.60    1.40
   1   0  -5    0.20    1.30
   1   0  -5    1.20    1.70
   1   0  -5    0.70    1.50
   1   0  -5   -0.60    1.70
   1   0  -5   -0.70    1.10
   1   0  -5    0.70    2.50
  -1   0   5    0.10    1.20
  -1   0   5   -0.30    1.10
  -1   0   5   -1.10    1.10
  -1   0   5    1.00    1.10
  -1   0   5    0.10    1.10
  -1   0   5   -0.40    1.30
  -1   0   5    1.40    1.50
   2   0  -5    0.40    1.60
   2   0  -5   -1.50    1.70
   2   0  -5   -0.20    2.00
   2   0  -5   -0.70    2.40
   2   0  -5    1.30    1.70
   2   0  -5   -1.50    1.50
  -2   0   5    0.30    1.40
  -2   0   5    1.60    1.50
  -2   0   5   -1.50    0.80
  -2   0   5   -1.80    1.00
  -2   0   5    1.40    1.60
  -2   0   5    0.00    1.40
  -2   0   5   -1.00    1.30
   3   0  -5   -0.90    1.80
   3   0  -5    2.90    2.30
   3   0  -5   -1.80    1.70
   3   0  -5   -2.00    1.60
   3   0  -5    1.00    2.10
  -3   0   5    3.10    2.10
  -3   0   5    3.50    1.80
  -3   0   5    0.10    1.00
  -3   0   5    0.50    1.50
  -3   0   5    1.90    2.00
  -3   0   5    1.70    1.90
  -3   0   5    8.80    2.40
  -3   0   5    0.10    1.10
   4   0  -5    0.60    1.80
   4   0  -5    1.60    2.70
   4   0  -5    2.50    2.10
   4   0  -5    1.20    2.00
   4   0  -5    4.20    3.10
  -4   0   5    0.20    2.30
  -4   0   5    0.10    0.80
  -4   0   5   -2.10    1.40
  -4   0   5    4.10    2.20
  -4   0   5   -0.30    1.90
  -4   0   5    1.20    1.90
  -4   0   5    1.00    1.60
   5   0  -5   -0.40    1.90
   5   0  -5   -1.20    2.90
   5   0  -5   -0.60    2.00
   5   0  -5   -0.90    1.90
   5   0  -5   -1.10    2.20
  -5   0   5    1.70    1.90
  -5   0   5   -3.00    2.20
  -5   0   5    0.10    1.40
  -5   0   5    0.90    1.80
  -5   0   5   -0.20    1.70
  -5   0   5    3.30    2.10
   6   0  -5   -0.80    2.20
   6   0  -5   -2.20    2.10
   6   0  -5    2.70    2.90
   6   0  -5   -0.40    1.90
   6   0  -5    0.80    2.50
  -6   0   5   -1.00    2.00
  -6   0   5    0.80    1.90
  -6   0   5    1.20    2.30
  -6   0   5    1.20    2.10
  -6   0   5   -3.10    1.50
   7   0  -5   -4.40    3.00
   7   0  -5   -0.30    2.30
   7   0  -5   -4.60    2.20
   7   0  -5    1.30    2.80
   7   0  -5   -0.80    2.80
  -7   0   5    0.00    1.80
  -7   0   5    2.50    3.50
  -7   0   5   -2.10    3.30
  -7   0   5   -1.40    2.90
  -7   0   5    0.80    3.20
   8   0  -5    5.50    4.50
   8   0  -5    0.60    3.90
   8   0  -5   -2.50    2.60
   8   0  -5   -0.50    3.90
  -8   0   5    6.40    3.40
  -8   0   5    1.50    2.70
  -8   0   5    4.60    4.10
  -8   0   5   -1.50    3.50
  -8   0   5   -2.70    3.00
   9   0  -5   -3.60    2.60
   9   0  -5   -0.90    4.40
   9   0  -5   -4.50    2.20
   9   0  -5    1.20    3.50
  -9   0   5    4.40    4.60
  -9   0   5   -1.50    2.70
  -9   0   5   -3.30    3.90
  -9   0   5   -2.40    3.20
  -9   0   5    2.00    3.20
  10   0  -5    2.10    4.00
  10   0  -5    0.60    4.60
  10   0  -5    1.80    4.00
  10   0  -5   -0.40    3.70
 -10   0   5   -1.90    4.30
 -10   0   5   -0.60    3.00
 -10   0   5   -4.80    4.20
 -10   0   5    2.60    3.90
  11   0  -5   -0.70    3.90
  11   0  -5    0.60    4.20
  11   0  -5    0.10    5.40
  11   0  -5    0.70    4.10
 -11   0   5   -5.90    4.70
 -11   0   5   -0.30    3.70
 -11   0   5   -8.30    4.60
 -11   0   5   -2.50    4.40
  12   0  -5    4.80    6.50
  12   0  -5    0.70    5.70
  12   0  -5   -9.40    6.00
 -12   0   5   -4.90    3.50
 -12   0   5    2.40    4.20
 -12   0   5   -1.00    5.90
 -11   0  -6   -5.70    5.00
 -11   0  -6    1.70    6.90
 -11   0  -6    2.50    5.10
 -11   0  -6   -5.60    5.80
 -11   0  -6    5.20    6.80
  11   0   6    0.10    6.50
  11   0   6   -5.10    5.80
  11   0   6    9.00    7.10
 -10   0  -6    1.10    5.60
 -10   0  -6    6.00    6.70
 -10   0  -6   -5.00    4.40
 -10   0  -6   -2.70    5.00
 -10   0  -6   -3.30    2.70
 -10   0  -6   -1.70    5.50
  10   0   6   -4.70    3.50
  10   0   6    6.10    6.50
  10   0   6   -0.50    4.60
  10   0   6   -4.90    3.80
  10   0   6    1.90    6.40
  -9   0  -6   10.30    6.30
  -9   0  -6   -6.60    3.10
  -9   0  -6    0.60    4.00
  -9   0  -6    0.00    5.10
  -9   0  -6   -5.40    4.40
  -9   0  -6    2.40    3.90
   9   0   6   -1.70    3.20
   9   0   6    3.30    5.10
   9   0   6    0.50    5.40
   9   0   6    4.60    3.50
   9   0   6   -3.30    4.70
  -8   0  -6    4.00    3.70
  -8   0  -6    6.20    3.80
  -8   0  -6    3.00    5.70
  -8   0  -6    7.00    5.40
  -8   0  -6    1.00    3.50
  -8   0  -6    0.40    3.50
   8   0   6   12.30    4.20
   8   0   6    4.60    3.90
   8   0   6    8.60    4.70
   8   0   6    7.20    4.00
   8   0   6    8.00    5.10
  -7   0  -6   32.60    6.90
  -7   0  -6   45.90    6.70
  -7   0  -6   30.10    7.20
  -7   0  -6   16.70    4.80
  -7   0  -6   31.90    7.20
  -7   0  -6   25.40    6.80
   7   0   6   30.40    6.20
   7   0   6   21.80    6.30
   7   0   6   32.90    7.10
   7   0   6   28.40    6.70
   7   0   6   15.50    5.20
  -6   0  -6   14.60    4.60
  -6   0  -6   18.60    4.40
  -6   0  -6   20.50    6.00
  -6   0  -6   17.30    5.50
  -6   0  -6   18.30    5.80
  -6   0  -6   12.90    4.00
   6   0   6   15.90    4.10
   6   0   6   18.50    5.50
   6   0   6   14.00    4.80
   6   0   6    6.10    3.20
   6   0   6   20.50    4.20
   6   0   6   21.10    5.30
  -5   0  -6   48.60    8.50
  -5   0  -6   43.10    5.80
  -5   0  -6   50.09    7.50
  -5   0  -6   48.60    8.00
  -5   0  -6   38.70    5.50
  -5   0  -6   38.40    7.00
   5   0   6   47.10    7.40
   5   0   6   51.19    8.20
   5   0   6   41.30    6.10
   5   0   6   45.90    6.30
   5   0   6   53.59    8.20
   5   0   6   40.30    5.80
  -4   0  -6  118.49   12.10
  -4   0  -6  106.59   11.90
  -4   0  -6  110.19   12.60
  -4   0  -6  120.99    9.20
  -4   0  -6  103.29    8.90
  -4   0  -6   96.09   10.80
  -4   0  -6  118.89   12.00
   4   0   6   99.39   10.40
   4   0   6   94.09   10.70
   4   0   6  102.19    9.20
   4   0   6   99.39   11.40
   4   0   6  106.79    9.50
  -3   0  -6   96.19    8.00
  -3   0  -6  109.19   11.30
  -3   0  -6  106.29   10.80
  -3   0  -6   79.59    9.60
  -3   0  -6  102.39    8.10
  -3   0  -6   93.99   11.60
  -3   0  -6   93.59   10.90
   3   0   6   90.39    8.40
   3   0   6   97.89    8.40
   3   0   6  109.69    9.00
   3   0   6  102.79   10.40
   3   0   6   94.59    7.30
  -2   0  -6    8.90    2.60
  -2   0  -6    4.30    2.40
  -2   0  -6    5.10    1.90
  -2   0  -6    4.90    3.30
  -2   0  -6    4.20    1.90
  -2   0  -6    8.90    4.00
  -2   0  -6    0.90    2.80
   2   0   6    5.50    2.10
   2   0   6   10.70    2.60
   2   0   6    7.60    2.50
   2   0   6    3.00    1.90
   2   0   6    6.60    1.90
  -1   0  -6   26.10    3.30
  -1   0  -6   37.40    5.80
  -1   0  -6   24.40    3.30
  -1   0  -6   18.00    3.80
  -1   0  -6   17.00    4.00
  -1   0  -6   20.00    4.70
  -1   0  -6   18.80    4.70
   1   0   6   21.60    3.60
   1   0   6   30.40    4.10
   1   0   6   19.30    3.70
   1   0   6   32.30    4.20
   1   0   6   26.80    3.30
   0   0  -6   36.20    6.30
   0   0  -6   47.50    5.60
   0   0  -6   42.10    7.10
   0   0  -6   53.59    6.50
   0   0  -6   44.30    4.80
   0   0  -6   41.10    4.60
   0   0  -6   56.59    7.10
   0   0   6   60.69    5.60
   0   0   6   33.20    4.90
   0   0   6   41.90    4.70
   0   0   6   44.80    4.60
   0   0   6   45.80    5.50
   0   0   6   44.00    5.10
   1   0  -6  130.29   11.90
   1   0  -6  133.39   12.20
   1   0  -6  138.39   12.00
   1   0  -6  156.58   10.70
   1   0  -6  130.19   11.30
   1   0  -6  108.39   10.40
   1   0  -6  127.99   10.40
  -1   0   6  142.79   10.50
  -1   0   6  129.39   10.30
  -1   0   6  131.39   10.10
  -1   0   6  126.19   10.20
  -1   0   6  139.59   10.80
  -1   0   6  142.99   10.40
  -1   0   6  143.79   10.20
   2   0  -6  235.88   17.80
   2   0  -6  195.98   16.70
   2   0  -6  239.38   18.20
   2   0  -6  182.28   16.00
   2   0  -6  203.98   17.60
   2   0  -6  215.28   16.30
   2   0  -6  233.28   16.40
  -2   0   6  215.08   16.20
  -2   0   6  217.98   15.50
  -2   0   6  244.38   16.20
  -2   0   6  209.88   16.20
  -2   0   6  219.48   16.10
  -2   0   6  253.97   16.50
  -2   0   6  217.48   15.40
   3   0  -6  103.29    9.20
   3   0  -6  110.69   11.90
   3   0  -6  114.79    9.90
   3   0  -6  116.99   11.90
   3   0  -6   99.39   11.10
   3   0  -6   93.59    9.00
  -3   0   6   98.39    9.00
  -3   0   6  120.29    9.10
  -3   0   6  108.79    8.80
  -3   0   6   97.39    7.80
  -3   0   6  107.49    9.20
  -3   0   6  108.69    7.90
  -3   0   6  105.39    9.20
   4   0  -6   57.29    7.20
   4   0  -6   49.60    7.60
   4   0  -6   52.39    7.80
   4   0  -6   46.90    6.40
   4   0  -6   46.70    7.30
  -4   0   6   56.59    6.90
  -4   0   6   59.49    7.30
  -4   0   6   63.09    6.70
  -4   0   6   63.79    6.60
  -4   0   6   57.69    7.10
  -4   0   6   51.19    6.80
   5   0  -6   -2.30    1.60
   5   0  -6    0.30    3.20
   5   0  -6    2.40    2.80
   5   0  -6    2.90    2.70
   5   0  -6   -1.90    2.00
  -5   0   6    0.30    1.80
  -5   0   6    0.70    1.90
  -5   0   6   -2.80    1.40
  -5   0   6    1.30    2.00
  -5   0   6   -2.70    2.00
  -5   0   6   -1.40    1.70
   6   0  -6   61.09    9.40
   6   0  -6   53.89    8.30
   6   0  -6   59.29    8.60
   6   0  -6   42.00    8.00
  -6   0   6   56.09    8.20
  -6   0   6   62.89    8.40
  -6   0   6   77.09    8.90
  -6   0   6   67.69    7.70
  -6   0   6   52.89    7.80
   7   0  -6    3.20    4.70
   7   0  -6    1.50    2.80
   7   0  -6    0.60    3.00
   7   0  -6    9.00    4.00
  -7   0   6    7.50    4.00
  -7   0   6   14.90    4.90
  -7   0   6    9.60    3.50
  -7   0   6    7.30    2.90
  -7   0   6    1.30    2.60
   8   0  -6   26.50    6.10
   8   0  -6    8.80    4.20
   8   0  -6   17.40    5.50
   8   0  -6    8.70    4.70
  -8   0   6   12.80    4.30
  -8   0   6   14.40    5.40
  -8   0   6    9.20    5.00
  -8   0   6   12.90    4.50
  -8   0   6   17.90    5.10
   9   0  -6   -2.40    4.10
   9   0  -6   -8.50    4.00
   9   0  -6   -0.10    5.00
   9   0  -6    3.00    5.30
  -9   0   6    5.50    4.80
  -9   0   6    3.30    4.30
  -9   0   6    8.60    3.90
  -9   0   6    0.10    3.70
  -9   0   6    7.10    4.00
  10   0  -6   -0.90    3.50
  10   0  -6    6.30    5.90
  10   0  -6   -2.80    3.60
  10   0  -6   -1.90    5.00
 -10   0   6   -2.60    4.40
 -10   0   6    0.20    3.20
 -10   0   6    9.50    5.40
 -10   0   6    3.00    4.70
  11   0  -6    0.60    4.20
  11   0  -6   -1.40    6.20
  11   0  -6   -6.00    5.00
  11   0  -6   -2.80    4.10
 -11   0   6   -5.40    2.90
 -11   0   6    0.20    4.90
 -11   0   6    7.80    4.30
 -11   0   6    2.60    4.00
  12   0  -6   -2.00    6.40
  12   0  -6    3.40    4.90
  12   0  -6   -1.70    7.00
 -12   0   6    2.60    5.70
 -12   0   6   12.70    7.30
 -12   0   6    6.00    5.00
 -11   0  -7   14.30    8.10
 -11   0  -7    5.10    7.50
 -11   0  -7   -3.00    6.10
  11   0   7    3.50    5.10
  11   0   7  -15.60    6.10
 -10   0  -7   -2.30    5.80
 -10   0  -7   -2.90    6.20
 -10   0  -7    1.60    7.20
 -10   0  -7   -2.80    4.30
  10   0   7   -5.70    6.00
  10   0   7    3.30    5.50
  10   0   7   10.50    5.60
  10   0   7  -11.10    5.10
  10   0   7   -4.40    5.10
  -9   0  -7   -4.50    4.90
  -9   0  -7    4.30    6.60
  -9   0  -7   -0.20    5.70
  -9   0  -7   10.30    6.20
  -9   0  -7    2.30    3.30
   9   0   7   -9.70    4.50
   9   0   7   -3.70    4.10
   9   0   7   -1.50    5.40
   9   0   7    0.40    4.80
   9   0   7   -0.40    3.20
  -8   0  -7   -3.20    3.20
  -8   0  -7    0.30    3.80
  -8   0  -7    1.60    3.60
  -8   0  -7    3.90    5.30
  -8   0  -7   -1.90    3.30
  -8   0  -7    1.80    3.90
   8   0   7    4.30    3.40
   8   0   7   -0.30    3.40
   8   0   7   -0.60    3.50
   8   0   7   -0.10    3.80
   8   0   7    2.30    3.10
  -7   0  -7    0.00    3.30
  -7   0  -7    3.30    5.30
  -7   0  -7   -4.00    4.90
  -7   0  -7   -0.30    3.20
  -7   0  -7   -2.70    4.20
  -7   0  -7   10.70    4.20
   7   0   7   -0.10    3.20
   7   0   7   -1.20    4.50
   7   0   7    2.90    3.80
   7   0   7   -7.70    3.90
   7   0   7   -2.40    3.50
  -6   0  -7   -8.60    4.40
  -6   0  -7    4.30    4.70
  -6   0  -7    0.80    3.10
  -6   0  -7    5.40    4.90
  -6   0  -7   -4.30    2.60
  -6   0  -7    1.40    4.30
  -6   0  -7   -2.50    2.20
   6   0   7   -0.10    4.50
   6   0   7   -0.60    3.90
   6   0   7   -6.20    1.60
   6   0   7   -2.50    2.00
   6   0   7   -3.80    3.00
   6   0   7    0.90    2.70
  -5   0  -7    1.40    4.10
  -5   0  -7   -3.30    3.00
  -5   0  -7   -1.40    2.00
  -5   0  -7    0.80    4.00
  -5   0  -7    2.10    4.00
  -5   0  -7   -2.10    2.00
  -5   0  -7   -2.00    2.10
   5   0   7   -2.10    3.20
   5   0   7   -0.80    3.00
   5   0   7   -1.60    2.10
   5   0   7   -4.40    2.50
   5   0   7   -5.00    2.20
   5   0   7    2.80    3.90
  -4   0  -7   -0.70    2.50
  -4   0  -7   -0.40    3.40
  -4   0  -7   -0.90    3.50
  -4   0  -7    1.40    2.10
  -4   0  -7    1.10    2.30
  -4   0  -7    0.50    4.10
  -4   0  -7   -1.00    1.90
   4   0   7    0.60    2.10
   4   0   7   -3.00    1.90
   4   0   7   -3.00    1.70
   4   0   7    1.60    2.10
   4   0   7    5.60    3.10
  -3   0  -7    0.40    3.20
  -3   0  -7   -0.40    1.50
  -3   0  -7    0.70    2.40
  -3   0  -7   -3.90    2.20
  -3   0  -7   -1.00    3.40
  -3   0  -7   -1.40    2.20
  -3   0  -7    2.40    2.20
   3   0   7    1.00    2.30
   3   0   7    0.40    1.10
   3   0   7    0.40    1.70
   3   0   7    3.20    2.20
   3   0   7    0.30    2.30
  -2   0  -7   -1.80    1.50
  -2   0  -7   -0.20    3.10
  -2   0  -7   -3.90    1.50
  -2   0  -7   -2.90    2.00
  -2   0  -7   -0.90    2.10
  -2   0  -7   -1.70    2.10
  -2   0  -7   -2.00    1.60
   2   0   7   -0.70    2.10
   2   0   7   -4.70    1.60
   2   0   7   -1.10    2.10
   2   0   7   -2.30    1.10
   2   0   7   -2.00    1.20
  -1   0  -7   -0.40    1.60
  -1   0  -7   -3.30    1.30
  -1   0  -7    3.10    3.50
  -1   0  -7   -0.20    3.30
  -1   0  -7   -0.70    1.90
  -1   0  -7    1.70    2.30
  -1   0  -7   -1.30    3.00
   1   0   7    3.60    2.30
   1   0   7    3.70    2.40
   1   0   7   -0.80    1.30
   1   0   7    2.80    2.30
   1   0   7    2.20    2.20
   0   0  -7    1.10    1.40
   0   0  -7    1.40    2.80
   0   0  -7    1.20    1.60
   0   0  -7    1.90    2.30
   0   0  -7   -0.60    1.80
   0   0  -7    2.30    2.10
   0   0  -7   -3.60    3.00
   0   0   7   -0.30    1.30
   0   0   7   -1.50    1.60
   0   0   7   -1.10    1.40
   0   0   7   -0.60    1.10
   0   0   7   -1.00    1.90
   0   0   7   -0.80    1.30
   1   0  -7   -1.50    2.10
   1   0  -7   -0.60    1.50
   1   0  -7    0.30    2.90
   1   0  -7   -1.20    1.90
   1   0  -7    0.40    2.20
   1   0  -7   -0.60    2.30
   1   0  -7   -0.70    1.80
  -1   0   7    0.10    1.30
  -1   0   7    1.10    1.70
  -1   0   7    1.30    1.80
  -1   0   7   -0.40    1.60
  -1   0   7    1.90    1.90
  -1   0   7    0.30    1.50
   2   0  -7   -1.40    1.90
   2   0  -7   -0.70    1.60
   2   0  -7    2.20    2.50
   2   0  -7   -1.40    2.00
   2   0  -7    1.00    2.20
   2   0  -7   -2.20    1.90
   2   0  -7    1.60    3.50
  -2   0   7   -3.00    1.00
  -2   0   7   -0.90    1.80
  -2   0   7    1.40    1.60
  -2   0   7   -1.30    1.70
  -2   0   7   -1.20    1.60
  -2   0   7    2.10    2.00
  -2   0   7    1.10    1.50
   3   0  -7   -2.50    3.20
   3   0  -7    4.30    2.60
   3   0  -7   -0.30    2.40
   3   0  -7    2.70    2.80
   3   0  -7   -4.70    2.50
   3   0  -7    3.50    3.20
   3   0  -7   -1.30    1.80
  -3   0   7   -3.30    1.20
  -3   0   7    0.10    1.50
  -3   0   7    3.90    2.50
  -3   0   7    0.10    1.60
  -3   0   7   -0.10    2.50
  -3   0   7   -2.00    1.20
  -3   0   7   -1.90    1.10
   4   0  -7    0.50    2.40
   4   0  -7   -1.60    2.20
   4   0  -7   -4.40    2.20
   4   0  -7    3.20    2.80
   4   0  -7   -1.10    2.10
   4   0  -7   -2.80    2.00
  -4   0   7    1.30    2.00
  -4   0   7    2.50    2.60
  -4   0   7    1.30    2.40
  -4   0   7   -1.90    1.90
  -4   0   7    0.00    2.30
   5   0  -7    1.70    2.90
   5   0  -7   -1.50    2.50
   5   0  -7    1.30    3.50
   5   0  -7    3.10    3.20
  -5   0   7   -0.50    2.80
  -5   0   7    2.40    2.50
  -5   0   7    3.30    3.10
  -5   0   7    3.70    3.00
  -5   0   7    2.00    2.50
  -5   0   7    1.70    2.80
   6   0  -7   -0.10    2.90
   6   0  -7    6.40    4.40
   6   0  -7    0.70    2.80
   6   0  -7    2.30    2.80
  -6   0   7    0.50    3.50
  -6   0   7    1.00    3.40
  -6   0   7   -0.40    2.10
  -6   0   7    2.30    2.70
  -6   0   7    3.10    2.90
   7   0  -7   -5.80    3.00
   7   0  -7   -2.40    2.50
   7   0  -7   -3.50    3.80
   7   0  -7   -0.60    4.00
  -7   0   7    0.80    3.80
  -7   0   7   -1.30    1.90
  -7   0   7   -4.20    3.30
  -7   0   7   -3.10    3.20
  -7   0   7    5.70    4.20
   8   0  -7   -9.20    3.90
   8   0  -7   -1.50    2.70
   8   0  -7   -0.20    4.70
   8   0  -7   -3.90    2.60
  -8   0   7   -2.50    2.80
  -8   0   7   -1.20    2.50
  -8   0   7    7.00    4.60
  -8   0   7   -2.90    2.10
  -8   0   7   -5.50    3.20
   9   0  -7   -3.50    4.20
   9   0  -7    5.10    4.30
   9   0  -7   -0.10    3.40
   9   0  -7   -3.50    3.20
  -9   0   7    1.60    4.40
  -9   0   7   -1.80    2.20
  -9   0   7   -2.30    3.70
  -9   0   7    1.50    4.40
  -9   0   7    2.50    4.40
  10   0  -7    2.00    5.70
  10   0  -7   -0.70    5.00
  10   0  -7   -2.20    6.00
  10   0  -7   -0.70    5.60
 -10   0   7    2.70    5.00
 -10   0   7    3.50    5.30
 -10   0   7    1.40    3.50
 -10   0   7   -3.90    5.20
 -10   0   7    2.70    5.10
  11   0  -7   -4.90    6.10
  11   0  -7   -6.00    5.40
  11   0  -7   -0.40    5.90
 -11   0   7    0.90    3.80
 -11   0   7   -1.10    5.50
 -11   0   7    2.50    5.70
 -10   0  -8    2.00    7.00
 -10   0  -8   -1.60    6.60
 -10   0  -8    3.10    5.60
  10   0   8    0.10    3.90
  10   0   8   17.20    8.50
  10   0   8   11.60    4.70
  -9   0  -8   -6.60    5.70
  -9   0  -8   14.10    7.90
  -9   0  -8   -1.20    5.60
  -9   0  -8   -0.90    6.30
   9   0   8    1.90    5.50
   9   0   8   -0.80    4.70
   9   0   8    1.50    5.90
   9   0   8   -1.80    4.60
   9   0   8   13.70    6.60
  -8   0  -8   -2.30    5.30
  -8   0  -8    9.40    5.20
  -8   0  -8    9.30    5.60
  -8   0  -8   17.70    7.00
   8   0   8    5.30    4.00
   8   0   8    1.50    4.10
   8   0   8    8.10    4.40
   8   0   8    6.60    5.10
   8   0   8    3.20    5.30
  -7   0  -8   16.60    6.10
  -7   0  -8   41.20    9.40
  -7   0  -8   32.70    9.60
  -7   0  -8   35.40    8.70
   7   0   8   35.80    6.80
   7   0   8   41.00    8.20
   7   0   8   27.90    7.90
   7   0   8   21.10    7.30
   7   0   8   42.00    7.40
  -6   0  -8   -0.30    5.30
  -6   0  -8    8.80    5.50
  -6   0  -8    2.50    4.80
  -6   0  -8    1.60    3.60
  -6   0  -8    2.70    3.40
   6   0   8    0.90    3.00
   6   0   8   -9.10    3.70
   6   0   8   -0.70    3.10
   6   0   8    3.10    2.90
   6   0   8    0.90    2.50
   6   0   8    7.10    5.30
  -5   0  -8    1.20    4.70
  -5   0  -8   -2.20    2.70
  -5   0  -8   -6.10    3.70
  -5   0  -8   -0.40    3.40
  -5   0  -8    2.40    2.80
   5   0   8   -1.70    2.10
   5   0   8   -1.70    3.90
   5   0   8   -1.20    3.10
   5   0   8   -3.40    2.90
   5   0   8   -4.20    1.70
  -4   0  -8   37.60    6.80
  -4   0  -8   24.00    5.90
  -4   0  -8   48.30    7.70
  -4   0  -8   45.10    9.10
  -4   0  -8   45.70    7.60
   4   0   8   31.60    5.70
   4   0   8   34.50    5.90
   4   0   8   26.20    6.10
   4   0   8   16.70    5.10
   4   0   8   31.80    5.80
  -3   0  -8    0.00    3.80
  -3   0  -8    0.90    3.00
  -3   0  -8    1.70    3.90
  -3   0  -8    0.90    3.00
  -3   0  -8    4.60    3.60
   3   0   8    1.10    3.00
   3   0   8   -0.90    2.00
   3   0   8   10.60    3.10
   3   0   8    1.10    2.80
  -2   0  -8   -0.60    3.00
  -2   0  -8   -1.20    2.40
  -2   0  -8   -1.30    3.10
  -2   0  -8   -0.70    2.70
  -2   0  -8    0.50    2.60
   2   0   8   -0.30    1.90
   2   0   8   -1.60    2.20
   2   0   8   -1.70    1.40
   2   0   8   -1.00    1.70
   2   0   8    5.50    3.00
  -1   0  -8   11.70    4.90
  -1   0  -8    5.10    3.00
  -1   0  -8    8.20    4.60
  -1   0  -8   10.00    4.40
  -1   0  -8    5.80    2.90
   1   0   8   10.90    3.50
   1   0   8    5.10    2.80
   1   0   8    4.80    2.20
   1   0   8   10.40    3.20
   1   0   8    4.40    2.70
   0   0  -8   93.99   10.40
   0   0  -8   75.69    8.80
   0   0  -8   85.59   11.20
   0   0  -8   99.39   12.40
   0   0  -8   83.89    8.90
   0   0  -8   80.99   10.70
   0   0   8   88.39    7.80
   0   0   8   97.89    7.90
   0   0   8   71.49    8.60
   0   0   8   83.59    8.60
   0   0   8   94.69    8.70
   1   0  -8   59.69    8.20
   1   0  -8   64.79    9.80
   1   0  -8   78.09    9.80
   1   0  -8   43.70    6.80
   1   0  -8   59.69    6.80
  -1   0   8   73.19    7.30
  -1   0   8   69.59    7.30
  -1   0   8   76.19    7.30
  -1   0   8   84.19    8.40
  -1   0   8   73.39    7.30
   2   0  -8   10.60    3.90
   2   0  -8    9.20    4.20
   2   0  -8   11.40    4.70
   2   0  -8   11.40    3.10
   2   0  -8    7.60    2.80
   2   0  -8    6.80    4.10
   2   0  -8   10.20    3.00
  -2   0   8    7.30    2.50
  -2   0   8    9.50    2.60
  -2   0   8   10.60    2.70
  -2   0   8    9.60    2.90
  -2   0   8   12.00    2.90
  -2   0   8   12.30    3.20
  -2   0   8   16.80    4.00
   3   0  -8    4.00    2.80
   3   0  -8    7.80    4.40
   3   0  -8    4.70    3.30
   3   0  -8   10.40    4.30
   3   0  -8    0.90    2.60
   3   0  -8    6.20    3.30
  -3   0   8    4.80    3.00
  -3   0   8    2.40    1.90
  -3   0   8    0.20    2.30
  -3   0   8    2.30    2.70
  -3   0   8    2.90    2.30
  -3   0   8    3.40    2.80
   4   0  -8   74.29   11.70
   4   0  -8  103.29   11.70
   4   0  -8   81.79   11.70
   4   0  -8   99.99   12.80
   4   0  -8  122.49   10.60
   4   0  -8  128.49   10.80
  -4   0   8  121.19    9.90
  -4   0   8  110.49    9.70
  -4   0   8  107.29   11.40
  -4   0   8  110.79   10.50
  -4   0   8  113.59   11.40
   5   0  -8   78.09   11.80
   5   0  -8  103.29   11.50
   5   0  -8   72.99   10.90
   5   0  -8   99.89   12.90
   5   0  -8   81.69   10.90
  -5   0   8  106.69   11.40
  -5   0   8  114.39   11.60
  -5   0   8   97.59    9.30
  -5   0   8  104.69   10.40
  -5   0   8  118.49   11.90
   6   0  -8    9.00    4.40
   6   0  -8    5.90    4.20
   6   0  -8   11.20    4.70
   6   0  -8    5.80    3.80
   6   0  -8    5.20    4.00
  -6   0   8   11.00    4.10
  -6   0   8   13.30    5.30
  -6   0   8   12.10    4.70
  -6   0   8   15.70    4.00
   7   0  -8    8.10    5.50
   7   0  -8    8.30    4.30
   7   0  -8    9.00    5.30
   7   0  -8    7.80    4.50
  -7   0   8   -2.80    3.50
  -7   0   8   11.30    4.30
  -7   0   8    5.80    4.30
  -7   0   8    5.20    4.40
  -7   0   8    3.30    3.30
   8   0  -8    6.30    4.30
   8   0  -8   -4.60    4.20
   8   0  -8   -2.70    2.50
   8   0  -8    2.20    4.00
  -8   0   8    3.70    3.70
  -8   0   8    2.40    3.20
  -8   0   8    3.90    3.70
  -8   0   8    1.30    3.60
  -8   0   8    1.90    3.40
   9   0  -8    0.40    3.50
   9   0  -8    3.60    5.70
   9   0  -8   -3.30    4.90
   9   0  -8   -4.10    5.10
  -9   0   8    3.80    5.60
  -9   0   8    3.50    3.20
  -9   0   8   -6.00    4.20
  -9   0   8    4.20    3.90
  -9   0   8    2.10    4.50
  10   0  -8    4.80    4.90
  10   0  -8    0.50    4.30
  10   0  -8   -1.50    5.80
 -10   0   8   -2.40    2.90
 -10   0   8    3.60    5.90
 -10   0   8   -0.10    5.20
 -10   0   8   -2.10    5.40
 -10   0   8    0.00    3.90
  11   0  -8    1.60    7.20
  11   0  -8    9.70    7.40
 -11   0   8   -2.00    3.10
 -11   0   8   -7.00    5.50
 -10   0  -9    5.80    6.70
 -10   0  -9    7.40    5.80
 -10   0  -9    2.60    5.40
  10   0   9    4.00    4.20
  10   0   9   -0.10    5.60
  10   0   9    1.90    4.60
  -9   0  -9   -0.70    4.60
  -9   0  -9   -2.70    6.20
  -9   0  -9   -8.60    5.00
  -9   0  -9    0.90    7.10
   9   0   9    3.80    6.80
   9   0   9    4.50    6.80
   9   0   9    1.40    5.40
   9   0   9   -7.30    4.50
   9   0   9    1.00    6.10
  -8   0  -9    2.50    6.30
  -8   0  -9    0.70    5.20
  -8   0  -9    3.40    5.10
  -8   0  -9    3.10    5.30
   8   0   9    4.50    5.80
   8   0   9   -0.10    3.20
   8   0   9   -0.50    5.80
   8   0   9   -1.60    2.90
   8   0   9   -2.30    5.70
  -7   0  -9   -2.50    6.40
  -7   0  -9    2.90    6.10
  -7   0  -9   -3.70    3.60
  -7   0  -9   -1.40    5.60
   7   0   9    1.10    5.30
   7   0   9   -5.60    3.90
   7   0   9   -3.80    3.60
   7   0   9    2.50    4.40
   7   0   9    3.30    5.80
  -6   0  -9  -12.40    4.90
  -6   0  -9   -0.50    4.00
  -6   0  -9   -0.70    3.10
  -6   0  -9   -0.20    3.90
  -6   0  -9    0.60    3.30
   6   0   9    4.30    3.90
   6   0   9   -1.20    3.00
   6   0   9    1.70    3.70
   6   0   9    3.10    3.90
   6   0   9   -2.00    3.20
   6   0   9   -3.70    2.90
  -5   0  -9   -0.10    5.60
  -5   0  -9   -1.90    4.10
  -5   0  -9    2.10    3.20
  -5   0  -9   -0.80    3.40
  -5   0  -9   -1.70    4.90
   5   0   9    1.50    3.10
   5   0   9    4.10    3.40
   5   0   9    3.30    2.90
   5   0   9   -2.10    2.10
   5   0   9    2.60    3.60
  -4   0  -9    6.90    4.80
  -4   0  -9   -4.70    3.90
  -4   0  -9    3.20    3.00
  -4   0  -9   -3.50    3.80
  -4   0  -9   -2.40    4.00
   4   0   9    1.10    2.80
   4   0   9   -8.10    2.50
   4   0   9   -2.60    1.90
   4   0   9   -2.90    1.80
  -3   0  -9   -0.30    4.00
  -3   0  -9   -2.90    2.40
  -3   0  -9   -3.40    2.80
  -3   0  -9    0.80    5.10
  -3   0  -9    2.10    4.50
   3   0   9   -2.30    2.70
   3   0   9   -4.50    2.80
   3   0   9   -0.10    2.10
   3   0   9   -0.60    2.00
  -2   0  -9    0.20    2.60
  -2   0  -9    6.40    4.80
  -2   0  -9    3.00    4.10
  -2   0  -9    0.60    3.00
  -2   0  -9   -3.10    2.40
   2   0   9   -2.30    1.70
   2   0   9    0.20    2.60
   2   0   9    0.70    2.10
   2   0   9    1.70    2.30
   2   0   9   -1.70    1.60
  -1   0  -9   -1.50    2.40
  -1   0  -9    2.10    4.20
  -1   0  -9   -0.20    3.70
  -1   0  -9    2.80    3.90
  -1   0  -9    2.60    2.60
   1   0   9   -2.30    2.50
   1   0   9   -1.10    2.30
   1   0   9   -0.50    2.30
   1   0   9   -1.00    2.00
   1   0   9    1.80    1.50
   0   0  -9    3.90    4.20
   0   0  -9    0.30    2.30
   0   0  -9   -1.40    2.40
   0   0  -9   -2.70    3.90
   0   0  -9   -1.90    2.10
   0   0   9   -1.40    1.30
   0   0   9    2.20    2.20
   0   0   9   -0.30    2.00
   0   0   9   -3.80    2.30
   0   0   9    2.40    2.40
   1   0  -9   -3.80    2.10
   1   0  -9   -1.90    2.30
   1   0  -9    4.60    4.20
   1   0  -9    1.40    3.40
   1   0  -9   -1.70    2.10
  -1   0   9    1.90    1.80
  -1   0   9   -0.80    1.80
  -1   0   9   -0.50    1.90
  -1   0   9    3.30    2.40
  -1   0   9   -1.00    2.10
   2   0  -9   -0.20    4.20
   2   0  -9   -3.80    3.40
   2   0  -9   -1.70    1.90
   2   0  -9   -1.10    4.00
  -2   0   9   -3.00    1.20
  -2   0   9   -0.30    3.00
  -2   0   9   -2.60    1.70
  -2   0   9    2.20    2.10
  -2   0   9    8.50    3.00
   3   0  -9    6.90    5.10
   3   0  -9   -3.70    2.70
   3   0  -9    4.10    3.60
   3   0  -9   -1.70    3.80
  -3   0   9    7.00    3.10
  -3   0   9   10.50    3.40
  -3   0   9    4.70    3.40
   4   0  -9    2.40    4.10
   4   0  -9   -5.80    2.50
   4   0  -9   -2.50    3.80
   4   0  -9   -3.90    3.90
  -4   0   9    0.70    2.90
  -4   0   9    3.40    2.30
  -4   0   9    9.60    3.80
   5   0  -9   -1.00    2.60
   5   0  -9   -5.00    4.10
   5   0  -9   -1.20    3.40
   5   0  -9    1.30    3.30
  -5   0   9   -1.00    2.90
  -5   0   9   -2.70    3.20
  -5   0   9    2.00    3.10
   6   0  -9    3.20    3.90
   6   0  -9   -0.60    4.40
   6   0  -9   -0.90    4.50
   6   0  -9   -7.10    3.70
  -6   0   9   -3.00    3.30
  -6   0   9   -3.20    2.70
   7   0  -9   -7.10    3.30
   7   0  -9    1.80    3.90
   7   0  -9   -2.60    3.30
   7   0  -9    3.40    4.10
  -7   0   9   -1.70    3.20
  -7   0   9   -1.80    3.70
  -7   0   9    3.20    4.90
   8   0  -9    0.30    5.10
   8   0  -9    2.20    3.40
   8   0  -9   -1.50    5.40
   8   0  -9    0.60    5.00
  -8   0   9    1.80    4.60
  -8   0   9    2.60    3.30
  -8   0   9   -3.90    2.30
  -8   0   9   -0.70    3.10
   9   0  -9   -4.00    3.60
   9   0  -9   -8.70    4.60
   9   0  -9   -5.10    4.80
  -9   0   9   -1.90    4.90
  -9   0   9   -3.70    4.00
  -9   0   9   -4.00    2.20
  10   0  -9   -6.10    3.30
  10   0  -9   -3.60    3.80
 -10   0   9    3.10    3.70
 -10   0   9   -2.60    4.00
 -10   0   9    4.70    6.00
  -9   0 -10   -2.50    7.50
  -9   0 -10    9.30    6.30
  -9   0 -10    6.40    8.00
   9   0  10   -2.60    3.80
   9   0  10    2.70    5.50
   9   0  10    1.80    5.30
  -8   0 -10   -9.80    6.00
  -8   0 -10   -4.20    6.40
  -8   0 -10   -6.40    6.50
   8   0  10   -9.80    5.60
   8   0  10   -2.70    5.30
   8   0  10    4.40    6.40
   8   0  10   -5.30    3.90
  -7   0 -10    2.50    6.40
  -7   0 -10   -4.20    3.90
  -7   0 -10   -3.20    3.70
  -7   0 -10  -14.20    5.20
   7   0  10   -1.30    3.00
   7   0  10   -2.50    3.20
   7   0  10   -1.50    3.50
   7   0  10   -3.40    4.30
   7   0  10   -3.10    5.20
  -6   0 -10    6.00    6.30
  -6   0 -10   -2.80    3.00
  -6   0 -10    6.00    5.60
  -6   0 -10    7.00    5.20
  -6   0 -10    0.20    6.00
   6   0  10    0.60    5.20
   6   0  10    0.10    4.80
   6   0  10   -2.40    3.20
   6   0  10    2.80    3.50
   6   0  10    1.30    4.00
   6   0  10    5.40    3.70
  -5   0 -10   -3.80    3.10
  -5   0 -10   12.30    6.60
  -5   0 -10    1.20    5.30
  -5   0 -10   -0.10    2.90
  -5   0 -10   -0.50    4.30
   5   0  10    5.00    3.40
   5   0  10    4.90    3.60
   5   0  10    1.20    4.50
   5   0  10    2.60    4.00
   5   0  10   -1.10    3.70
  -4   0 -10   -2.20    4.10
  -4   0 -10    0.70    3.80
  -4   0 -10    0.30    3.90
  -4   0 -10    0.20    4.80
  -4   0 -10    0.00    4.20
   4   0  10    2.30    3.40
   4   0  10   -3.30    2.90
   4   0  10   -1.90    3.10
   4   0  10    0.40    2.50
  -3   0 -10    0.20    2.50
  -3   0 -10   -5.50    3.90
  -3   0 -10    8.40    5.50
  -3   0 -10   -2.20    5.10
  -3   0 -10    3.50    3.70
   3   0  10   -2.50    3.10
   3   0  10   -3.10    2.00
   3   0  10    2.50    3.80
   3   0  10    1.90    2.60
  -2   0 -10    5.50    3.60
  -2   0 -10    1.80    4.40
  -2   0 -10    0.90    4.60
  -2   0 -10    2.70    3.60
  -2   0 -10    1.30    4.40
   2   0  10   10.20    4.50
   2   0  10    0.30    2.90
   2   0  10    4.30    2.80
   2   0  10    2.10    2.60
  -1   0 -10   20.50    7.40
  -1   0 -10   18.60    6.30
  -1   0 -10   25.30    6.60
  -1   0 -10   10.00    5.50
  -1   0 -10   23.30    5.10
   1   0  10   19.90    4.70
   1   0  10   30.20    5.20
   1   0  10   18.30    5.10
   1   0  10   28.80    4.60
   1   0  10   26.20    5.00
   0   0 -10   16.90    5.90
   0   0 -10    0.10    4.20
   0   0 -10   15.10    4.30
   0   0 -10   16.20    6.30
   0   0 -10   16.80    7.10
   0   0  10   21.20    4.10
   0   0  10   34.80    5.90
   0   0  10   18.10    4.30
   0   0  10   23.60    4.40
   0   0  10   25.40    4.50
   1   0 -10    0.10    3.80
   1   0 -10   -6.70    2.40
   1   0 -10    1.40    4.30
   1   0 -10    6.60    4.60
  -1   0  10    6.90    2.60
  -1   0  10    5.00    2.70
  -1   0  10    6.00    2.40
  -1   0  10    5.40    3.60
   2   0 -10   45.90    9.00
   2   0 -10   38.90    8.90
   2   0 -10   44.00    7.40
   2   0 -10   66.19   11.00
  -2   0  10   52.49    7.30
  -2   0  10   47.10    6.30
  -2   0  10   66.79    8.50
  -2   0  10   54.99    7.00
   3   0 -10   35.00    8.60
   3   0 -10   37.20    7.60
   3   0 -10   44.40    8.50
   3   0 -10   57.09   10.00
  -3   0  10   46.80    6.90
  -3   0  10   55.89    7.60
  -3   0  10   55.79    7.00
   4   0 -10    0.50    3.20
   4   0 -10    1.90    3.90
   4   0 -10   -0.10    4.40
   4   0 -10   13.70    6.10
  -4   0  10    4.40    4.20
  -4   0  10   10.70    4.10
  -4   0  10    2.90    3.20
   5   0 -10    6.40    4.40
   5   0 -10    0.10    4.50
   5   0 -10    7.70    5.40
   5   0 -10   -0.10    3.80
  -5   0  10    3.80    3.60
  -5   0  10    4.00    3.00
  -5   0  10    6.70    3.90
   6   0 -10   -3.70    3.50
   6   0 -10    0.40    3.70
   6   0 -10    4.50    5.20
   6   0 -10    1.10    3.60
  -6   0  10   -1.30    2.30
  -6   0  10    2.30    3.00
   7   0 -10   -1.60    3.60
   7   0 -10    4.90    5.80
   7   0 -10    2.20    5.80
  -7   0  10    1.50    3.10
  -7   0  10   -0.80    2.20
   8   0 -10   -0.30    4.10
   8   0 -10    2.60    4.90
   8   0 -10   -4.00    3.90
  -8   0  10    4.40    3.40
  -8   0  10    4.20    3.60
   9   0 -10   -3.90    3.90
   9   0 -10    2.00    4.60
   9   0 -10   -1.60    4.30
  -9   0  10   -2.60    3.90
  -9   0  10    5.90    4.70
  10   0 -10    5.70    7.10
  10   0 -10    0.30    7.10
 -10   0  10   -1.10    4.20
 -10   0  10    3.70    4.10
  -8   0 -11    1.70    6.30
  -8   0 -11   -4.00    6.90
  -8   0 -11  -10.40    7.10
   8   0  11   -0.70    4.90
   8   0  11   -4.50    6.50
   8   0  11   -1.80    6.00
  -7   0 -11    4.40    6.10
  -7   0 -11    5.10    7.30
  -7   0 -11   -8.20    3.60
  -7   0 -11   -2.30    5.10
   7   0  11    7.50    5.40
   7   0  11   -2.20    3.80
   7   0  11   -5.10    4.00
   7   0  11   -0.20    6.50
  -6   0 -11   -2.60    7.00
  -6   0 -11    6.10    5.20
  -6   0 -11   -7.00    5.90
  -6   0 -11   -6.70    5.60
   6   0  11    1.20    4.10
   6   0  11   -0.70    4.60
   6   0  11   -6.80    3.60
   6   0  11    1.30    4.40
   6   0  11   -1.10    3.90
   6   0  11    1.30    5.90
  -5   0 -11    7.40    6.20
  -5   0 -11   -1.20    5.10
  -5   0 -11   -6.50    6.10
  -5   0 -11    4.10    5.20
  -5   0 -11   -3.30    4.30
   5   0  11    5.10    4.30
   5   0  11    0.40    2.80
   5   0  11    1.10    3.80
   5   0  11    0.40    4.20
   5   0  11    0.60    4.90
  -4   0 -11    5.90    4.50
  -4   0 -11   -2.70    6.00
  -4   0 -11    6.70    6.50
  -4   0 -11    1.40    4.10
  -4   0 -11   -4.40    4.60
   4   0  11   -6.20    3.30
   4   0  11    0.10    3.80
   4   0  11   -2.30    3.60
   4   0  11   -4.80    3.10
  -3   0 -11    1.40    4.80
  -3   0 -11    2.50    5.60
  -3   0 -11   -4.60    2.90
  -3   0 -11   -1.00    3.70
  -3   0 -11   -0.50    6.30
   3   0  11   -1.80    3.40
   3   0  11    6.50    4.40
   3   0  11   -0.40    3.10
   3   0  11    8.50    4.00
  -2   0 -11   -2.40    4.60
  -2   0 -11    2.30    3.80
  -2   0 -11  -11.40    4.30
  -2   0 -11    1.20    4.50
  -2   0 -11    0.60    4.80
   2   0  11    0.00    3.20
   2   0  11   -1.10    3.60
   2   0  11   -0.10    2.20
   2   0  11   -1.40    2.00
  -1   0 -11    2.80    4.60
  -1   0 -11   -1.80    5.10
  -1   0 -11    3.80    3.90
  -1   0 -11   -1.10    4.80
  -1   0 -11   -0.50    3.80
   1   0  11   -3.90    3.20
   1   0  11   -2.90    2.60
   1   0  11    3.30    2.60
   1   0  11    8.20    3.80
   0   0 -11    6.70    4.30
   0   0 -11    5.20    5.00
   0   0 -11    1.10    4.60
   0   0 -11   -1.20    3.80
   0   0  11   -0.60    2.00
   0   0  11   -1.30    1.90
   0   0  11   -3.30    3.30
   0   0  11    0.70    2.70
   1   0 -11   15.80    6.40
   1   0 -11    1.40    3.50
   1   0 -11    1.70    4.90
   1   0 -11    2.20    3.20
  -1   0  11    5.50    4.00
  -1   0  11    1.40    1.90
  -1   0  11    1.70    2.50
  -1   0  11   -1.80    1.80
   2   0 -11    2.50    3.70
   2   0 -11   -0.50    3.30
   2   0 -11   -2.50    4.80
   2   0 -11    8.90    5.10
  -2   0  11    0.40    2.30
  -2   0  11   -1.90    2.30
   3   0 -11   -3.70    2.80
   3   0 -11    2.30    4.80
   3   0 -11   -2.60    2.90
   3   0 -11   -4.40    3.00
  -3   0  11   -1.00    2.30
  -3   0  11   -1.10    2.60
   4   0 -11   -2.40    3.50
   4   0 -11    3.40    3.50
   4   0 -11   -1.80    3.10
   4   0 -11    2.60    4.90
  -4   0  11    3.30    3.70
  -4   0  11   -1.40    3.10
  -4   0  11   -4.90    3.10
   5   0 -11    5.00    5.70
   5   0 -11    2.10    4.90
   5   0 -11   -0.30    4.60
  -5   0  11    3.80    4.20
  -5   0  11    5.70    4.30
  -5   0  11    0.10    2.40
   6   0 -11    4.60    5.50
   6   0 -11   -3.50    4.60
   6   0 -11    3.30    5.50
  -6   0  11    2.90    3.70
  -6   0  11   -0.50    2.60
   7   0 -11   -3.00    6.00
   7   0 -11   -0.90    4.20
   7   0 -11   17.10    7.40
  -7   0  11   -2.00    3.50
  -7   0  11   -1.40    2.80
   8   0 -11    0.10    4.70
   8   0 -11    3.50    7.10
   8   0 -11    6.10    6.60
  -8   0  11    0.40    3.20
  -8   0  11   -0.60    4.20
   9   0 -11    4.10    4.80
   9   0 -11    0.80    6.70
  -9   0  11    6.10    5.50
  -9   0  11   -6.00    4.00
  -7   0 -12    5.60    5.70
  -7   0 -12    3.90    9.10
  -7   0 -12   -4.10    7.40
   7   0  12   -4.30    5.60
   7   0  12   -1.40    3.40
   7   0  12   -4.30    6.50
  -6   0 -12   -1.20    4.60
  -6   0 -12    1.30    6.30
  -6   0 -12    0.60    6.70
  -6   0 -12   -3.70    6.70
   6   0  12    8.90    5.90
   6   0  12   -0.60    2.90
   6   0  12    1.70    4.40
   6   0  12    7.20    6.00
   6   0  12    7.10    5.50
  -5   0 -12   -0.30    3.40
  -5   0 -12   -8.00    6.20
  -5   0 -12   -8.60    4.90
  -5   0 -12   -9.00    5.40
  -5   0 -12   -9.10    6.60
   5   0  12   -4.60    3.00
   5   0  12    1.50    3.30
   5   0  12   -0.40    5.20
   5   0  12    4.10    4.60
   5   0  12    0.00    2.90
  -4   0 -12   -0.10    5.40
  -4   0 -12    4.40    5.80
  -4   0 -12    5.30    5.30
  -4   0 -12    1.00    6.30
  -4   0 -12   -0.60    6.20
   4   0  12    9.40    5.20
   4   0  12   -1.20    4.20
   4   0  12    0.40    3.00
   4   0  12   -2.80    2.50
  -3   0 -12    0.00    4.10
  -3   0 -12    7.30    6.20
  -3   0 -12    1.50    4.70
  -3   0 -12   -1.80    5.10
  -3   0 -12    2.10    5.10
   3   0  12    4.30    4.10
   3   0  12    2.00    4.20
   3   0  12   -0.60    3.80
   3   0  12    0.30    2.70
  -2   0 -12   -0.10    4.50
  -2   0 -12   -1.60    3.60
  -2   0 -12    1.00    5.50
  -2   0 -12   -0.50    5.30
   2   0  12    2.60    4.10
   2   0  12    4.40    3.70
   2   0  12    3.20    3.10
  -1   0 -12   -2.70    3.70
  -1   0 -12    1.00    5.00
  -1   0 -12    3.30    5.00
  -1   0 -12    3.50    5.10
   1   0  12    2.70    3.70
   1   0  12    5.90    4.50
   1   0  12   -4.10    2.30
   1   0  12    2.50    3.50
   0   0 -12   45.50   10.10
   0   0 -12   49.50   10.30
   0   0 -12   51.79   10.80
   0   0 -12   61.79   10.50
   0   0  12   74.99    8.80
   0   0  12   80.99   10.30
   0   0  12   56.29    7.70
   0   0  12   54.09    8.20
   1   0 -12   12.60    6.90
   1   0 -12   15.40    6.80
   1   0 -12   -3.60    4.10
   1   0 -12    4.90    5.60
  -1   0  12   20.40    5.80
  -1   0  12    3.20    2.70
   2   0 -12    2.40    4.40
   2   0 -12    0.40    4.90
   2   0 -12    2.00    4.70
   2   0 -12    3.10    4.10
  -2   0  12    4.90    3.50
  -2   0  12   -0.50    2.10
   3   0 -12   -0.40    4.70
   3   0 -12   12.50    7.30
   3   0 -12   -2.90    5.40
   3   0 -12    3.40    5.80
  -3   0  12   -5.00    3.70
  -3   0  12   -3.20    1.90
   4   0 -12   -0.40    4.10
   4   0 -12   -3.10    3.90
   4   0 -12   -0.50    3.80
  -4   0  12    1.90    4.10
  -4   0  12   -3.90    3.20
   5   0 -12    2.60    5.70
   5   0 -12   -0.20    5.20
   5   0 -12    1.60    4.10
  -5   0  12   -1.30    2.50
  -5   0  12   -0.30    4.00
   6   0 -12   -4.40    5.50
   6   0 -12    2.30    5.80
   6   0 -12   11.20    7.20
  -6   0  12   -6.50    2.90
  -6   0  12   -2.70    4.00
   7   0 -12    5.70    5.70
   7   0 -12    3.50    5.00
   7   0 -12    7.20    5.60
  -7   0  12    0.60    4.70
  -7   0  12   -3.60    4.00
   8   0 -12    2.30    5.30
   8   0 -12   -0.70    6.90
  -8   0  12   -1.00    2.60
  -8   0  12    4.90    5.40
  -6   0 -13    4.70    7.70
  -6   0 -13   -3.70    4.90
  -6   0 -13   -3.70    7.60
   6   0  13   -2.50    5.00
   6   0  13    2.10    4.80
   6   0  13   -0.50    5.00
   6   0  13    0.80    5.80
  -5   0 -13   -0.10    7.20
  -5   0 -13   -2.00    7.90
  -5   0 -13   -2.60    5.70
  -5   0 -13   -1.50    7.90
  -5   0 -13    1.70   10.60
   5   0  13   -1.20    4.40
   5   0  13   -6.00    3.90
   5   0  13    5.20    6.00
  -4   0 -13    6.00    7.20
  -4   0 -13    2.30    6.40
  -4   0 -13   -0.40    5.90
  -4   0 -13    7.70    5.80
   4   0  13   -3.10    2.70
   4   0  13   -8.00    3.70
   4   0  13    5.10    4.00
  -3   0 -13    4.10    6.10
  -3   0 -13   -7.80    5.50
  -3   0 -13   -0.60    4.60
  -3   0 -13    1.00    5.60
   3   0  13    4.60    4.80
   3   0  13    1.40    3.80
   3   0  13   -0.60    3.30
  -2   0 -13   -0.30    5.70
  -2   0 -13    6.50    8.40
  -2   0 -13   -1.70    3.90
  -2   0 -13   -0.50    4.80
   2   0  13   -4.90    2.00
   2   0  13    2.50    4.40
   2   0  13   -3.00    3.50
  -1   0 -13   12.80    7.20
  -1   0 -13    3.40    6.20
  -1   0 -13   -1.80    5.30
  -1   0 -13   12.00    6.60
   1   0  13    3.50    3.90
   1   0  13    9.30    4.50
   1   0  13   -3.30    3.90
   0   0 -13   -1.40    4.80
   0   0 -13    2.10    5.90
   0   0 -13   10.70    6.80
   0   0 -13   12.00    6.80
   0   0  13    8.50    4.90
   0   0  13    2.40    3.40
   0   0  13    4.60    3.80
   0   0  13    0.80    3.50
   1   0 -13   -0.30    5.70
   1   0 -13   -3.10    5.20
   1   0 -13    7.40    6.90
   1   0 -13    2.30    5.60
  -1   0  13    1.70    4.30
  -1   0  13    2.50    3.50
   2   0 -13    2.30    6.10
   2   0 -13   -1.50    5.90
   2   0 -13    0.90    4.60
  -2   0  13    1.90    3.10
  -2   0  13   -0.10    2.50
   3   0 -13   -0.20    4.40
   3   0 -13   -1.30    5.70
   3   0 -13   -4.20    4.00
  -3   0  13    0.90    2.90
  -3   0  13    3.50    4.40
   4   0 -13    1.50    4.70
   4   0 -13   -2.60    4.30
   4   0 -13    4.80    5.10
  -4   0  13   -2.60    4.10
  -4   0  13    3.30    4.20
   5   0 -13   12.10    7.00
   5   0 -13    5.60    6.80
   5   0 -13    6.10    5.90
  -5   0  13   -2.50    4.50
  -5   0  13    1.00    4.10
   6   0 -13   -0.80    6.30
   6   0 -13    7.20    5.90
   6   0 -13   11.70    6.90
  -6   0  13   -0.30    4.30
   7   0 -13    1.90    5.00
   7   0 -13   -2.20    4.70
  -7   0  13   -3.10    2.50
  -7   0  13    3.50    5.50
  -5   0 -14   -9.30    8.20
  -5   0 -14   -0.60    8.50
   5   0  14    3.00    5.50
  -4   0 -14   -2.20    6.00
  -4   0 -14   -0.20    7.50
   4   0  14   -2.70    4.70
   4   0  14   -6.00    3.90
  -3   0 -14   23.70   10.80
  -3   0 -14    2.10    6.80
   3   0  14   -1.10    4.50
   3   0  14   -4.30    4.40
  -2   0 -14   18.40    8.30
  -2   0 -14   26.20    9.50
   2   0  14   29.80    7.30
   2   0  14   29.30    7.00
   2   0  14   11.70    4.70
  -1   0 -14   11.00    9.30
   1   0  14   14.30    5.80
   1   0  14    7.20    5.40
   1   0  14   23.20    6.30
   0   0 -14   -3.80    4.60
   0   0  14    5.30    5.30
   0   0  14    5.70    4.90
   1   0 -14   -1.90    6.50
  -1   0  14   -1.30    3.60
  -1   0  14    1.50    4.60
   2   0 -14   -4.20   10.10
   2   0 -14    0.90    7.20
  -2   0  14   -5.20    2.20
  -2   0  14   -3.60    4.00
   3   0 -14    2.20    6.60
  -3   0  14    5.20    5.20
  -3   0  14   -3.00    2.70
   4   0 -14  -10.70    5.40
  -4   0  14   -1.70    3.90
  -4   0  14    1.60    5.30
   5   0 -14    0.70    6.50
  -5   0  14    2.20    4.80
  -5   0  14    7.30    5.40
   6   0 -14   -1.40    5.10
  -6   0  14    4.70    3.80
  -2   0 -15    3.80    9.40
   2   0  15   -0.10    4.80
   2   0  15    5.30    5.10
  -1   0 -15  -10.00    7.40
   1   0  15    0.80    4.70
   1   0  15   15.40    4.90
   0   0 -15   -1.30    5.30
   0   0  15    2.30    4.30
   1   0 -15   -8.60    4.60
  -1   0  15    2.50    4.40
  -1   0  15    3.70    4.80
   2   0 -15   -1.00    7.10
  -2   0  15    0.60    4.00
  -2   0  15   -3.80    4.30
   3   0 -15   13.00    9.00
  -3   0  15   -2.50    4.70
  -3   0  15    1.70    3.30
  -3  -1  15   -2.40    3.10
  -3  -1  15    0.70    4.70
   3   1 -15   -1.50    7.20
  -2  -1  15    0.20    3.00
  -2  -1  15    0.30    5.10
   2   1 -15    6.50    8.30
  -1  -1  15   -0.90    3.90
  -1  -1  15   -1.70    4.20
   1   1 -15   10.90    9.50
   0  -1  15   -2.00    2.80
   0   1 -15    0.80    6.60
   1  -1  15    5.40    5.70
   1  -1  15    1.80    3.90
  -1   1 -15   -0.20    5.50
   2  -1  15   -1.20    4.30
   2  -1  15    1.30    4.90
  -2   1 -15   -9.80    8.50
  -6  -1  14   -1.90    2.80
   6   1 -14    0.40    5.90
  -5  -1  14   10.10    5.60
  -5  -1  14    8.00    5.10
   5   1 -14    9.70    7.90
  -4  -1  14   -1.20    2.90
  -4  -1  14    1.80    5.10
   4   1 -14   -1.00    4.60
  -3  -1  14    6.60    5.20
  -3  -1  14   -0.10    2.70
   3   1 -14   -3.60    4.30
  -2  -1  14    4.00    3.20
  -2  -1  14    4.40    4.90
   2   1 -14   -0.50    5.00
  -1  -1  14   -2.10    3.50
  -1  -1  14    2.10    4.60
   1   1 -14    5.90    7.80
   0  -1  14   -3.40    2.30
   0   1 -14    3.20    6.10
   0   1 -14   -4.90    6.40
   1  -1  14   -0.40    3.00
   1  -1  14    1.80    4.20
   1  -1  14   10.80    5.00
  -1   1 -14    6.10    8.70
  -1   1 -14    1.30    6.60
   2  -1  14   25.90    7.00
   2  -1  14   16.70    5.40
   2  -1  14   23.90    6.40
  -2   1 -14   10.70    7.70
  -2   1 -14   10.90    7.40
   3  -1  14   -2.00    4.50
   3  -1  14   -2.00    2.90
  -3   1 -14   -4.40    7.00
  -3   1 -14  -12.90    5.70
   4  -1  14   -1.70    4.40
   4  -1  14    7.70    5.80
  -4   1 -14   -1.80    4.90
  -4   1 -14    4.50    7.30
   5  -1  14    6.30    5.50
  -5   1 -14  -12.40    7.50
  -7  -1  13   11.50    5.90
  -7  -1  13   15.60    4.70
   7   1 -13    1.60    5.30
   7   1 -13    3.60    6.90
  -6  -1  13    0.30    3.20
   6   1 -13    0.20    4.50
   6   1 -13    1.20    5.80
  -5  -1  13    0.00    4.50
  -5  -1  13   -0.60    4.00
   5   1 -13   -1.00    5.90
   5   1 -13    1.00    7.10
  -4  -1  13   -0.10    4.10
  -4  -1  13    1.60    3.90
   4   1 -13    5.40    7.40
   4   1 -13    5.00    5.20
  -3  -1  13   -1.20    3.00
  -3  -1  13    5.80    4.60
   3   1 -13    4.10    6.10
   3   1 -13    0.00    5.80
   3   1 -13    3.90    6.90
  -2  -1  13   -0.80    2.90
  -2  -1  13   -4.00    2.10
   2   1 -13    2.90    5.70
   2   1 -13   -1.10    5.10
   2   1 -13    5.00    6.60
   2   1 -13   10.50    6.00
  -1  -1  13    7.60    4.90
  -1  -1  13   -1.20    3.10
   1   1 -13    7.90    6.50
   1   1 -13    0.50    5.60
   1   1 -13    6.70    5.90
   1   1 -13    1.40    6.70
   0  -1  13    4.80    3.70
   0  -1  13    4.90    3.80
   0  -1  13    1.50    4.00
   0  -1  13    3.00    3.40
   0   1 -13    5.90    5.90
   0   1 -13    4.20    5.50
   0   1 -13   -0.30    4.80
   0   1 -13   -4.70    3.60
   1  -1  13    3.60    4.00
   1  -1  13    7.50    4.90
   1  -1  13    0.60    3.40
  -1   1 -13   11.50    8.30
  -1   1 -13   10.80    6.30
  -1   1 -13    9.70    6.90
   2  -1  13    3.00    3.00
   2  -1  13   10.70    5.30
   2  -1  13    4.10    4.30
  -2   1 -13    2.70    5.60
  -2   1 -13   -0.30    5.50
  -2   1 -13    0.40    4.30
   3  -1  13    0.60    3.50
   3  -1  13    8.10    4.90
   3  -1  13    0.90    4.40
  -3   1 -13    6.40    6.00
  -3   1 -13    5.10    5.40
  -3   1 -13    5.70    5.50
   4  -1  13   -5.70    3.70
   4  -1  13    0.00    3.70
   4  -1  13    3.40    3.70
  -4   1 -13   -2.70    6.50
  -4   1 -13   16.70    9.10
   5  -1  13    0.30    4.50
   5  -1  13   -0.90    5.90
   5  -1  13   -1.10    4.60
  -5   1 -13   -5.10    5.20
  -5   1 -13   -5.50    7.50
   6  -1  13   -2.50    4.00
   6  -1  13   -4.60    4.30
   6  -1  13   -3.40    4.60
  -6   1 -13   -6.00    5.40
  -6   1 -13   -4.40    5.70
  -8  -1  12    5.60    5.70
  -8  -1  12    0.10    3.20
   8   1 -12    7.70   11.80
   8   1 -12    1.80    7.00
   8   1 -12    2.50    6.50
  -7  -1  12    0.90    4.80
  -7  -1  12   -2.40    2.60
   7   1 -12    1.50    6.00
   7   1 -12    0.90    4.70
   7   1 -12   -6.30    3.50
  -6  -1  12   -5.20    3.10
  -6  -1  12   -0.20    4.50
   6   1 -12    2.70    6.20
   6   1 -12   -1.50    5.70
   6   1 -12    4.50    6.10
  -5  -1  12    5.30    3.90
  -5  -1  12   -2.60    2.40
   5   1 -12    5.60    4.80
   5   1 -12    1.30    5.50
   5   1 -12    7.50    6.10
  -4  -1  12    2.80    3.70
  -4  -1  12   -7.00    2.80
   4   1 -12   -4.00    3.90
   4   1 -12    3.80    4.50
   4   1 -12    9.60    6.00
   4   1 -12   -4.80    3.10
  -3  -1  12   -4.50    3.50
  -3  -1  12    0.10    2.40
   3   1 -12    3.90    5.00
   3   1 -12   -1.30    5.20
   3   1 -12    9.30    5.10
   3   1 -12    2.70    4.70
  -2  -1  12   -2.60    1.90
  -2  -1  12    3.10    3.20
   2   1 -12   -7.50    4.70
   2   1 -12   -1.80    3.10
   2   1 -12   14.20    6.60
   2   1 -12    4.40    5.50
  -1  -1  12   21.40    5.20
  -1  -1  12   14.40    5.00
   1   1 -12   20.70    6.50
   1   1 -12   23.80    7.40
   1   1 -12   15.80    6.10
   1   1 -12   34.00    8.40
   0  -1  12   38.00    6.80
   0  -1  12   52.49    7.50
   0  -1  12   81.69    8.70
   0  -1  12   57.09    8.90
   0   1 -12   40.90    8.80
   0   1 -12   39.90    8.90
   0   1 -12   62.89   12.00
   0   1 -12   53.89   10.60
   1  -1  12    9.60    4.90
   1  -1  12    1.40    3.60
   1  -1  12   -0.10    2.80
   1  -1  12    6.40    3.60
  -1   1 -12    7.10    5.80
  -1   1 -12    0.00    3.20
  -1   1 -12   -7.30    4.90
  -1   1 -12   -1.40    4.10
   2  -1  12    3.40    3.00
   2  -1  12    2.00    4.00
   2  -1  12    0.20    2.70
  -2   1 -12   -7.00    5.80
  -2   1 -12    2.90    5.60
  -2   1 -12    1.50    5.50
  -2   1 -12    3.10    5.40
   3  -1  12    1.80    3.80
   3  -1  12    0.30    3.00
   3  -1  12    7.70    4.80
  -3   1 -12    3.30    7.20
  -3   1 -12   -4.20    4.30
  -3   1 -12    8.40    5.20
  -3   1 -12    9.00    6.00
  -3   1 -12   -4.50    5.80
   4  -1  12    1.00    3.90
   4  -1  12   -2.40    2.50
   4  -1  12   -1.50    3.30
   4  -1  12    7.50    4.90
   4  -1  12    5.20    3.60
  -4   1 -12    4.30    4.70
  -4   1 -12    2.10    5.60
  -4   1 -12    0.40    4.60
  -4   1 -12    3.10    5.00
  -4   1 -12   11.50    8.20
   5  -1  12   -2.00    3.40
   5  -1  12   -0.90    4.10
   5  -1  12    0.10    3.20
   5  -1  12    2.50    3.90
   5  -1  12    2.40    4.00
  -5   1 -12   -9.60    5.40
  -5   1 -12   -0.90    5.90
  -5   1 -12   -5.00    3.80
  -5   1 -12  -11.40    5.80
  -5   1 -12   -0.60    3.60
   6  -1  12   -3.60    5.10
   6  -1  12  -12.30    5.30
   6  -1  12   -1.60    5.40
   6  -1  12   -3.40    2.50
   6  -1  12    3.70    4.90
  -6   1 -12   -2.90    5.20
  -6   1 -12   -1.50    6.50
  -6   1 -12   -6.30    6.10
  -6   1 -12   -1.90    5.50
   7  -1  12   -1.30    5.90
   7  -1  12   -1.60    3.50
   7  -1  12   -0.90    4.20
  -7   1 -12    6.60    8.30
  -7   1 -12   -5.10    6.10
  -7   1 -12   -4.30    7.80
  -9  -1  11    5.00    5.70
  -9  -1  11   -3.80    4.40
   9   1 -11    3.50    4.90
   9   1 -11   -0.30    6.30
  -8  -1  11    0.90    4.00
  -8  -1  11    0.10    3.50
   8   1 -11   -0.80    4.50
   8   1 -11   -3.40    5.40
   8   1 -11    4.70    6.30
  -7  -1  11    0.10    3.70
  -7  -1  11    2.70    3.70
   7   1 -11    2.30    5.60
   7   1 -11    2.60    5.20
   7   1 -11   -1.10    5.70
  -6  -1  11   -4.10    2.20
  -6  -1  11    3.70    4.60
   6   1 -11    2.60    5.30
   6   1 -11   -2.00    5.00
   6   1 -11   -3.60    4.40
   6   1 -11    0.50    5.50
  -5  -1  11   -1.90    2.80
  -5  -1  11    3.20    4.10
  -5  -1  11    2.90    2.50
   5   1 -11    8.90    6.30
   5   1 -11   -1.50    4.20
   5   1 -11   -0.50    3.90
   5   1 -11    5.20    5.40
  -4  -1  11    3.70    3.80
  -4  -1  11   -4.00    3.20
  -4  -1  11    4.50    3.80
   4   1 -11    8.80    4.80
   4   1 -11    1.40    3.90
   4   1 -11    1.40    3.80
   4   1 -11    4.90    4.10
  -3  -1  11    7.80    3.80
  -3  -1  11   -2.10    2.40
   3   1 -11    4.70    4.30
   3   1 -11    3.70    4.20
   3   1 -11   -0.90    5.10
   3   1 -11    0.40    3.80
  -2  -1  11    5.80    4.10
  -2  -1  11    2.60    2.60
   2   1 -11   13.20    5.30
   2   1 -11    5.40    5.20
   2   1 -11   10.40    5.50
   2   1 -11    3.40    4.50
  -1  -1  11    9.20    3.60
  -1  -1  11   12.20    3.70
  -1  -1  11   15.00    4.20
  -1  -1  11    7.40    3.30
   1   1 -11   13.80    5.80
   1   1 -11   -2.50    4.40
   1   1 -11    9.50    5.60
   1   1 -11    0.70    4.00
   0  -1  11    5.60    3.20
   0  -1  11    0.90    3.80
   0  -1  11    3.70    3.30
   0  -1  11    5.60    3.10
   0   1 -11    4.30    5.00
   0   1 -11    7.30    5.30
   0   1 -11   -4.80    3.80
   0   1 -11    2.90    5.30
   1  -1  11    4.20    2.80
   1  -1  11   -3.40    3.30
   1  -1  11    1.40    3.20
   1  -1  11    4.90    3.50
  -1   1 -11   -3.70    3.80
  -1   1 -11    4.70    4.90
  -1   1 -11   -1.80    3.20
  -1   1 -11   -3.40    4.30
   2  -1  11   -1.10    2.00
   2  -1  11   -1.20    2.40
   2  -1  11    2.70    2.50
   2  -1  11    0.10    3.10
  -2   1 -11    9.10    5.50
  -2   1 -11    1.80    3.90
  -2   1 -11    3.70    3.20
  -2   1 -11   -4.50    4.50
  -2   1 -11   -3.40    4.50
   3  -1  11    8.70    3.60
   3  -1  11   12.00    5.10
   3  -1  11   14.60    4.70
   3  -1  11    2.50    3.80
  -3   1 -11    3.90    6.70
  -3   1 -11    8.00    3.90
  -3   1 -11   -0.60    4.90
  -3   1 -11   11.10    5.70
  -3   1 -11   11.70    5.50
   4  -1  11   -6.40    3.10
   4  -1  11   -0.60    2.80
   4  -1  11    0.60    3.70
   4  -1  11   -6.10    3.00
  -4   1 -11    1.90    4.20
  -4   1 -11   -0.90    4.90
  -4   1 -11   -1.90    3.70
  -4   1 -11    0.60    6.20
  -4   1 -11    0.90    3.50
   5  -1  11    9.60    4.00
   5  -1  11    1.90    3.80
   5  -1  11    1.70    4.30
   5  -1  11    0.70    4.10
   5  -1  11    0.90    3.30
  -5   1 -11   -1.80    6.00
  -5   1 -11   -2.60    3.60
  -5   1 -11   -6.10    5.00
  -5   1 -11   -5.90    6.00
  -5   1 -11    2.80    5.00
   6  -1  11    4.30    6.00
   6  -1  11   -7.40    3.30
   6  -1  11   -3.10    4.50
   6  -1  11   -3.70    3.90
   6  -1  11   -3.20    3.60
   6  -1  11   -3.60    4.80
  -6   1 -11   -2.00    4.20
  -6   1 -11   -4.20    6.70
  -6   1 -11   -1.40    5.10
  -6   1 -11   -5.90    5.50
   7  -1  11    2.60    6.80
   7  -1  11    1.80    4.00
   7  -1  11    2.90    4.70
   7  -1  11   -4.10    5.30
  -7   1 -11   -4.90    5.20
  -7   1 -11    5.80    7.50
  -7   1 -11   -1.40    6.40
  -7   1 -11    9.70    7.40
   8  -1  11   -2.80    5.60
   8  -1  11   -6.30    4.00
   8  -1  11   -3.90    5.00
  -8   1 -11    6.30    9.00
  -8   1 -11  -10.50    7.30
  -8   1 -11  -11.60    5.80
 -10  -1  10    4.40    5.30
 -10  -1  10   -0.10    4.20
  10   1 -10   -3.10    4.30
  10   1 -10    3.10    5.00
  -9  -1  10   -1.00    4.00
  -9  -1  10    3.50    3.70
   9   1 -10    0.90    5.90
   9   1 -10    2.90    5.30
   9   1 -10   -1.80    5.80
  -8  -1  10    2.50    3.00
  -8  -1  10    4.20    3.60
   8   1 -10   -1.40    3.70
   8   1 -10   -8.60    5.00
   8   1 -10   -4.20    5.70
  -7  -1  10   -3.50    1.90
  -7  -1  10    0.80    2.90
   7   1 -10    3.10    5.40
   7   1 -10    5.70    5.80
   7   1 -10    2.20    4.30
   7   1 -10    1.00    3.90
  -6  -1  10   -4.70    1.70
  -6  -1  10    2.20    3.00
   6   1 -10   -2.80    3.20
   6   1 -10    2.30    3.60
   6   1 -10   -4.90    2.30
   6   1 -10   -0.80    3.20
  -5  -1  10    3.30    3.70
  -5  -1  10   -2.80    2.90
  -5  -1  10    0.70    3.10
   5   1 -10   -2.90    3.40
   5   1 -10    8.60    4.50
   5   1 -10    1.50    3.50
   5   1 -10    0.90    3.60
  -4  -1  10   -2.90    3.40
  -4  -1  10   -1.30    2.00
  -4  -1  10   -1.10    3.00
   4   1 -10   -0.20    3.70
   4   1 -10   -3.30    3.10
   4   1 -10   -1.60    2.50
   4   1 -10    6.50    5.40
  -3  -1  10   14.30    4.20
  -3  -1  10    5.10    3.50
  -3  -1  10    6.20    4.10
   3   1 -10    1.80    2.90
   3   1 -10    8.60    4.90
   3   1 -10    6.70    4.10
   3   1 -10    1.50    5.10
  -2  -1  10   82.59    9.80
  -2  -1  10   82.59    9.10
   2   1 -10   77.79   11.30
   2   1 -10   81.69   10.60
   2   1 -10   56.79   11.20
   2   1 -10   69.59   11.20
  -1  -1  10    0.10    2.30
  -1  -1  10    6.60    3.20
  -1  -1  10    2.50    2.60
  -1  -1  10    3.10    2.70
   1   1 -10   -0.60    4.70
   1   1 -10   -2.00    3.80
   1   1 -10   -6.30    1.70
   1   1 -10    4.50    4.20
   0  -1  10   11.40    3.70
   0  -1  10   12.00    3.20
   0  -1  10   28.20    5.50
   0  -1  10   11.60    3.80
   0   1 -10   10.70    5.40
   0   1 -10   11.60    5.00
   0   1 -10   15.90    5.60
   0   1 -10   11.90    5.50
   1  -1  10    9.80    3.70
   1  -1  10   12.70    3.60
   1  -1  10   19.90    4.00
   1  -1  10    9.60    3.70
   1  -1  10   20.70    5.30
  -1   1 -10   21.20    6.20
  -1   1 -10   16.80    4.40
  -1   1 -10   13.60    5.70
  -1   1 -10   21.70    7.70
  -1   1 -10   22.90    6.10
   2  -1  10    8.20    3.70
   2  -1  10    6.40    3.70
   2  -1  10    4.20    3.10
  -2   1 -10    5.60    3.70
  -2   1 -10    9.70    5.20
  -2   1 -10    4.30    4.70
  -2   1 -10    3.50    4.50
  -2   1 -10   10.70    5.30
   3  -1  10    8.20    4.40
   3  -1  10    6.50    3.30
   3  -1  10    5.40    3.90
   3  -1  10    1.70    2.60
  -3   1 -10    2.60    4.80
  -3   1 -10   -1.60    3.40
  -3   1 -10    3.60    4.50
  -3   1 -10   -3.00    4.60
  -3   1 -10    9.40    5.50
   4  -1  10    2.10    3.70
   4  -1  10   -0.10    3.30
   4  -1  10    2.10    2.80
   4  -1  10   -0.40    2.80
   4  -1  10   -1.40    3.40
  -4   1 -10    0.40    5.20
  -4   1 -10   -2.20    3.50
  -4   1 -10    2.00    3.50
  -4   1 -10    6.70    5.40
  -4   1 -10    3.00    5.90
   5  -1  10    1.60    3.50
   5  -1  10    0.80    2.80
   5  -1  10    3.20    3.70
   5  -1  10   -2.10    3.60
   5  -1  10    3.50    4.00
  -5   1 -10    4.60    4.90
  -5   1 -10   -1.80    4.80
  -5   1 -10   -1.60    3.40
  -5   1 -10   -1.40    5.80
  -5   1 -10    2.50    5.80
   6  -1  10   20.40    6.10
   6  -1  10   12.90    5.00
   6  -1  10    7.20    4.70
   6  -1  10   13.50    5.80
   6  -1  10   11.80    4.60
   6  -1  10   13.00    4.60
  -6   1 -10   14.80    8.30
  -6   1 -10    5.60    5.90
  -6   1 -10    3.40    5.00
  -6   1 -10   16.20    6.40
   7  -1  10   -1.10    3.10
   7  -1  10   -5.20    5.30
   7  -1  10    1.80    4.20
   7  -1  10   -9.50    3.90
   7  -1  10    0.90    3.40
  -7   1 -10   -4.40    5.80
  -7   1 -10   -0.40    6.30
  -7   1 -10   -3.40    4.20
  -7   1 -10   -3.70    6.50
   8  -1  10   -0.30    6.10
   8  -1  10   -0.10    6.30
   8  -1  10  -11.40    4.70
   8  -1  10   -3.50    4.00
  -8   1 -10   -3.30    6.70
  -8   1 -10    2.60    6.60
  -8   1 -10    0.00    5.80
  -8   1 -10    4.00    5.80
   9  -1  10    4.90    5.60
   9  -1  10    3.00    6.80
   9  -1  10    0.20    4.50
  -9   1 -10    0.50    8.00
  -9   1 -10    8.50    6.20
  -9   1 -10  -13.30    6.40
 -10  -1   9    5.10    3.80
 -10  -1   9    1.00    4.40
 -10  -1   9   -1.10    3.70
 -10  -1   9    5.50    4.70
  10   1  -9    4.70    4.60
  10   1  -9    6.20    6.80
  -9  -1   9   -1.20    2.80
  -9  -1   9    1.40    4.80
  -9  -1   9    3.60    4.20
  -9  -1   9    7.10    5.90
  -9  -1   9   -3.50    4.70
   9   1  -9   -5.00    5.00
   9   1  -9    5.30    5.50
   9   1  -9   -0.40    4.30
   9   1  -9    3.50    5.50
  -8  -1   9   -2.20    2.80
  -8  -1   9    3.90    3.50
  -8  -1   9    2.80    3.00
  -8  -1   9    0.20    4.40
  -8  -1   9   10.30    5.20
   8   1  -9    1.70    3.60
   8   1  -9    6.80    6.00
   8   1  -9    3.70    5.30
   8   1  -9   -0.10    5.50
   8   1  -9    3.90    5.80
  -7  -1   9    3.80    4.10
  -7  -1   9   -4.30    2.80
  -7  -1   9    4.50    4.00
  -7  -1   9    3.40    4.50
   7   1  -9   -1.30    4.90
   7   1  -9   11.20    6.30
   7   1  -9    4.30    4.50
   7   1  -9    4.10    5.40
   7   1  -9    3.20    4.40
  -6  -1   9    0.30    3.60
  -6  -1   9    5.40    4.00
  -6  -1   9    2.40    3.80
  -6  -1   9    2.30    3.30
   6   1  -9    1.50    4.60
   6   1  -9    2.90    4.90
   6   1  -9   -2.80    3.30
   6   1  -9    8.70    4.70
   6   1  -9   -1.30    2.30
  -5  -1   9   -0.70    3.00
  -5  -1   9   -1.90    1.90
  -5  -1   9    4.20    3.00
  -5  -1   9    0.50    3.80
  -5  -1   9   -4.30    3.40
   5   1  -9    6.40    4.10
   5   1  -9   -0.90    4.40
   5   1  -9    3.00    3.40
   5   1  -9    1.40    4.40
  -4  -1   9    2.90    3.10
  -4  -1   9    3.50    3.30
  -4  -1   9   -1.50    1.80
   4   1  -9    4.90    4.40
   4   1  -9   -0.90    2.90
   4   1  -9   -2.10    3.80
   4   1  -9   -0.90    3.20
  -3  -1   9   10.50    3.40
  -3  -1   9   15.40    3.70
  -3  -1   9    9.10    3.80
   3   1  -9    0.10    3.80
   3   1  -9   12.00    4.70
   3   1  -9   12.80    5.10
   3   1  -9    6.60    4.30
  -2  -1   9   -1.20    2.30
  -2  -1   9   -2.70    2.00
  -2  -1   9   -1.10    1.90
  -2  -1   9   -3.40    1.50
  -2  -1   9   -3.80    1.40
   2   1  -9    0.70    3.60
   2   1  -9    3.00    3.50
   2   1  -9    3.60    4.10
   2   1  -9    4.80    4.30
  -1  -1   9   20.90    4.80
  -1  -1   9   16.30    3.70
  -1  -1   9   24.20    4.30
  -1  -1   9   23.80    4.30
   1   1  -9   14.40    5.00
   1   1  -9   16.20    5.70
   1   1  -9   17.10    6.40
   1   1  -9   25.30    5.80
   0  -1   9   -0.50    2.10
   0  -1   9   -1.40    1.80
   0  -1   9   -0.80    2.10
   0  -1   9    1.20    1.70
   0  -1   9    3.20    2.40
   0   1  -9   -2.00    2.00
   0   1  -9    0.10    3.50
   0   1  -9   -0.60    3.50
   0   1  -9    1.50    3.90
   0   1  -9    4.00    3.60
   1  -1   9   -1.20    2.10
   1  -1   9    1.60    2.00
   1  -1   9    0.70    1.70
   1  -1   9    2.30    2.20
   1  -1   9   -3.20    1.40
  -1   1  -9   -0.20    2.20
  -1   1  -9    0.90    3.20
  -1   1  -9   -4.80    3.10
  -1   1  -9    1.80    3.60
  -1   1  -9   -2.80    3.40
   2  -1   9    2.40    3.00
   2  -1   9   -2.60    2.40
   2  -1   9   -4.70    1.40
   2  -1   9   -1.90    2.30
   2  -1   9   -1.20    2.30
  -2   1  -9   -0.80    3.90
  -2   1  -9    0.30    3.60
  -2   1  -9   -1.80    2.50
  -2   1  -9   -6.20    4.10
  -2   1  -9    5.10    3.10
   3  -1   9    6.70    3.30
   3  -1   9    0.30    3.10
   3  -1   9    0.80    3.30
   3  -1   9    4.80    2.90
  -3   1  -9    3.40    2.60
  -3   1  -9    7.60    4.90
  -3   1  -9   13.30    5.10
  -3   1  -9    8.30    4.90
  -3   1  -9    1.40    5.40
   4  -1   9    0.00    2.80
   4  -1   9    2.70    2.50
   4  -1   9   -1.00    3.20
   4  -1   9   -0.40    3.50
   4  -1   9    1.20    2.50
  -4   1  -9   -2.90    4.20
  -4   1  -9   -0.70    3.50
  -4   1  -9    1.40    4.20
  -4   1  -9    1.20    3.20
  -4   1  -9    1.40    2.70
   5  -1   9   19.20    6.20
   5  -1   9   20.90    5.00
   5  -1   9   28.10    5.90
   5  -1   9   21.80    5.60
   5  -1   9   23.80    5.70
  -5   1  -9   14.00    6.10
  -5   1  -9   17.80    6.30
  -5   1  -9   11.70    6.60
  -5   1  -9   11.70    4.40
  -5   1  -9   25.10    7.10
   6  -1   9    0.30    3.50
   6  -1   9    1.00    4.70
   6  -1   9   -4.20    4.40
   6  -1   9   -2.60    2.60
   6  -1   9   -2.50    3.30
   6  -1   9    2.20    4.10
  -6   1  -9    2.70    5.30
  -6   1  -9    0.40    5.50
  -6   1  -9    7.90    6.80
  -6   1  -9   -0.10    5.20
   7  -1   9    6.20    6.00
   7  -1   9    5.30    4.80
   7  -1   9   -4.90    4.30
   7  -1   9   -2.60    4.40
   7  -1   9    2.40    3.10
  -7   1  -9   -4.20    3.50
  -7   1  -9   -8.20    4.70
  -7   1  -9   -0.10    5.60
  -7   1  -9    0.90    4.90
   8  -1   9    5.10    5.60
   8  -1   9   -8.30    3.90
   8  -1   9   -1.40    3.40
   8  -1   9    4.40    4.40
   8  -1   9    0.10    3.60
  -8   1  -9    1.20    4.60
  -8   1  -9   -6.10    4.00
  -8   1  -9   -1.30    6.00
  -8   1  -9   -1.70    6.00
   9  -1   9    4.30    5.20
   9  -1   9   -4.80    5.50
   9  -1   9    5.30    6.40
   9  -1   9   -5.50    5.60
   9  -1   9   -1.40    3.50
  -9   1  -9    3.10    6.50
  -9   1  -9    6.50    7.10
  -9   1  -9  -14.00    5.10
  -9   1  -9    4.30    7.10
  10  -1   9   -2.90    6.30
  10  -1   9   -2.80    6.50
  10  -1   9   -0.50    3.70
 -10   1  -9   -3.60    7.30
 -10   1  -9   -6.60    4.90
 -10   1  -9    9.60    7.90
 -11  -1   8    0.20    4.40
 -11  -1   8    6.70    5.20
 -11  -1   8   -0.40    9.00
  11   1  -8   -0.40    4.90
  11   1  -8    5.90    7.20
 -10  -1   8    2.50    3.50
 -10  -1   8   -4.00    3.30
 -10  -1   8    4.60    4.30
 -10  -1   8    0.50    3.90
 -10  -1   8    0.90    5.60
  10   1  -8   -3.40    5.50
  10   1  -8   -3.00    5.50
  10   1  -8   -4.30    5.50
  10   1  -8    2.10    5.70
  -9  -1   8    0.60    4.50
  -9  -1   8    2.20    4.80
  -9  -1   8    1.10    2.80
  -9  -1   8   14.90    6.10
  -9  -1   8   -3.60    3.90
   9   1  -8    0.10    3.70
   9   1  -8    3.10    4.20
   9   1  -8   -1.30    4.20
   9   1  -8   -0.50    3.50
  -8  -1   8    0.60    3.10
  -8  -1   8    5.00    3.80
  -8  -1   8    4.10    4.50
  -8  -1   8   -0.80    2.80
  -8  -1   8   -4.30    2.60
   8   1  -8   -5.80    2.30
   8   1  -8   -1.50    3.20
   8   1  -8    0.80    4.00
   8   1  -8    6.00    5.40
  -7  -1   8   10.60    4.80
  -7  -1   8    3.40    3.50
  -7  -1   8   13.00    5.10
  -7  -1   8    3.80    4.60
  -7  -1   8    6.40    5.00
   7   1  -8    3.20    3.70
   7   1  -8    0.50    3.20
   7   1  -8    2.60    4.20
   7   1  -8    2.20    3.60
  -6  -1   8    2.10    3.90
  -6  -1   8    5.90    3.60
  -6  -1   8    9.40    4.90
  -6  -1   8   10.70    4.80
   6   1  -8    5.20    4.20
   6   1  -8    7.50    5.00
   6   1  -8    6.70    4.90
   6   1  -8    4.70    4.40
   6   1  -8    4.80    3.90
  -5  -1   8   21.60    5.40
  -5  -1   8   34.30    6.30
  -5  -1   8   37.90    5.70
  -5  -1   8   26.70    5.20
  -5  -1   8   22.50    5.40
   5   1  -8   20.50    5.60
   5   1  -8   35.30    7.60
   5   1  -8   39.80    6.90
   5   1  -8   28.60    6.40
   5   1  -8   31.50    7.70
  -4  -1   8   63.89    8.40
  -4  -1   8   74.09    8.10
  -4  -1   8   85.19    9.30
  -4  -1   8   60.49    7.80
  -4  -1   8   58.89    8.30
   4   1  -8   58.79    9.40
   4   1  -8   65.99    9.10
   4   1  -8   70.79    8.70
   4   1  -8   62.69    9.90
   4   1  -8   59.19    9.50
   4   1  -8   72.89    8.70
  -3  -1   8    5.20    3.10
  -3  -1   8    7.90    3.20
  -3  -1   8    9.60    3.30
  -3  -1   8    7.00    2.60
  -3  -1   8    7.70    3.00
   3   1  -8   14.00    4.70
   3   1  -8    3.60    2.80
   3   1  -8    2.50    2.90
   3   1  -8    0.70    2.70
   3   1  -8    0.00    2.40
   3   1  -8   -0.30    2.60
  -2  -1   8   21.40    4.40
  -2  -1   8   14.80    3.10
  -2  -1   8   12.10    2.90
  -2  -1   8   17.40    3.80
  -2  -1   8   17.10    3.90
  -2  -1   8   13.20    3.50
  -2  -1   8   17.60    3.30
   2   1  -8   22.80    5.20
   2   1  -8   19.40    4.10
   2   1  -8   10.10    4.40
   2   1  -8   13.20    3.80
   2   1  -8   12.80    4.70
   2   1  -8   14.60    3.20
   2   1  -8   10.30    4.20
  -1  -1   8    0.70    1.90
  -1  -1   8    5.00    2.30
  -1  -1   8    2.70    2.30
  -1  -1   8    4.40    2.10
  -1  -1   8    1.80    1.90
  -1  -1   8    7.50    3.10
   1   1  -8    6.60    3.50
   1   1  -8    7.50    2.80
   1   1  -8    8.00    3.90
   1   1  -8    8.60    3.70
   1   1  -8    2.70    2.20
   1   1  -8    3.90    2.50
   1   1  -8   -1.00    2.40
   0  -1   8    0.80    2.10
   0  -1   8    2.80    2.20
   0  -1   8    2.70    1.80
   0  -1   8    1.70    2.90
   0  -1   8    3.00    2.50
   0  -1   8   -0.50    1.30
   0   1  -8    1.80    3.30
   0   1  -8   -1.20    2.00
   0   1  -8    0.30    3.00
   0   1  -8   -1.80    2.70
   0   1  -8   -2.90    1.70
   0   1  -8    3.40    3.00
   0   1  -8    1.50    2.30
   1  -1   8   41.10    5.90
   1  -1   8   37.60    4.60
   1  -1   8   31.60    5.10
   1  -1   8   36.20    5.30
   1  -1   8   37.00    5.20
  -1   1  -8   26.00    4.90
  -1   1  -8   34.10    7.10
  -1   1  -8   32.70    6.30
  -1   1  -8   37.20    4.90
  -1   1  -8   43.80    8.10
  -1   1  -8   32.40    5.50
  -1   1  -8   20.50    5.80
   2  -1   8   15.40    3.60
   2  -1   8   26.60    5.10
   2  -1   8   21.30    4.00
   2  -1   8   15.60    4.10
   2  -1   8   13.40    2.90
  -2   1  -8   27.30    6.40
  -2   1  -8   17.80    6.20
  -2   1  -8   13.20    4.40
  -2   1  -8   16.40    3.50
  -2   1  -8   15.70    4.20
  -2   1  -8   16.30    5.10
   3  -1   8    0.80    2.10
   3  -1   8    2.20    2.30
   3  -1   8    3.20    3.00
   3  -1   8    0.70    2.10
  -3   1  -8    2.80    4.40
  -3   1  -8    0.10    3.80
  -3   1  -8   -6.30    2.00
  -3   1  -8   -1.40    2.00
  -3   1  -8    3.70    3.70
  -3   1  -8    1.90    3.00
   4  -1   8    3.80    2.50
   4  -1   8    2.90    2.40
   4  -1   8    2.20    2.50
   4  -1   8   -1.70    3.40
   4  -1   8   -2.10    1.80
  -4   1  -8   -4.50    3.70
  -4   1  -8    4.60    3.50
  -4   1  -8    2.00    2.40
  -4   1  -8   -1.90    3.60
  -4   1  -8   -0.60    2.70
   5  -1   8    1.80    4.00
   5  -1   8   -3.80    2.00
   5  -1   8   -0.10    2.60
   5  -1   8    1.20    2.60
   5  -1   8   -1.50    2.10
   5  -1   8   -2.80    3.00
  -5   1  -8    1.00    2.80
  -5   1  -8   -3.70    2.90
  -5   1  -8    1.50    3.60
  -5   1  -8   -0.70    4.00
  -5   1  -8    0.50    3.00
   6  -1   8   -2.00    2.80
   6  -1   8    9.60    5.10
   6  -1   8   -6.40    4.30
   6  -1   8   -3.00    2.10
   6  -1   8   -0.20    2.20
   6  -1   8   -5.30    1.90
  -6   1  -8   16.90    5.60
  -6   1  -8   -2.00    3.60
  -6   1  -8   -2.90    2.80
  -6   1  -8   -2.10    4.20
   7  -1   8    6.30    4.30
   7  -1   8    7.30    4.60
   7  -1   8    5.00    4.90
   7  -1   8    6.10    4.00
  -7   1  -8   18.60    7.00
  -7   1  -8   -1.60    3.60
  -7   1  -8    9.60    5.90
  -7   1  -8    8.30    4.90
   8  -1   8    6.40    5.60
   8  -1   8   10.30    5.70
   8  -1   8    4.90    3.80
   8  -1   8   -1.70    3.00
   8  -1   8    6.60    5.90
  -8   1  -8    1.00    4.20
  -8   1  -8   13.10    6.60
  -8   1  -8    4.20    5.60
  -8   1  -8    0.10    4.40
   9  -1   8   -1.50    4.70
   9  -1   8    7.30    5.60
   9  -1   8   10.70    6.60
   9  -1   8   -4.80    3.40
   9  -1   8   -0.90    4.20
  -9   1  -8   -1.30    4.00
  -9   1  -8   11.50    8.20
  -9   1  -8    2.10    5.00
  -9   1  -8    1.60    4.70
  10  -1   8    5.40    4.30
  10  -1   8   -4.00    3.90
  10  -1   8    2.70    5.50
 -10   1  -8   -3.40    3.80
 -10   1  -8   10.10    6.00
 -10   1  -8   -1.70    4.60
 -11  -1   7    3.90    4.00
 -11  -1   7    0.60    5.70
 -11  -1   7    1.80    5.60
  11   1  -7   -0.90    5.80
  11   1  -7   -2.80    4.40
  11   1  -7    1.60    6.80
 -10  -1   7    8.10    5.90
 -10  -1   7    3.70    3.80
 -10  -1   7   -4.00    3.70
 -10  -1   7   -0.80    3.40
 -10  -1   7   -2.30    3.40
  10   1  -7    7.80    6.40
  10   1  -7   -0.30    4.00
  10   1  -7   -1.50    4.30
  10   1  -7    2.00    3.80
  -9  -1   7   -3.10    3.10
  -9  -1   7    6.10    4.80
  -9  -1   7    1.00    4.50
  -9  -1   7   -6.60    3.50
  -9  -1   7   -1.60    3.60
   9   1  -7   -2.40    5.50
   9   1  -7   -3.30    2.90
   9   1  -7    0.80    5.50
   9   1  -7   -3.20    4.20
  -8  -1   7   -4.90    2.50
  -8  -1   7    2.90    4.50
  -8  -1   7    0.30    3.10
  -8  -1   7    1.20    3.90
  -8  -1   7    3.10    4.40
   8   1  -7   -2.50    4.20
   8   1  -7   -2.10    4.00
   8   1  -7    4.40    4.40
   8   1  -7   -3.00    3.60
  -7  -1   7    1.40    4.00
  -7  -1   7   -4.70    3.40
  -7  -1   7   -0.50    3.90
  -7  -1   7   -0.50    3.60
  -7  -1   7   -5.40    2.50
   7   1  -7   -1.60    4.00
   7   1  -7   -5.00    3.60
   7   1  -7    4.60    4.40
   7   1  -7   -0.70    2.90
  -6  -1   7    4.50    3.60
  -6  -1   7    3.00    3.60
  -6  -1   7    4.60    4.20
  -6  -1   7    1.70    2.10
  -6  -1   7    0.80    3.40
   6   1  -7   14.40    5.60
   6   1  -7    2.10    3.50
   6   1  -7   -1.50    2.70
   6   1  -7    1.40    3.00
  -5  -1   7    6.00    2.90
  -5  -1   7    8.20    4.00
  -5  -1   7    8.10    3.80
  -5  -1   7    4.90    3.50
  -5  -1   7    9.80    4.10
  -5  -1   7    8.50    3.00
   5   1  -7   12.50    4.40
   5   1  -7   10.10    4.10
   5   1  -7    7.00    3.60
   5   1  -7   -2.60    3.00
   5   1  -7   13.00    4.90
  -4  -1   7    5.00    3.00
  -4  -1   7    5.50    2.40
  -4  -1   7    0.70    1.80
  -4  -1   7    4.80    2.70
  -4  -1   7   11.30    3.30
   4   1  -7   -1.40    2.70
   4   1  -7    6.00    4.00
   4   1  -7   10.50    4.30
   4   1  -7    9.00    4.40
   4   1  -7    5.50    3.10
  -3  -1   7   -3.10    2.30
  -3  -1   7    1.10    1.80
  -3  -1   7    0.00    1.50
  -3  -1   7    2.80    2.20
  -3  -1   7   -1.30    1.20
  -3  -1   7   -0.30    1.40
  -3  -1   7    0.40    2.00
   3   1  -7    4.30    2.10
   3   1  -7    4.90    3.90
   3   1  -7   -0.80    2.50
   3   1  -7    4.10    3.40
   3   1  -7    1.70    2.80
   3   1  -7    4.30    2.60
   3   1  -7    1.10    3.40
  -2  -1   7   17.00    3.10
  -2  -1   7   22.60    4.10
  -2  -1   7   26.20    3.50
  -2  -1   7   22.20    4.10
  -2  -1   7   19.80    4.00
  -2  -1   7   20.80    3.80
  -2  -1   7   24.00    3.90
   2   1  -7   31.50    4.70
   2   1  -7   18.10    4.60
   2   1  -7   22.60    3.70
   2   1  -7   18.60    4.40
   2   1  -7   24.10    4.30
   2   1  -7   24.20    5.40
   2   1  -7   21.50    4.80
  -1  -1   7   44.40    4.90
  -1  -1   7   39.20    4.80
  -1  -1   7   50.29    5.90
  -1  -1   7   39.40    4.90
  -1  -1   7   36.30    5.00
  -1  -1   7   40.50    5.10
   1   1  -7   44.30    7.20
   1   1  -7   33.00    6.30
   1   1  -7   32.10    6.80
   1   1  -7   41.10    6.00
   1   1  -7   37.40    5.00
   1   1  -7   39.80    5.10
   1   1  -7   35.90    5.00
   0  -1   7   43.30    4.80
   0  -1   7   40.10    4.90
   0  -1   7   29.00    4.50
   0  -1   7   35.50    5.20
   0  -1   7   27.20    4.10
   0  -1   7   43.20    4.90
   0   1  -7   39.90    4.80
   0   1  -7   27.50    5.70
   0   1  -7   35.00    6.50
   0   1  -7   39.50    6.00
   0   1  -7   39.40    4.70
   0   1  -7   30.70    4.80
   0   1  -7   34.10    5.90
   1  -1   7   63.29    5.40
   1  -1   7   49.90    6.80
   1  -1   7   48.90    6.40
   1  -1   7   53.89    6.40
   1  -1   7   69.69    7.30
   1  -1   7   60.09    6.70
  -1   1  -7   71.69    8.80
  -1   1  -7   48.10    7.50
  -1   1  -7   49.80    5.80
  -1   1  -7   62.99    8.80
  -1   1  -7   57.79    6.80
  -1   1  -7   49.80    5.90
  -1   1  -7   62.29    7.90
   2  -1   7   -0.90    1.30
   2  -1   7   -2.30    1.90
   2  -1   7    0.60    1.70
   2  -1   7   -2.70    1.00
   2  -1   7    0.10    2.20
  -2   1  -7    3.30    3.20
  -2   1  -7   -2.20    1.70
  -2   1  -7   -0.90    1.60
  -2   1  -7   -0.40    2.90
  -2   1  -7   -1.90    1.40
  -2   1  -7    1.80    3.60
  -2   1  -7   -0.50    1.40
   3  -1   7    2.10    2.80
   3  -1   7   -2.10    2.20
   3  -1   7    3.40    2.60
   3  -1   7   -1.60    1.20
   3  -1   7    2.80    2.40
  -3   1  -7   -1.80    2.20
  -3   1  -7   -2.30    1.50
  -3   1  -7   -1.60    3.10
  -3   1  -7   -0.50    2.20
  -3   1  -7    0.60    2.20
  -3   1  -7   -0.80    3.10
  -3   1  -7   -1.60    1.70
   4  -1   7    0.30    2.50
   4  -1   7   -0.60    3.20
   4  -1   7   -2.10    2.20
   4  -1   7   -0.90    2.50
   4  -1   7    0.70    2.20
  -4   1  -7   -1.80    2.70
  -4   1  -7    0.40    2.30
  -4   1  -7    6.80    4.10
  -4   1  -7    4.90    2.70
  -4   1  -7    0.60    3.70
  -4   1  -7   10.40    4.40
  -4   1  -7    2.30    3.60
   5  -1   7   -0.50    2.70
   5  -1   7   -1.80    2.30
   5  -1   7   -2.20    2.90
   5  -1   7    5.20    3.50
   5  -1   7    4.00    2.60
   5  -1   7    4.00    3.70
  -5   1  -7    6.20    3.80
  -5   1  -7    5.60    3.10
  -5   1  -7    1.20    3.40
  -5   1  -7    0.00    2.60
  -5   1  -7   -3.40    3.20
  -5   1  -7    3.60    4.20
  -5   1  -7   -2.40    2.30
   6  -1   7   -2.30    2.60
   6  -1   7   -1.30    3.70
   6  -1   7    4.70    4.50
   6  -1   7    4.30    3.10
   6  -1   7    0.40    4.00
   6  -1   7    2.00    2.50
  -6   1  -7   -0.40    4.10
  -6   1  -7   -7.20    4.10
  -6   1  -7    5.80    3.30
  -6   1  -7    0.10    2.90
  -6   1  -7   -3.80    4.20
  -6   1  -7   -2.80    2.70
   7  -1   7    5.90    4.10
   7  -1   7    3.80    4.40
   7  -1   7   10.50    4.60
   7  -1   7    3.60    4.20
  -7   1  -7    7.50    6.10
  -7   1  -7    8.30    4.20
  -7   1  -7    7.10    3.30
  -7   1  -7   16.80    5.80
  -7   1  -7    6.60    4.60
  -7   1  -7    9.70    4.30
   8  -1   7   -1.40    3.20
   8  -1   7    0.60    3.00
   8  -1   7   -0.30    4.90
   8  -1   7    0.10    5.00
   8  -1   7   -1.80    2.70
  -8   1  -7    1.40    5.20
  -8   1  -7   -1.60    3.60
  -8   1  -7   -6.10    3.30
  -8   1  -7    0.70    3.00
  -8   1  -7    1.50    5.40
  -8   1  -7    7.90    5.20
   9  -1   7   -1.80    3.80
   9  -1   7    0.60    4.90
   9  -1   7   -1.60    4.50
   9  -1   7    3.00    4.60
   9  -1   7   -1.80    3.90
  -9   1  -7    9.70    6.90
  -9   1  -7   -3.40    3.70
  -9   1  -7   -0.70    2.80
  -9   1  -7    2.00    4.40
  -9   1  -7   -2.40    3.60
  -9   1  -7   -2.10    3.60
  10  -1   7    1.20    5.00
  10  -1   7   -2.40    5.10
  10  -1   7   -1.60    4.30
  10  -1   7    2.50    5.50
  10  -1   7   -3.40    4.60
 -10   1  -7   -0.30    4.50
 -10   1  -7   -2.30    4.80
 -10   1  -7   12.30    6.60
 -10   1  -7    2.40    5.00
 -10   1  -7    2.10    4.90
  11  -1   7    2.00    5.20
  11  -1   7    6.00    5.70
 -11   1  -7   -2.10    4.50
 -11   1  -7    8.70    7.20
 -11   1  -7    1.20    5.10
 -12  -1   6    5.10    5.80
 -12  -1   6    5.40    6.60
 -12  -1   6   12.20    5.60
  12   1  -6    0.20    4.60
  12   1  -6   -7.50    5.70
  12   1  -6   -2.90    6.10
 -11  -1   6    2.40    5.20
 -11  -1   6   -6.60    3.90
 -11  -1   6    7.60    6.00
 -11  -1   6    0.30    4.90
  11   1  -6    4.50    4.90
  11   1  -6    0.10    4.40
  11   1  -6   -3.20    3.80
  11   1  -6    3.80    5.70
 -10  -1   6    8.20    5.30
 -10  -1   6    1.10    4.80
 -10  -1   6   -7.00    3.80
 -10  -1   6    6.80    5.10
  10   1  -6    0.30    3.90
  10   1  -6    0.50    3.70
  10   1  -6    3.00    4.00
  10   1  -6    0.50    4.70
  -9  -1   6    1.20    3.40
  -9  -1   6   -3.30    3.60
  -9  -1   6    3.40    4.40
  -9  -1   6    0.60    4.50
  -9  -1   6   -0.20    2.80
   9   1  -6   -2.00    3.10
   9   1  -6   -0.20    3.40
   9   1  -6   -0.90    4.10
   9   1  -6   -1.20    4.50
  -8  -1   6   -2.60    1.80
  -8  -1   6   -1.50    3.70
  -8  -1   6   -2.30    2.30
  -8  -1   6   -0.10    4.00
  -8  -1   6   -3.20    3.30
   8   1  -6   -1.20    4.60
   8   1  -6    7.30    5.30
   8   1  -6   -1.30    4.10
   8   1  -6    2.70    3.50
  -7  -1   6  100.49   12.10
  -7  -1   6  105.19   10.60
  -7  -1   6  108.29   11.80
  -7  -1   6   95.69   11.30
  -7  -1   6   97.89   11.50
   7   1  -6   92.49   11.90
   7   1  -6  101.29   13.30
   7   1  -6   83.99   11.70
   7   1  -6  109.99   13.10
  -6  -1   6   85.09    9.50
  -6  -1   6   76.39    8.00
  -6  -1   6   77.39    9.00
  -6  -1   6   68.59    8.90
  -6  -1   6   51.59    8.10
   6   1  -6   54.29    8.60
   6   1  -6   59.59    9.60
   6   1  -6   46.40    8.40
   6   1  -6   56.69    8.40
  -5  -1   6   36.80    6.00
  -5  -1   6   36.80    5.70
  -5  -1   6   31.50    4.80
  -5  -1   6   26.80    4.30
  -5  -1   6   29.20    5.50
  -5  -1   6   26.30    5.00
   5   1  -6   25.90    5.20
   5   1  -6   21.90    5.70
   5   1  -6   19.70    5.10
   5   1  -6   19.50    5.40
  -4  -1   6    0.40    2.40
  -4  -1   6    2.70    2.10
  -4  -1   6    2.10    1.70
  -4  -1   6    4.40    2.70
  -4  -1   6    1.00    2.00
  -4  -1   6   -2.90    2.00
   4   1  -6    3.90    2.30
   4   1  -6    2.90    2.10
   4   1  -6   -1.90    1.50
   4   1  -6    4.30    3.30
   4   1  -6    2.40    3.10
   4   1  -6    0.00    2.90
  -3  -1   6   14.90    3.40
  -3  -1   6   14.40    2.20
  -3  -1   6   16.70    3.50
  -3  -1   6   18.40    3.40
  -3  -1   6   12.80    2.20
  -3  -1   6   15.10    2.90
  -3  -1   6   11.80    3.40
   3   1  -6    9.50    3.00
   3   1  -6   12.70    3.50
   3   1  -6   16.60    4.50
   3   1  -6   11.60    3.70
   3   1  -6   13.70    4.60
   3   1  -6   11.70    2.90
  -2  -1   6  100.49    7.10
  -2  -1   6   70.99    7.50
  -2  -1   6   71.89    7.50
  -2  -1   6   76.39    6.00
  -2  -1   6   66.79    5.90
  -2  -1   6   74.09    7.60
  -2  -1   6   71.99    6.60
   2   1  -6   60.49    6.90
   2   1  -6   79.19    8.30
   2   1  -6   75.09    8.90
   2   1  -6   73.29    8.80
   2   1  -6   72.39    7.60
   2   1  -6   66.29    8.70
   2   1  -6   73.49    7.60
  -1  -1   6   21.40    3.50
  -1  -1   6   24.50    3.60
  -1  -1   6   18.60    3.30
  -1  -1   6   27.70    3.50
  -1  -1   6   28.10    3.40
  -1  -1   6   26.80    4.20
  -1  -1   6   20.40    3.50
   1   1  -6   26.00    3.80
   1   1  -6   21.40    4.70
   1   1  -6   21.20    4.80
   1   1  -6   18.50    3.30
   1   1  -6   28.30    4.50
   1   1  -6   29.50    5.80
   1   1  -6   19.90    3.50
   0  -1   6    6.20    1.70
   0  -1   6    6.30    2.10
   0  -1   6    3.10    1.80
   0  -1   6    6.40    2.00
   0  -1   6    4.20    1.90
   0  -1   6    8.40    2.40
   0   1  -6    6.10    2.30
   0   1  -6    2.00    1.60
   0   1  -6    4.40    1.90
   0   1  -6    2.30    2.20
   0   1  -6   10.90    3.40
   0   1  -6   -0.80    2.10
   0   1  -6    5.10    2.90
   1  -1   6   19.50    2.70
   1  -1   6   21.40    2.90
   1  -1   6   19.20    3.20
   1  -1   6   16.60    3.40
   1  -1   6   24.70    3.70
   1  -1   6   16.20    3.30
  -1   1  -6   13.50    3.60
  -1   1  -6   20.40    4.10
  -1   1  -6   19.60    3.60
  -1   1  -6   11.90    4.00
  -1   1  -6   17.70    4.50
  -1   1  -6   19.50    3.00
  -1   1  -6   23.70    3.30
   2  -1   6   20.60    3.50
   2  -1   6   18.50    2.70
   2  -1   6   18.50    3.40
   2  -1   6   23.30    3.90
   2  -1   6   26.40    4.10
  -2   1  -6   17.10    4.50
  -2   1  -6    9.20    3.70
  -2   1  -6   16.80    3.60
  -2   1  -6   26.50    4.70
  -2   1  -6   15.80    3.00
  -2   1  -6   17.80    4.10
  -2   1  -6   18.20    3.00
   3  -1   6   15.50    3.60
   3  -1   6   13.40    2.20
   3  -1   6   20.20    3.70
   3  -1   6   15.70    3.20
   3  -1   6   12.20    3.00
  -3   1  -6   15.80    3.10
  -3   1  -6    7.70    3.50
  -3   1  -6    6.00    3.60
  -3   1  -6   14.70    3.00
  -3   1  -6   10.00    3.00
  -3   1  -6   16.00    4.40
  -3   1  -6   15.50    4.40
   4  -1   6    3.80    2.70
   4  -1   6    1.70    2.70
   4  -1   6    2.70    2.50
   4  -1   6   -1.90    1.90
   4  -1   6    4.70    3.20
  -4   1  -6    4.70    3.60
  -4   1  -6   -0.30    1.90
  -4   1  -6   -3.70    3.10
  -4   1  -6    3.80    3.10
  -4   1  -6   -4.60    2.70
  -4   1  -6    1.40    2.20
  -4   1  -6    3.60    2.80
   5  -1   6   56.79    7.30
   5  -1   6   54.09    7.30
   5  -1   6   70.39    7.40
   5  -1   6   45.40    7.40
   5  -1   6   41.40    7.80
   5  -1   6   50.59    8.40
  -5   1  -6   75.89    9.40
  -5   1  -6   58.19    8.60
  -5   1  -6   62.59    7.10
  -5   1  -6   74.89    9.20
  -5   1  -6   61.89    9.50
  -5   1  -6   60.69    8.10
  -5   1  -6   55.89    6.90
   6  -1   6   95.19   12.20
   6  -1   6  113.19   11.70
   6  -1   6  106.89   12.80
   6  -1   6  110.89   11.80
   6  -1   6  114.99   13.70
   6  -1   6  117.99   10.20
  -6   1  -6  108.79   13.60
  -6   1  -6  111.29   10.20
  -6   1  -6  116.69   13.40
  -6   1  -6  123.89   10.70
  -6   1  -6  109.39   13.00
  -6   1  -6  126.79   13.90
   7  -1   6   30.40    6.30
   7  -1   6   44.50    8.40
   7  -1   6   42.30    6.70
   7  -1   6   35.10    7.80
   7  -1   6   39.00    7.80
  -7   1  -6   32.20    5.70
  -7   1  -6   37.70    7.40
  -7   1  -6   48.50    8.50
  -7   1  -6   33.00    7.50
  -7   1  -6   36.50    7.90
  -7   1  -6   23.60    5.60
   8  -1   6   15.20    6.00
   8  -1   6    1.50    3.60
   8  -1   6    8.30    4.90
   8  -1   6    4.90    5.00
   8  -1   6    2.60    4.00
  -8   1  -6   -4.10    4.20
  -8   1  -6    1.00    4.90
  -8   1  -6    2.10    3.50
  -8   1  -6    1.00    3.70
  -8   1  -6   -3.30    3.20
  -8   1  -6    4.10    5.40
   9  -1   6    1.10    3.60
   9  -1   6    2.50    4.00
   9  -1   6    1.20    2.80
   9  -1   6   -2.70    2.60
   9  -1   6   -3.30    3.50
  -9   1  -6   -1.90    2.70
  -9   1  -6    2.90    4.60
  -9   1  -6    2.50    4.10
  -9   1  -6   -0.90    3.80
  -9   1  -6    3.40    4.00
  -9   1  -6    0.30    3.60
  10  -1   6    1.20    4.30
  10  -1   6    0.00    4.40
  10  -1   6   -1.20    4.10
  10  -1   6    0.50    4.70
  10  -1   6    1.80    4.20
 -10   1  -6  -12.90    3.50
 -10   1  -6    2.30    4.40
 -10   1  -6    4.50    6.70
 -10   1  -6    3.10    4.20
 -10   1  -6   -1.80    4.30
 -10   1  -6   -4.80    2.50
  11  -1   6    4.90    6.50
  11  -1   6   -5.60    5.70
  11  -1   6    3.20    5.60
 -11   1  -6    0.60    7.00
 -11   1  -6    0.30    4.90
 -11   1  -6    2.50    6.20
 -11   1  -6    0.40    4.60
 -11   1  -6    9.40    6.10
 -12  -1   5    3.60    6.10
 -12  -1   5    3.80    4.50
 -12  -1   5    1.00    4.40
  12   1  -5   -3.70    3.90
  12   1  -5    4.00    4.80
  12   1  -5    2.10    4.30
 -11  -1   5   -1.30    3.40
 -11  -1   5    1.10    5.30
 -11  -1   5    4.60    3.70
 -11  -1   5   -0.80    3.50
  11   1  -5   -3.50    5.30
  11   1  -5   -6.70    4.60
  11   1  -5   -0.10    4.40
  11   1  -5   -1.40    5.50
 -10  -1   5   -3.70    2.50
 -10  -1   5   -2.00    4.30
 -10  -1   5    3.40    4.70
 -10  -1   5    3.10    3.60
  10   1  -5    5.00    5.40
  10   1  -5   -3.40    4.50
  10   1  -5    2.30    5.30
  10   1  -5   -4.90    4.90
  -9  -1   5    1.30    3.10
  -9  -1   5    1.50    2.70
  -9  -1   5   -2.60    4.00
  -9  -1   5    3.20    4.70
  -9  -1   5    6.10    4.30
   9   1  -5    0.20    4.30
   9   1  -5   -6.20    3.80
   9   1  -5    4.50    5.00
   9   1  -5    2.20    3.60
  -8  -1   5    1.00    3.30
  -8  -1   5   -1.60    3.30
  -8  -1   5    3.60    2.80
  -8  -1   5   -1.80    2.50
  -8  -1   5   -4.60    3.20
   8   1  -5   -5.30    3.50
   8   1  -5   -3.70    2.30
   8   1  -5    1.40    3.30
   8   1  -5   -2.00    2.50
  -7  -1   5   -0.40    2.30
  -7  -1   5   -0.10    2.60
  -7  -1   5   -1.70    2.90
  -7  -1   5   -0.70    3.00
  -7  -1   5   -0.50    2.20
   7   1  -5   -0.80    2.40
   7   1  -5    3.30    3.90
   7   1  -5   -1.40    2.10
   7   1  -5    0.60    2.70
  -6  -1   5   11.00    2.90
  -6  -1   5   10.60    4.00
  -6  -1   5    4.70    3.40
  -6  -1   5   10.70    3.30
  -6  -1   5    6.30    3.40
   6   1  -5   10.50    3.80
   6   1  -5    7.30    3.00
   6   1  -5    5.90    4.20
   6   1  -5   10.60    4.10
   6   1  -5   12.20    4.60
  -5  -1   5   97.69    9.70
  -5  -1   5   78.69    8.90
  -5  -1   5   80.79    7.10
  -5  -1   5   86.69    7.50
  -5  -1   5   73.89    9.20
  -5  -1   5   82.49    9.10
   5   1  -5   87.09   10.20
   5   1  -5   92.29   10.00
   5   1  -5   87.49   10.30
   5   1  -5   81.19    9.60
   5   1  -5   74.99    8.40
  -4  -1   5   80.29    8.60
  -4  -1   5  104.79    7.70
  -4  -1   5   73.89    5.60
  -4  -1   5  100.49    9.60
  -4  -1   5   77.19    8.50
  -4  -1   5   95.99    8.20
  -4  -1   5   81.99    7.00
   4   1  -5   78.79    9.20
   4   1  -5   64.49    7.60
   4   1  -5   91.19    9.40
   4   1  -5   83.79    9.50
   4   1  -5   69.99    9.10
  -3  -1   5   74.19    5.80
  -3  -1   5   67.89    7.50
  -3  -1   5   87.89    6.80
  -3  -1   5   83.09    7.20
  -3  -1   5   85.49    7.20
  -3  -1   5   77.99    8.40
  -3  -1   5   78.59    6.60
  -3  -1   5   70.09    5.70
   3   1  -5   84.19    9.40
   3   1  -5   85.49    8.70
   3   1  -5   68.79    7.30
   3   1  -5   83.49    7.30
   3   1  -5   75.99    8.90
   3   1  -5   80.59    8.90
  -2  -1   5  150.88   11.10
  -2  -1   5  151.58   11.40
  -2  -1   5  159.98   11.40
  -2  -1   5  158.08   11.00
  -2  -1   5  133.49   11.20
  -2  -1   5  144.89   10.30
  -2  -1   5  135.19   10.30
   2   1  -5  146.69   11.40
   2   1  -5  148.49   12.20
   2   1  -5  149.69   11.70
   2   1  -5  123.29   11.60
   2   1  -5  122.39   10.70
   2   1  -5  169.68   11.70
   2   1  -5  148.59   12.30
  -1  -1   5   91.19    7.20
  -1  -1   5   94.59    7.10
  -1  -1   5   99.29    7.70
  -1  -1   5   98.79    7.70
  -1  -1   5   81.39    7.40
  -1  -1   5   87.59    7.40
  -1  -1   5   93.29    7.30
   1   1  -5  105.69   10.30
   1   1  -5   96.29    8.40
   1   1  -5  100.39    7.70
   1   1  -5   92.89    9.60
   1   1  -5  107.49    7.90
   1   1  -5   75.09    7.20
   1   1  -5   88.39    9.10
   0  -1   5   12.90    2.10
   0  -1   5   10.40    2.20
   0  -1   5    9.60    2.50
   0  -1   5   11.80    2.20
   0  -1   5    9.60    1.90
   0  -1   5   15.80    2.40
   0   1  -5    9.60    2.30
   0   1  -5   10.10    2.70
   0   1  -5   13.30    3.40
   0   1  -5   12.40    3.10
   0   1  -5    6.30    2.00
   0   1  -5   11.30    2.20
   0   1  -5    6.80    2.80
   1  -1   5  121.19    9.50
   1  -1   5  117.09    9.30
   1  -1   5  135.09    9.60
   1  -1   5  128.19    9.30
   1  -1   5  119.69    8.80
  -1   1  -5  117.79   10.60
  -1   1  -5  116.29    9.00
  -1   1  -5  115.69   10.10
  -1   1  -5  103.09   10.00
  -1   1  -5  105.19   10.00
  -1   1  -5  110.39    9.30
  -1   1  -5  121.19    9.10
   2  -1   5  336.77   24.10
   2  -1   5  356.06   24.10
   2  -1   5  333.27   23.20
   2  -1   5  379.06   24.20
   2  -1   5  331.57   24.40
  -2   1  -5  344.07   25.20
  -2   1  -5  326.47   24.30
  -2   1  -5  349.27   23.80
  -2   1  -5  355.66   25.00
  -2   1  -5  341.57   25.00
  -2   1  -5  331.37   23.70
  -2   1  -5  351.96   25.70
   3  -1   5  211.48   14.90
   3  -1   5  206.58   15.50
   3  -1   5  194.28   13.70
   3  -1   5  171.38   15.30
   3  -1   5  211.98   14.80
   3  -1   5  190.68   14.80
  -3   1  -5  180.48   15.60
  -3   1  -5  191.98   15.60
  -3   1  -5  215.18   14.70
  -3   1  -5  195.18   14.50
  -3   1  -5  188.88   16.40
  -3   1  -5  210.68   16.00
  -3   1  -5  198.98   15.30
   4  -1   5   34.50    5.20
   4  -1   5   46.70    5.80
   4  -1   5   42.80    6.60
   4  -1   5   38.00    5.00
   4  -1   5   41.70    6.20
   4  -1   5   38.60    6.30
  -4   1  -5   44.00    6.20
  -4   1  -5   36.10    6.70
  -4   1  -5   35.20    6.20
  -4   1  -5   32.40    6.00
  -4   1  -5   43.70    6.60
  -4   1  -5   41.00    5.20
  -4   1  -5   40.60    5.20
   5  -1   5   10.80    2.90
   5  -1   5    8.30    2.80
   5  -1   5    7.10    3.30
   5  -1   5   10.60    3.80
   5  -1   5    5.70    2.60
   5  -1   5    9.90    3.90
  -5   1  -5   19.50    4.40
  -5   1  -5   22.80    5.20
  -5   1  -5   16.20    4.30
  -5   1  -5   10.80    4.00
  -5   1  -5   10.00    3.10
  -5   1  -5    8.20    3.00
   6  -1   5   16.60    4.80
   6  -1   5   12.10    5.00
   6  -1   5   16.70    3.50
   6  -1   5   21.30    4.70
   6  -1   5    7.20    3.80
   6  -1   5   24.30    5.10
  -6   1  -5   13.90    4.60
  -6   1  -5   19.20    5.30
  -6   1  -5   18.90    5.90
  -6   1  -5   14.30    4.20
  -6   1  -5   16.70    4.80
  -6   1  -5   14.90    4.10
   7  -1   5   -0.80    2.00
   7  -1   5   -2.80    3.30
   7  -1   5   -0.30    2.50
   7  -1   5   -3.90    1.70
   7  -1   5    1.30    2.70
  -7   1  -5    0.70    3.00
  -7   1  -5   -7.00    3.30
  -7   1  -5   -1.20    2.80
  -7   1  -5   -3.10    2.20
  -7   1  -5    2.10    3.90
  -7   1  -5   -0.50    3.00
   8  -1   5   -6.00    2.30
   8  -1   5    4.80    3.90
   8  -1   5    0.30    2.50
   8  -1   5    0.20    3.70
   8  -1   5    1.80    3.30
  -8   1  -5    2.70    3.80
  -8   1  -5    9.40    5.20
  -8   1  -5   -0.40    4.90
  -8   1  -5    4.00    3.60
  -8   1  -5    1.20    3.20
  -8   1  -5    0.60    3.00
   9  -1   5   -2.30    3.00
   9  -1   5    1.20    5.10
   9  -1   5    2.80    4.10
   9  -1   5    2.30    4.10
   9  -1   5   15.30    5.00
  -9   1  -5    6.90    5.80
  -9   1  -5   -0.50    3.80
  -9   1  -5   -1.60    5.00
  -9   1  -5    2.40    4.10
  -9   1  -5    2.70    4.20
  -9   1  -5   -3.20    3.50
  10  -1   5   -4.70    4.70
  10  -1   5   -1.70    3.60
  10  -1   5   -4.30    3.10
  10  -1   5    0.50    5.10
  10  -1   5    5.90    4.60
 -10   1  -5   -2.90    3.50
 -10   1  -5   -0.30    4.20
 -10   1  -5    3.40    4.20
 -10   1  -5    1.00    4.10
 -10   1  -5    0.00    3.40
  11  -1   5   -4.10    3.60
  11  -1   5    3.20    5.10
  11  -1   5    0.20    4.20
 -11   1  -5    2.30    3.90
 -11   1  -5    1.10    4.20
 -11   1  -5   -0.10    4.70
 -11   1  -5   -0.80    4.40
 -11   1  -5   -9.60    4.90
  12  -1   5   -0.60    7.20
  12  -1   5   -0.80    7.00
  12  -1   5   -0.60    5.10
 -12   1  -5    0.80    6.70
 -12   1  -5   -2.10    4.20
 -12   1  -5    8.70    7.20
 -12  -1   4    0.10    5.00
 -12  -1   4    4.90    5.80
 -12  -1   4    9.30    5.00
  12   1  -4   -5.80    4.70
  12   1  -4   -4.30    3.90
  12   1  -4   -6.30    5.20
 -11  -1   4    3.90    4.70
 -11  -1   4    6.50    5.40
 -11  -1   4   -0.80    4.90
 -11  -1   4    6.80    5.50
  11   1  -4    7.10    6.30
  11   1  -4   -2.30    5.60
  11   1  -4   -0.90    5.70
  11   1  -4   -3.10    5.00
 -10  -1   4    0.70    3.30
 -10  -1   4    8.80    4.50
 -10  -1   4    6.30    3.60
 -10  -1   4   13.50    5.80
  10   1  -4    1.70    4.10
  10   1  -4    9.60    4.70
  10   1  -4   15.30    5.90
  10   1  -4   17.20    5.70
  -9  -1   4    2.00    2.90
  -9  -1   4    4.20    3.60
  -9  -1   4    7.50    4.70
  -9  -1   4    2.10    3.20
   9   1  -4    2.30    3.30
   9   1  -4   -2.00    2.80
   9   1  -4    1.40    3.20
   9   1  -4   -4.20    2.70
  -8  -1   4   13.20    3.50
  -8  -1   4    9.30    4.20
  -8  -1   4    6.40    3.40
  -8  -1   4    8.70    4.70
  -8  -1   4    8.00    3.70
   8   1  -4   10.00    4.10
   8   1  -4   13.70    4.50
   8   1  -4    5.40    4.00
   8   1  -4   10.50    4.50
   8   1  -4   21.20    5.10
  -7  -1   4   -1.10    2.60
  -7  -1   4   -0.60    3.30
  -7  -1   4    0.90    3.40
  -7  -1   4    0.70    2.40
   7   1  -4   -0.40    2.70
   7   1  -4    3.40    3.80
   7   1  -4   -0.70    2.70
   7   1  -4    4.00    3.10
   7   1  -4    1.90    3.60
  -6  -1   4   11.00    3.10
  -6  -1   4    9.60    3.10
  -6  -1   4   10.30    4.10
  -6  -1   4    6.10    2.90
  -6  -1   4    6.70    3.30
   6   1  -4   11.70    3.60
   6   1  -4    7.80    3.20
   6   1  -4    8.90    3.60
   6   1  -4    7.60    3.60
   6   1  -4   11.20    4.30
  -5  -1   4   20.50    4.10
  -5  -1   4   13.10    3.50
  -5  -1   4   25.50    3.60
  -5  -1   4   19.70    4.20
  -5  -1   4   20.90    3.00
  -5  -1   4   22.90    4.30
   5   1  -4   12.10    3.50
   5   1  -4   22.50    4.70
   5   1  -4   23.50    4.00
   5   1  -4    8.40    3.20
   5   1  -4   11.10    3.70
  -4  -1   4  309.07   22.20
  -4  -1   4  287.47   21.90
  -4  -1   4  313.97   21.10
  -4  -1   4  310.27   21.30
  -4  -1   4  309.97   22.00
  -4  -1   4  293.47   21.90
   4   1  -4  332.77   22.90
   4   1  -4  319.97   22.80
   4   1  -4  297.97   22.40
   4   1  -4  277.47   22.10
   4   1  -4  284.47   21.50
  -3  -1   4  266.57   19.10
  -3  -1   4  250.87   17.50
  -3  -1   4  283.47   19.10
  -3  -1   4  278.67   18.60
  -3  -1   4  279.97   18.50
  -3  -1   4  279.67   19.10
  -3  -1   4  243.48   19.10
   3   1  -4  278.77   19.90
   3   1  -4  270.27   19.50
   3   1  -4  244.38   19.20
   3   1  -4  269.87   19.60
   3   1  -4  231.58   18.50
  -2  -1   4    9.90    1.50
  -2  -1   4   12.00    2.40
  -2  -1   4    6.30    1.90
  -2  -1   4    8.70    1.50
  -2  -1   4   10.30    2.20
  -2  -1   4    9.10    1.90
  -2  -1   4    7.30    2.10
   2   1  -4    8.80    2.60
   2   1  -4   10.90    3.00
   2   1  -4    8.60    2.70
   2   1  -4    5.70    1.80
   2   1  -4    4.80    2.50
   2   1  -4   11.80    2.60
  -1  -1   4  166.08   11.60
  -1  -1   4  160.58   12.00
  -1  -1   4  169.68   11.50
  -1  -1   4  162.08   11.90
  -1  -1   4  168.58   12.10
  -1  -1   4  166.18   12.00
  -1  -1   4  177.88   11.90
   1   1  -4  137.29   11.70
   1   1  -4  159.68   12.50
   1   1  -4  164.98   12.80
   1   1  -4  155.68   12.50
   1   1  -4  188.78   12.30
   1   1  -4  176.08   12.20
   1   1  -4  155.18   12.90
   0  -1   4   31.10    3.40
   0  -1   4   34.90    3.40
   0  -1   4   28.30    3.00
   0  -1   4   31.80    3.10
   0  -1   4   23.40    3.10
   0  -1   4   31.00    3.60
   0   1  -4   24.10    3.30
   0   1  -4   26.40    3.90
   0   1  -4   18.80    3.80
   0   1  -4   22.20    3.20
   0   1  -4   27.90    4.00
   0   1  -4   27.50    4.10
   0   1  -4   25.00    3.30
   1  -1   4    7.10    1.40
   1  -1   4    7.10    1.90
   1  -1   4   12.00    2.20
   1  -1   4    7.20    1.80
   1  -1   4    4.90    1.70
  -1   1  -4    4.70    2.30
  -1   1  -4    4.60    2.50
  -1   1  -4    5.50    1.90
  -1   1  -4    9.40    2.30
  -1   1  -4    3.20    1.80
  -1   1  -4    6.30    1.60
  -1   1  -4    5.60    1.60
   2  -1   4    0.60    1.20
   2  -1   4    0.00    1.40
   2  -1   4   -0.70    0.80
   2  -1   4   -1.20    0.70
   2  -1   4    0.70    1.70
  -2   1  -4   -0.40    1.70
  -2   1  -4    0.30    1.40
  -2   1  -4    3.40    2.30
  -2   1  -4    1.30    1.40
  -2   1  -4    0.50    1.20
  -2   1  -4    4.10    2.20
  -2   1  -4    2.40    1.90
   3  -1   4  190.58   13.40
   3  -1   4  193.28   13.80
   3  -1   4  193.08   13.70
   3  -1   4  185.88   14.10
   3  -1   4  188.08   14.40
  -3   1  -4  170.98   13.80
  -3   1  -4  174.08   13.30
  -3   1  -4  168.08   14.50
  -3   1  -4  180.88   13.40
  -3   1  -4  176.88   14.30
  -3   1  -4  181.58   14.10
  -3   1  -4  173.68   14.30
   4  -1   4   72.89    7.60
   4  -1   4   81.59    7.00
   4  -1   4   77.19    6.70
   4  -1   4   71.19    8.30
   4  -1   4   76.69    8.60
   4  -1   4   85.29    9.10
  -4   1  -4   83.19    8.70
  -4   1  -4   78.79    7.10
  -4   1  -4   79.29    8.90
  -4   1  -4   69.59    5.90
  -4   1  -4   75.79    9.40
  -4   1  -4   71.19    7.50
  -4   1  -4   77.69    8.60
  -4   1  -4   81.09    8.60
   5  -1   4    3.00    2.50
   5  -1   4    4.70    2.70
   5  -1   4   -0.50    2.80
   5  -1   4    1.60    1.70
   5  -1   4    3.00    2.70
   5  -1   4    3.90    2.60
  -5   1  -4    5.60    2.60
  -5   1  -4    1.90    1.50
  -5   1  -4    3.00    2.50
  -5   1  -4   10.80    4.40
  -5   1  -4    6.70    3.60
  -5   1  -4   19.10    4.10
  -5   1  -4    3.40    2.40
   6  -1   4    0.90    2.40
   6  -1   4   -1.30    2.00
   6  -1   4   -0.10    2.10
   6  -1   4    0.50    1.80
   6  -1   4    0.40    2.00
  -6   1  -4   -0.50    2.40
  -6   1  -4   -4.10    2.50
  -6   1  -4   -0.40    2.30
  -6   1  -4    6.10    2.60
  -6   1  -4    0.30    2.30
  -6   1  -4   -4.50    2.70
   7  -1   4   13.30    5.40
   7  -1   4   11.40    4.80
   7  -1   4    4.20    3.50
   7  -1   4    6.50    3.20
   7  -1   4   15.00    5.00
  -7   1  -4   10.90    4.30
  -7   1  -4   11.20    4.00
  -7   1  -4    7.70    3.70
  -7   1  -4   12.20    4.70
  -7   1  -4   10.50    4.10
  -7   1  -4   21.20    5.80
   8  -1   4   -3.00    2.40
   8  -1   4   -1.60    4.10
   8  -1   4   -1.20    3.20
   8  -1   4    0.00    3.00
   8  -1   4    0.00    2.60
  -8   1  -4   -2.70    2.70
  -8   1  -4   -3.00    1.90
  -8   1  -4    1.10    2.80
  -8   1  -4    2.10    4.20
  -8   1  -4   -5.90    2.00
  -8   1  -4   -4.80    3.50
   9  -1   4    7.40    5.60
   9  -1   4    7.40    4.30
   9  -1   4    4.60    3.90
   9  -1   4    4.50    4.10
   9  -1   4    0.20    3.70
  -9   1  -4   11.10    5.80
  -9   1  -4   -0.10    2.70
  -9   1  -4   10.10    6.00
  -9   1  -4    2.30    3.10
  -9   1  -4   10.90    5.60
  10  -1   4    0.50    5.00
  10  -1   4    2.10    5.10
  10  -1   4   -1.50    4.80
  10  -1   4   -1.40    5.10
 -10   1  -4    0.90    5.60
 -10   1  -4   -0.50    3.90
 -10   1  -4    1.00    5.50
 -10   1  -4   -2.10    3.70
 -10   1  -4   -4.60    4.50
  11  -1   4   -5.60    4.90
  11  -1   4    0.40    4.60
  11  -1   4    1.70    4.50
  11  -1   4   -3.40    5.50
 -11   1  -4    0.60    5.90
 -11   1  -4    2.40    4.10
 -11   1  -4   -0.80    4.60
 -11   1  -4    4.60    4.80
  12  -1   4   -4.20    4.00
  12  -1   4   -2.00    6.00
  12  -1   4    8.60    7.80
 -12   1  -4    5.00    5.00
 -12   1  -4   -3.10    5.60
 -12   1  -4   -7.20    5.70
 -12  -1   3    0.40    4.00
 -12  -1   3    4.90    5.40
 -12  -1   3  -11.70    4.50
 -12  -1   3    1.80    4.50
  12   1  -3    1.00    6.00
  12   1  -3    1.90    5.10
  12   1  -3    5.10    5.40
 -11  -1   3   -0.10    4.20
 -11  -1   3    0.80    5.20
 -11  -1   3    0.80    3.60
 -11  -1   3    5.80    5.70
 -11  -1   3   -0.40    3.40
  11   1  -3    4.10    4.50
  11   1  -3   -4.00    3.30
  11   1  -3   -2.30    5.50
  11   1  -3    4.50    6.10
 -10  -1   3    0.90    4.80
 -10  -1   3   -2.50    3.80
 -10  -1   3    1.90    4.20
 -10  -1   3   -1.00    4.20
 -10  -1   3    2.40    3.90
  10   1  -3   -0.40    3.40
  10   1  -3    0.50    3.50
  10   1  -3   -0.50    4.80
  10   1  -3  -10.30    3.60
  -9  -1   3    1.90    3.00
  -9  -1   3    2.10    4.60
  -9  -1   3   -1.70    2.30
  -9  -1   3   -1.80    2.40
  -9  -1   3   -0.40    3.50
   9   1  -3   -3.00    2.80
   9   1  -3    4.30    4.50
   9   1  -3    0.90    3.00
   9   1  -3    2.00    4.50
   9   1  -3    0.30    3.90
  -8  -1   3   -0.60    3.00
  -8  -1   3   -3.10    1.70
  -8  -1   3   -0.50    3.10
  -8  -1   3    1.00    3.40
  -8  -1   3    3.40    3.40
  -8  -1   3   -0.90    2.70
   8   1  -3    2.10    3.20
   8   1  -3    1.30    2.90
   8   1  -3    1.60    3.30
   8   1  -3   -1.50    2.60
   8   1  -3   -4.40    1.90
  -7  -1   3   -3.00    2.60
  -7  -1   3    2.10    2.30
  -7  -1   3    0.30    2.20
  -7  -1   3    3.70    3.60
  -7  -1   3    0.30    1.80
  -7  -1   3    1.80    2.70
   7   1  -3    3.70    3.10
   7   1  -3    1.50    2.60
   7   1  -3   -1.30    2.40
   7   1  -3    2.40    2.60
   7   1  -3    0.30    2.40
  -6  -1   3   47.20    6.20
  -6  -1   3   34.10    5.40
  -6  -1   3   35.30    5.90
  -6  -1   3   30.90    5.80
  -6  -1   3   37.50    4.80
  -6  -1   3   30.20    5.40
   6   1  -3   31.60    5.40
   6   1  -3   49.70    7.00
   6   1  -3   37.50    6.30
   6   1  -3   33.80    6.00
   6   1  -3   26.70    5.60
  -5  -1   3   29.70    4.40
  -5  -1   3   24.10    4.30
  -5  -1   3   24.90    4.70
  -5  -1   3   26.00    4.30
  -5  -1   3   24.90    3.50
  -5  -1   3   23.70    2.90
  -5  -1   3   32.40    4.80
   5   1  -3   22.70    4.60
   5   1  -3   20.10    4.30
   5   1  -3   21.60    4.50
   5   1  -3   27.80    4.70
   5   1  -3   24.70    4.30
  -4  -1   3    2.50    1.80
  -4  -1   3    1.20    1.10
  -4  -1   3    3.20    1.80
  -4  -1   3    2.20    2.00
  -4  -1   3    4.70    1.90
  -4  -1   3    4.30    1.80
   4   1  -3    0.70    1.70
   4   1  -3   -1.10    2.00
   4   1  -3    3.60    2.40
   4   1  -3    4.90    1.90
   4   1  -3    1.10    1.60
  -3  -1   3   80.99    5.90
  -3  -1   3   73.39    6.50
  -3  -1   3   72.69    6.00
  -3  -1   3   71.79    6.40
  -3  -1   3   69.59    6.50
  -3  -1   3   74.49    7.50
   3   1  -3   77.39    6.70
   3   1  -3   75.39    6.90
   3   1  -3   75.99    7.90
   3   1  -3   76.99    7.60
   3   1  -3   71.69    6.20
  -2  -1   3 1305.17   83.99
  -2  -1   3 1258.07   83.59
  -2  -1   3 1306.87   83.99
  -2  -1   3 1225.78   83.49
  -2  -1   3 1291.47   84.29
  -2  -1   3 1152.48   82.99
  -2  -1   3 1265.57   83.89
   2   1  -3 1262.77   84.59
   2   1  -3 1320.77   84.29
   2   1  -3 1275.87   84.29
   2   1  -3 1369.56   84.49
  -1  -1   3 1700.43  107.79
  -1  -1   3 1530.75  107.59
  -1  -1   3 1573.64  107.59
  -1  -1   3 1506.05  107.19
  -1  -1   3 1704.13  107.79
  -1  -1   3 1558.94  107.49
   1   1  -3 1753.02  107.89
   1   1  -3 1665.83  108.19
   1   1  -3 1683.23  107.79
   1   1  -3 1648.94  108.19
   1   1  -3 1676.53  108.09
   1   1  -3 1740.23  108.59
   0  -1   3 1457.75   96.69
   0  -1   3 1427.36   96.89
   0  -1   3 1489.55   96.69
   0  -1   3 1531.65   96.69
   0   1  -3 1461.65   97.69
   0   1  -3 1481.35   96.89
   0   1  -3 1503.75   97.39
   0   1  -3 1436.06   97.39
   0   1  -3 1497.85   97.29
   1  -1   3   44.70    4.60
   1  -1   3   42.80    4.00
   1  -1   3   47.90    4.10
   1  -1   3   49.80    3.70
   1  -1   3   44.30    4.00
  -1   1  -3   49.30    5.50
  -1   1  -3   50.39    4.10
  -1   1  -3   50.69    5.30
  -1   1  -3   51.19    5.20
  -1   1  -3   42.20    3.90
  -1   1  -3   41.20    4.90
  -1   1  -3   48.10    4.30
   2  -1   3  159.88   12.30
   2  -1   3  178.38   12.20
   2  -1   3  161.08   11.80
   2  -1   3  171.18   12.10
  -2   1  -3  158.48   11.80
  -2   1  -3  162.28   12.90
  -2   1  -3  165.68   11.90
  -2   1  -3  168.08   12.50
  -2   1  -3  170.98   12.50
  -2   1  -3  170.78   12.30
  -2   1  -3  162.58   12.60
   3  -1   3   88.89    7.70
   3  -1   3   81.19    6.50
   3  -1   3   89.19    6.80
   3  -1   3   88.99    7.40
   3  -1   3   82.79    6.80
   3  -1   3   86.59    7.60
  -3   1  -3   74.89    8.00
  -3   1  -3   74.99    6.60
  -3   1  -3   86.19    7.70
  -3   1  -3   90.99    7.40
  -3   1  -3   73.19    7.10
  -3   1  -3   76.99    6.60
  -3   1  -3   77.69    8.10
   4  -1   3  300.57   21.20
   4  -1   3  301.07   21.10
   4  -1   3  277.77   19.70
   4  -1   3  309.67   20.50
   4  -1   3  287.67   20.40
   4  -1   3  269.37   21.10
  -4   1  -3  288.67   19.60
  -4   1  -3  291.87   21.50
  -4   1  -3  270.17   21.10
  -4   1  -3  298.27   21.10
  -4   1  -3  270.27   20.20
  -4   1  -3  270.37   20.90
  -4   1  -3  287.37   20.30
   5  -1   3  228.88   17.70
   5  -1   3  241.48   16.90
   5  -1   3  215.18   15.80
   5  -1   3  237.28   16.80
   5  -1   3  241.78   17.90
   5  -1   3  214.78   17.40
  -5   1  -3  235.38   16.90
  -5   1  -3  218.48   17.50
  -5   1  -3  217.28   16.70
  -5   1  -3  215.78   17.80
  -5   1  -3  232.48   17.50
  -5   1  -3  221.98   16.00
  -5   1  -3  213.68   17.40
   6  -1   3   19.40    4.60
   6  -1   3   22.90    5.20
   6  -1   3   28.20    5.70
   6  -1   3   19.90    4.10
   6  -1   3   23.00    4.20
  -6   1  -3   20.30    3.50
  -6   1  -3   26.00    5.00
  -6   1  -3   22.90    4.40
  -6   1  -3   21.10    5.10
  -6   1  -3   15.90    3.70
  -6   1  -3   22.70    5.10
  -6   1  -3   15.30    4.70
   7  -1   3   -2.20    1.70
   7  -1   3    0.00    3.70
   7  -1   3    1.60    2.40
   7  -1   3    0.30    2.50
   7  -1   3   -0.30    2.00
  -7   1  -3    3.10    3.30
  -7   1  -3   -5.40    2.30
  -7   1  -3    1.80    2.60
  -7   1  -3   -1.60    3.10
  -7   1  -3   -3.50    1.80
  -7   1  -3   -1.80    2.00
  -7   1  -3   -0.90    2.20
   8  -1   3   -3.70    3.80
   8  -1   3    2.30    4.00
   8  -1   3    5.80    4.50
   8  -1   3    3.60    3.10
   8  -1   3   -1.40    2.80
  -8   1  -3    0.90    2.80
  -8   1  -3   -2.70    1.90
  -8   1  -3   -3.90    1.90
  -8   1  -3   -1.00    4.00
  -8   1  -3   -1.80    3.50
   9  -1   3   -5.30    4.20
   9  -1   3    7.30    3.80
   9  -1   3    4.40    3.80
   9  -1   3    4.70    4.00
   9  -1   3    3.30    4.50
   9  -1   3    8.40    4.40
  -9   1  -3    3.00    5.30
  -9   1  -3    5.60    4.40
  -9   1  -3    0.60    2.60
  -9   1  -3    2.30    5.00
  -9   1  -3    6.90    4.30
  10  -1   3   -4.60    3.10
  10  -1   3    1.80    5.50
  10  -1   3   -2.50    5.20
  10  -1   3    3.50    3.90
 -10   1  -3    3.80    5.30
 -10   1  -3   -3.00    3.00
 -10   1  -3    2.70    3.90
 -10   1  -3   -1.40    3.60
 -10   1  -3   -1.10    3.50
  11  -1   3   -0.70    5.80
  11  -1   3   -1.20    5.30
  11  -1   3   -1.00    5.20
  11  -1   3   -3.60    3.90
 -11   1  -3   -2.40    5.10
 -11   1  -3    2.70    5.80
 -11   1  -3   -5.20    4.50
 -11   1  -3   -1.90    2.60
  12  -1   3   -5.50    5.80
  12  -1   3   -7.10    5.00
  12  -1   3   -8.90    3.00
 -12   1  -3    0.20    4.10
 -12   1  -3    0.40    3.80
 -12   1  -3    7.70    5.50
 -12  -1   2    0.30    5.60
 -12  -1   2   -1.70    6.10
 -12  -1   2    0.80    3.70
 -12  -1   2    7.00    6.10
  12   1  -2   -0.70    5.90
  12   1  -2   -6.80    3.90
  12   1  -2    1.60    5.60
 -11  -1   2   18.20    6.70
 -11  -1   2   12.90    5.70
 -11  -1   2   18.90    6.60
 -11  -1   2    4.20    3.70
 -11  -1   2    5.50    3.80
  11   1  -2   16.50    5.80
  11   1  -2   13.20    6.50
  11   1  -2   10.00    4.70
  11   1  -2   19.90    8.00
  11   1  -2   12.70    6.60
 -10  -1   2   26.10    6.70
 -10  -1   2   18.20    5.50
 -10  -1   2   17.40    6.00
 -10  -1   2   23.00    6.00
 -10  -1   2   24.30    6.10
  10   1  -2    8.20    5.90
  10   1  -2   21.70    6.30
  10   1  -2   17.70    5.90
  10   1  -2   11.10    6.00
  -9  -1   2    2.30    3.60
  -9  -1   2    3.70    4.40
  -9  -1   2    3.20    4.70
  -9  -1   2   -1.40    3.60
  -9  -1   2    5.60    4.00
   9   1  -2   11.10    4.50
   9   1  -2    1.30    3.80
   9   1  -2    0.00    3.00
   9   1  -2    3.60    4.30
  -8  -1   2    1.50    2.20
  -8  -1   2    0.30    2.50
  -8  -1   2    1.80    2.30
  -8  -1   2    1.60    2.60
  -8  -1   2    3.30    3.00
   8   1  -2   -1.50    2.60
   8   1  -2    5.00    3.50
   8   1  -2   -4.80    3.00
   8   1  -2   -3.20    2.80
  -7  -1   2    1.90    2.60
  -7  -1   2    1.70    2.80
  -7  -1   2    0.00    2.00
  -7  -1   2   -2.70    2.30
  -7  -1   2   -1.10    2.60
  -7  -1   2    0.40    2.00
   7   1  -2   -1.30    2.20
   7   1  -2    3.40    2.70
   7   1  -2   -0.40    2.20
   7   1  -2   -0.60    2.60
  -6  -1   2  120.79    9.20
  -6  -1   2  106.39   10.00
  -6  -1   2  113.59   10.20
  -6  -1   2  107.79   10.30
  -6  -1   2  124.59   10.30
  -6  -1   2  121.99   12.30
   6   1  -2  111.99   12.10
   6   1  -2  110.69   12.10
   6   1  -2  124.39   10.50
   6   1  -2  120.29   10.70
  -5  -1   2   83.09    6.60
  -5  -1   2   82.49    8.60
  -5  -1   2   81.29    7.30
  -5  -1   2   73.99    8.60
  -5  -1   2   78.79    7.20
  -5  -1   2   73.29    7.90
   5   1  -2   87.19    9.10
   5   1  -2   85.09    7.40
   5   1  -2   81.19    8.90
   5   1  -2   82.99    8.70
   5   1  -2   70.99    5.70
  -4  -1   2    2.70    2.00
  -4  -1   2    2.40    1.40
  -4  -1   2    3.50    2.30
  -4  -1   2    2.10    1.90
  -4  -1   2    6.10    1.80
  -4  -1   2    2.30    1.50
   4   1  -2    3.20    1.80
   4   1  -2   -0.40    1.30
   4   1  -2    4.10    2.20
   4   1  -2    4.60    2.20
   4   1  -2    3.90    0.80
  -3  -1   2   25.40    3.40
  -3  -1   2   24.90    3.80
  -3  -1   2   24.20    3.40
  -3  -1   2   25.20    3.50
  -3  -1   2   18.10    2.90
  -3  -1   2   25.50    2.90
   3   1  -2   26.10    3.70
   3   1  -2   19.50    3.60
   3   1  -2   23.20    3.60
   3   1  -2   25.80    3.20
   3   1  -2   30.10    4.00
  -2  -1   2  899.61   60.69
  -2  -1   2  906.61   60.39
  -2  -1   2  930.01   60.89
  -2  -1   2  930.11   60.69
  -2  -1   2  905.91   60.69
   2   1  -2  946.61   60.89
   2   1  -2  934.11   60.99
   2   1  -2  904.51   60.99
   2   1  -2  898.41   60.89
  -1  -1   2   23.30    2.70
  -1  -1   2   26.00    2.40
  -1  -1   2   26.40    2.00
  -1  -1   2   29.70    2.40
  -1  -1   2   23.20    2.90
   1   1  -2   24.10    3.00
   1   1  -2   21.00    3.00
   1   1  -2   21.90    2.90
   1   1  -2   24.10    2.80
   0  -1   2   14.40    1.80
   0  -1   2   15.20    1.80
   0   1  -2   14.40    2.20
   0   1  -2   13.10    1.90
   0   1  -2   10.30    2.60
   1  -1   2  200.88   13.60
   1  -1   2  208.98   13.60
   1  -1   2  204.18   13.70
   1  -1   2  209.68   13.60
  -1   1  -2  191.28   13.70
  -1   1  -2  200.38   13.90
  -1   1  -2  186.58   13.50
  -1   1  -2  185.48   13.80
  -1   1  -2  188.18   14.10
   2  -1   2 8178.88  595.54
   2  -1   2 9506.45  596.04
   2  -1   2 9533.85  596.14
   2  -1   2 9226.38  595.94
   2  -1   2 8248.38  595.44
  -2   1  -2 9503.65  596.04
  -2   1  -2 8627.84  595.44
  -2   1  -2 9324.87  595.84
  -2   1  -2 9786.62  595.94
  -2   1  -2 9999.00  596.34
  -2   1  -2 8659.13  595.44
  -2   1  -2 9301.27  595.94
   3  -1   2  436.16   30.80
   3  -1   2  447.56   30.20
   3  -1   2  460.15   30.80
   3  -1   2  461.85   30.30
   3  -1   2  417.46   30.80
   3  -1   2  450.35   29.80
  -3   1  -2  448.96   30.70
  -3   1  -2  460.15   30.30
  -3   1  -2  446.26   31.00
  -3   1  -2  438.76   29.70
  -3   1  -2  433.16   30.70
  -3   1  -2  437.56   30.20
  -3   1  -2  462.05   30.70
   4  -1   2   58.09    7.00
   4  -1   2   65.59    5.70
   4  -1   2   51.39    4.80
   4  -1   2   56.49    6.80
   4  -1   2   80.89    7.60
   4  -1   2   64.49    6.20
  -4   1  -2   61.59    5.50
  -4   1  -2   66.69    7.00
  -4   1  -2   73.99    7.20
  -4   1  -2   59.49    5.10
  -4   1  -2   61.69    7.10
  -4   1  -2   57.69    6.80
  -4   1  -2   55.59    6.00
   5  -1   2    1.80    1.20
   5  -1   2    5.50    2.50
   5  -1   2    8.00    2.80
   5  -1   2    6.50    2.00
   5  -1   2    4.20    1.80
   5  -1   2   -3.00    2.10
  -5   1  -2    9.50    2.80
  -5   1  -2    2.60    2.90
  -5   1  -2    6.50    2.60
  -5   1  -2    6.20    1.90
  -5   1  -2    1.20    2.10
  -5   1  -2    0.40    1.90
  -5   1  -2    5.70    2.50
   6  -1   2    4.10    2.60
   6  -1   2    3.10    2.30
   6  -1   2    4.00    2.60
   6  -1   2    1.60    2.10
   6  -1   2    2.00    2.20
  -6   1  -2    3.60    3.10
  -6   1  -2    1.10    2.00
  -6   1  -2    2.50    2.30
  -6   1  -2    4.10    2.10
  -6   1  -2    5.90    2.70
  -6   1  -2    5.60    2.70
  -6   1  -2    8.60    3.00
   7  -1   2    1.30    2.40
   7  -1   2   -4.70    2.80
   7  -1   2    1.10    2.50
   7  -1   2    4.00    3.70
   7  -1   2    0.20    2.20
   7  -1   2   -2.00    2.10
  -7   1  -2    1.30    2.20
  -7   1  -2   -2.10    1.60
  -7   1  -2   -2.10    2.00
  -7   1  -2    0.50    3.00
  -7   1  -2   -1.70    2.40
  -7   1  -2    1.90    2.60
   8  -1   2    4.20    3.00
   8  -1   2    6.90    4.50
   8  -1   2   -0.40    2.90
   8  -1   2    8.30    3.40
   8  -1   2    7.10    3.40
   8  -1   2    6.40    4.40
  -8   1  -2    4.30    2.90
  -8   1  -2   12.40    4.30
  -8   1  -2    4.00    3.20
  -8   1  -2    3.00    3.00
  -8   1  -2    9.50    4.10
  -8   1  -2    4.10    4.20
   9  -1   2   -1.20    3.80
   9  -1   2   -2.20    2.90
   9  -1   2    1.80    3.50
   9  -1   2   -1.80    4.10
  -9   1  -2   -1.60    2.70
  -9   1  -2   -1.30    3.80
  -9   1  -2   -4.60    2.50
  -9   1  -2   -6.30    2.50
  -9   1  -2   -0.20    2.90
  10  -1   2   11.80    6.30
  10  -1   2   -1.80    2.80
  10  -1   2    0.80    3.40
  10  -1   2   -1.90    3.60
 -10   1  -2   -3.70    2.70
 -10   1  -2    4.60    5.00
 -10   1  -2    2.00    4.80
 -10   1  -2    2.00    2.90
  11  -1   2    3.80    5.50
  11  -1   2   -3.10    3.20
  11  -1   2    6.50    5.90
  11  -1   2    1.00    4.20
 -11   1  -2   11.80    5.20
 -11   1  -2    4.20    5.60
 -11   1  -2    5.20    5.30
 -11   1  -2    5.10    4.00
  12  -1   2    9.00    6.10
  12  -1   2    8.60    7.50
  12  -1   2    6.30    7.00
 -12   1  -2    4.50    5.60
 -12   1  -2   -1.00    5.90
 -12   1  -2    9.60    5.90
 -13  -1   1   -1.20    3.60
 -12  -1   1   -2.00    5.40
 -12  -1   1    2.40    3.60
 -12  -1   1    4.90    3.90
 -12  -1   1    9.80    7.30
  12   1  -1    7.80    6.90
  12   1  -1   11.10    6.70
  12   1  -1   11.90    7.30
 -11  -1   1   -1.40    2.80
 -11  -1   1   -3.00    4.60
 -11  -1   1    0.30    5.10
 -11  -1   1    5.40    5.20
 -11  -1   1   -0.50    2.70
  11   1  -1    2.80    5.20
  11   1  -1    3.20    5.70
  11   1  -1    3.30    4.20
  11   1  -1    4.90    6.00
 -10  -1   1   -1.40    4.40
 -10  -1   1    4.40    4.70
 -10  -1   1    2.00    5.00
 -10  -1   1   -2.30    2.40
 -10  -1   1    0.80    2.50
  10   1  -1    0.30    4.70
  10   1  -1   -2.10    4.40
  10   1  -1   -3.60    4.20
  10   1  -1    0.30    4.40
  -9  -1   1    1.60    3.50
  -9  -1   1   -2.30    1.90
  -9  -1   1   -1.70    2.60
  -9  -1   1    3.00    3.20
  -9  -1   1    2.20    3.30
   9   1  -1    5.10    3.80
   9   1  -1   -3.60    4.00
   9   1  -1    2.60    4.40
   9   1  -1    1.20    4.00
  -8  -1   1    7.30    3.80
  -8  -1   1    7.20    3.10
  -8  -1   1    2.70    2.60
  -8  -1   1    9.70    3.80
  -8  -1   1    3.40    3.30
   8   1  -1    7.80    4.20
   8   1  -1    2.00    3.90
   8   1  -1    6.60    4.70
   8   1  -1    8.00    3.80
  -7  -1   1    6.20    2.50
  -7  -1   1   13.50    4.20
  -7  -1   1    3.70    2.30
  -7  -1   1    6.90    3.60
  -7  -1   1    6.70    3.20
  -7  -1   1    1.60    2.00
   7   1  -1    3.60    3.10
   7   1  -1   -0.50    2.30
   7   1  -1    0.40    2.50
   7   1  -1    1.70    2.70
  -6  -1   1    7.20    2.50
  -6  -1   1   13.80    3.40
  -6  -1   1    7.10    2.50
  -6  -1   1    6.30    2.90
  -6  -1   1    9.40    2.10
  -6  -1   1   10.10    3.10
   6   1  -1   11.60    2.40
   6   1  -1   13.80    3.60
   6   1  -1   15.40    3.90
   6   1  -1   12.10    3.50
   6   1  -1    3.40    3.20
   6   1  -1    4.50    1.80
  -5  -1   1   33.70    5.00
  -5  -1   1   47.10    6.30
  -5  -1   1   44.70    4.30
  -5  -1   1   37.20    5.20
  -5  -1   1   36.20    4.90
  -5  -1   1   30.70    4.80
   5   1  -1   43.40    5.60
   5   1  -1   39.40    5.60
   5   1  -1   34.10    5.60
   5   1  -1   45.40    6.30
   5   1  -1   41.30    3.60
   5   1  -1   41.50    4.00
  -4  -1   1   53.79    5.00
  -4  -1   1   54.09    5.80
  -4  -1   1   49.40    4.50
  -4  -1   1   60.49    6.30
  -4  -1   1   47.40    6.10
  -4  -1   1   60.69    5.30
   4   1  -1   59.09    6.50
   4   1  -1   62.79    6.10
   4   1  -1   63.19    6.50
   4   1  -1   49.60    4.20
   4   1  -1   67.39    6.90
  -3  -1   1    0.70    0.90
  -3  -1   1    1.30    1.40
  -3  -1   1    2.10    1.20
  -3  -1   1    2.70    1.50
  -3  -1   1    2.20    1.40
  -3  -1   1    0.40    1.20
   3   1  -1    1.10    1.30
   3   1  -1    0.50    1.60
   3   1  -1    0.10    0.70
   3   1  -1    1.50    1.90
   3   1  -1    0.50    1.20
  -2  -1   1   26.70    3.30
  -2  -1   1   34.80    3.40
  -2  -1   1   24.00    2.90
  -2  -1   1   25.70    2.40
  -2  -1   1   23.90    2.80
  -2  -1   1   26.50    3.00
   2   1  -1   28.00    3.40
   2   1  -1   28.30    3.20
   2   1  -1   34.30    3.30
   2   1  -1   26.70    2.00
  -1  -1   1   13.50    1.80
   1   1  -1   21.20    2.10
   0  -1   1  534.75   34.60
   0   1  -1  519.15   34.70
   1  -1   1  792.72   48.50
   1  -1   1  717.73   48.50
  -1   1  -1  723.93   48.50
  -1   1  -1  713.13   48.40
   2  -1   1  718.23   46.50
   2  -1   1  690.53   46.80
   2  -1   1  717.63   46.80
   2  -1   1  711.53   46.50
   2  -1   1  717.63   46.90
  -2   1  -1  678.03   46.50
  -2   1  -1  704.43   46.90
  -2   1  -1  710.33   46.80
  -2   1  -1  699.03   46.80
  -2   1  -1  695.83   46.50
  -2   1  -1  696.53   46.70
   3  -1   1   17.00    2.40
   3  -1   1   14.20    2.70
   3  -1   1   13.60    2.30
   3  -1   1   19.70    3.00
   3  -1   1   14.60    3.00
  -3   1  -1   21.20    2.80
  -3   1  -1   20.60    2.40
  -3   1  -1   15.60    2.70
  -3   1  -1   20.50    3.30
  -3   1  -1   14.60    2.90
  -3   1  -1   21.30    2.90
  -3   1  -1   20.00    3.00
   4  -1   1    0.00    1.30
   4  -1   1   -0.40    1.30
   4  -1   1   -0.80    1.60
   4  -1   1    1.80    1.10
   4  -1   1   -0.90    0.70
  -4   1  -1    1.40    1.50
  -4   1  -1   -0.10    1.10
  -4   1  -1    1.00    1.20
  -4   1  -1   -1.90    1.00
  -4   1  -1   -0.90    0.90
  -4   1  -1   -0.50    1.20
  -4   1  -1   -0.80    1.50
   5  -1   1  104.59    8.20
   5  -1   1  107.49    9.10
   5  -1   1   99.39    9.00
   5  -1   1  103.29    9.40
   5  -1   1   88.59    7.90
   5  -1   1   93.89   10.00
  -5   1  -1   97.59    8.90
  -5   1  -1   94.69    8.90
  -5   1  -1   98.89    8.60
  -5   1  -1  108.59    8.30
  -5   1  -1   98.09    9.10
  -5   1  -1  101.09    8.50
   6  -1   1    2.30    2.20
   6  -1   1    0.30    1.60
   6  -1   1    1.80    2.20
   6  -1   1    2.60    2.10
   6  -1   1    3.90    2.50
   6  -1   1    1.40    1.90
  -6   1  -1    1.20    1.90
  -6   1  -1   -1.40    1.80
  -6   1  -1    2.40    2.40
  -6   1  -1    1.40    1.70
  -6   1  -1   -3.00    1.10
  -6   1  -1   -1.20    1.80
   7  -1   1    7.60    3.90
   7  -1   1    8.30    3.10
   7  -1   1   21.70    5.10
   7  -1   1   12.30    3.10
   7  -1   1    8.30    3.90
   7  -1   1   10.40    4.60
  -7   1  -1   14.50    3.60
  -7   1  -1   11.80    3.20
  -7   1  -1   16.00    4.10
  -7   1  -1    9.70    3.60
  -7   1  -1   10.80    4.10
  -7   1  -1   12.00    4.30
   8  -1   1    1.60    3.00
   8  -1   1    0.20    3.20
   8  -1   1   -4.00    1.80
   8  -1   1    1.50    2.90
   8  -1   1    4.90    3.40
  -8   1  -1   -0.40    2.30
  -8   1  -1    1.00    2.50
  -8   1  -1    0.00    2.40
  -8   1  -1   -5.50    2.30
  -8   1  -1   -2.00    3.50
   9  -1   1   -2.20    3.70
   9  -1   1   -2.60    3.00
   9  -1   1    2.50    3.50
   9  -1   1    2.30    4.50
  -9   1  -1   -3.40    3.40
  -9   1  -1   -1.80    3.60
  -9   1  -1   -5.10    2.60
  -9   1  -1    1.40    3.00
  -9   1  -1    5.50    4.80
  10  -1   1   -2.30    2.70
  10  -1   1    5.10    5.10
  10  -1   1    4.30    5.40
  10  -1   1    2.30    4.50
 -10   1  -1    5.50    5.20
 -10   1  -1   -5.10    4.00
 -10   1  -1   -0.20    3.00
 -10   1  -1   -2.30    2.20
 -10   1  -1    0.10    3.10
  11  -1   1   -1.20    3.80
  11  -1   1   -3.20    3.10
  11  -1   1   -2.00    5.00
  11  -1   1    5.10    5.50
 -11   1  -1   -4.60    4.70
 -11   1  -1    2.70    3.70
 -11   1  -1    2.00    3.70
 -11   1  -1   -1.30    4.20
  12  -1   1   -0.80    4.60
  12  -1   1   -2.40    4.00
  12  -1   1   -1.60    4.40
 -12   1  -1    1.20    5.50
 -12   1  -1    2.10    3.80
 -12   1  -1    0.50    4.80
 -12  -1   0    7.00    6.70
 -12  -1   0   -4.20    3.30
 -12  -1   0    0.20    5.70
  12   1   0    8.60    7.40
  12   1   0    0.90    6.50
  12   1   0   -6.70    5.50
 -11  -1   0   -2.00    2.30
 -11  -1   0    3.70    3.80
 -11  -1   0   -3.60    4.50
 -11  -1   0   -0.40    5.20
 -11  -1   0    1.60    3.30
  11   1   0    0.50    3.70
  11   1   0   -1.30    5.00
  11   1   0    4.10    5.60
  11   1   0  -12.40    3.90
 -10  -1   0    1.60    3.30
 -10  -1   0   -1.20    4.20
 -10  -1   0   -0.20    3.20
 -10  -1   0    0.30    2.80
 -10  -1   0   -0.40    3.90
  10   1   0    4.20    5.00
  10   1   0    0.00    4.60
  10   1   0    3.70    4.10
  10   1   0    1.50    4.50
  -9  -1   0    8.00    4.90
  -9  -1   0   -4.20    3.20
  -9  -1   0   -0.10    2.50
  -9  -1   0    0.10    2.50
  -9  -1   0   -2.40    2.70
   9   1   0   -1.50    4.00
   9   1   0   -2.90    2.90
   9   1   0   -0.90    2.80
   9   1   0    4.70    3.90
  -8  -1   0   26.00    6.30
  -8  -1   0   13.20    4.00
  -8  -1   0   20.50    4.90
  -8  -1   0   15.40    3.90
  -8  -1   0   16.50    4.70
   8   1   0   18.80    5.10
   8   1   0   11.20    4.30
   8   1   0   11.30    4.20
   8   1   0   17.20    5.10
  -7  -1   0   -2.20    1.60
  -7  -1   0    0.00    2.90
  -7  -1   0    3.80    2.70
  -7  -1   0   -0.90    1.50
  -7  -1   0    6.00    3.60
   7   1   0    0.70    2.40
   7   1   0   -0.90    1.70
   7   1   0   -1.50    2.30
   7   1   0    6.90    3.50
   7   1   0    2.40    1.80
   7   1   0    0.80    2.10
  -6  -1   0   39.90    5.60
  -6  -1   0   39.80    5.50
  -6  -1   0   39.00    4.20
  -6  -1   0   55.69    7.10
  -6  -1   0   47.20    5.80
  -6  -1   0   27.10    5.70
  -6  -1   0   40.30    6.00
   6   1   0   52.49    6.50
   6   1   0   49.99    6.80
   6   1   0   46.20    5.00
   6   1   0   35.50    4.50
   6   1   0   40.80    6.50
   6   1   0   46.20    6.80
  -5  -1   0   -0.40    1.30
  -5  -1   0    2.10    2.50
  -5  -1   0   -2.90    1.90
  -5  -1   0    0.50    0.90
  -5  -1   0   -0.20    2.10
  -5  -1   0   -0.90    1.40
  -5  -1   0    0.90    1.80
   5   1   0    0.80    2.00
   5   1   0    0.90    1.70
   5   1   0    4.40    2.80
   5   1   0    0.10    1.10
   5   1   0    1.30    2.30
   5   1   0    0.70    1.20
  -4  -1   0   84.99    7.60
  -4  -1   0   79.49    7.00
  -4  -1   0   85.49    7.50
  -4  -1   0   90.29    7.40
  -4  -1   0   89.79    7.30
  -4  -1   0   83.49    7.80
  -4  -1   0   76.19    6.40
   4   1   0   90.19    7.40
   4   1   0   95.79    7.80
   4   1   0   96.39    6.70
   4   1   0   96.89    6.70
   4   1   0   89.99    7.80
   4   1   0   86.09    8.90
  -3  -1   0   29.20    3.40
  -3  -1   0   22.50    3.20
  -3  -1   0   24.40    3.60
  -3  -1   0   29.60    3.70
  -3  -1   0   30.50    3.80
  -3  -1   0   28.80    3.80
  -3  -1   0   25.50    3.10
   3   1   0   20.60    3.50
   3   1   0   23.80    3.00
   3   1   0   26.80    3.40
   3   1   0   29.40    4.00
   3   1   0   28.90    2.80
   3   1   0   29.10    3.80
  -2  -1   0    6.90    1.40
  -2  -1   0    6.30    1.60
  -2  -1   0    3.90    1.40
  -2  -1   0    6.50    1.50
  -2  -1   0    5.40    1.70
  -2  -1   0    5.00    1.40
  -2  -1   0    8.00    1.40
   2   1   0   12.50    1.30
   2   1   0    6.20    1.70
   2   1   0    7.70    1.50
   2   1   0    8.80    1.80
   2   1   0    8.50    1.90
  -1  -1   0 1061.79   71.19
  -1  -1   0 1148.09   71.29
  -1  -1   0 1018.10   70.89
   1   1   0 1132.99   71.29
   0  -1   0    0.70    0.60
   0   1   0    0.30    0.40
   1  -1   0 1158.98   71.49
  -1   1   0 1029.50   71.39
   2  -1   0    6.90    1.70
   2  -1   0    6.50    1.50
   2  -1   0    6.20    1.50
   2  -1   0    5.90    1.20
   2  -1   0    7.20    1.70
  -2   1   0    6.10    1.50
  -2   1   0    4.80    1.50
  -2   1   0    7.70    1.50
  -2   1   0    8.50    1.50
  -2   1   0    8.10    1.30
  -2   1   0    5.50    1.50
   3  -1   0   24.90    2.80
   3  -1   0   26.20    3.50
   3  -1   0   23.40    3.60
   3  -1   0   25.30    2.80
   3  -1   0   26.80    3.50
   3  -1   0   27.30    3.70
  -3   1   0   24.50    3.60
  -3   1   0   29.70    3.70
  -3   1   0   28.00    3.50
  -3   1   0   29.50    3.30
  -3   1   0   26.30    3.20
  -3   1   0   28.10    3.10
   4  -1   0   88.79    6.80
   4  -1   0   87.59    7.90
   4  -1   0   89.89    6.90
   4  -1   0   94.49    7.80
   4  -1   0   91.69    7.70
   4  -1   0   82.79    7.70
  -4   1   0   90.99    7.80
  -4   1   0   86.39    7.50
  -4   1   0   88.19    7.30
  -4   1   0   93.69    7.30
  -4   1   0   88.79    6.40
  -4   1   0   86.19    7.30
  -4   1   0   82.39    7.60
   5  -1   0   -2.40    1.10
   5  -1   0   -0.30    1.40
   5  -1   0   -0.80    2.20
   5  -1   0   -1.70    2.00
   5  -1   0    2.00    1.30
   5  -1   0    0.70    1.40
  -5   1   0    0.40    1.10
  -5   1   0   -0.50    1.70
  -5   1   0   -0.50    1.30
  -5   1   0   -0.30    2.10
  -5   1   0    1.00    1.10
  -5   1   0    3.60    2.00
   6  -1   0   49.40    5.40
   6  -1   0   51.99    7.00
   6  -1   0   40.80    6.20
   6  -1   0   58.89    7.50
   6  -1   0   46.40    5.10
   6  -1   0   40.60    6.10
  -6   1   0   40.20    6.30
  -6   1   0   36.10    6.10
  -6   1   0   40.70    4.20
  -6   1   0   42.80    5.70
  -6   1   0   46.10    5.60
  -6   1   0   36.20    5.50
   7  -1   0   -1.80    3.20
   7  -1   0    1.30    2.20
   7  -1   0    0.10    2.10
   7  -1   0    4.70    3.40
   7  -1   0    3.50    2.20
   7  -1   0   -0.10    1.80
  -7   1   0   -1.90    1.70
  -7   1   0   -0.80    1.60
  -7   1   0   -1.80    2.20
  -7   1   0    1.30    2.30
  -7   1   0   -1.10    2.00
   8  -1   0   13.30    4.40
   8  -1   0   17.70    5.30
   8  -1   0   23.40    6.20
   8  -1   0   15.60    4.60
  -8   1   0   11.40    3.60
  -8   1   0   14.20    4.40
  -8   1   0    9.90    4.40
  -8   1   0   15.90    4.40
  -8   1   0   16.90    4.60
   9  -1   0    4.00    4.60
   9  -1   0    3.40    3.60
   9  -1   0   -4.10    3.70
   9  -1   0   -3.20    3.40
  -9   1   0   -5.70    3.40
  -9   1   0   -1.80    2.60
  -9   1   0   -1.80    1.80
  -9   1   0   -3.20    3.70
  -9   1   0   -2.00    3.70
  10  -1   0   -0.60    4.40
  10  -1   0    1.30    4.80
  10  -1   0    4.20    5.30
  10  -1   0   -2.70    4.00
 -10   1   0    1.40    3.20
 -10   1   0   -1.80    2.50
 -10   1   0    1.90    4.60
 -10   1   0   -2.20    4.30
 -10   1   0   -2.90    2.10
  11  -1   0    1.30    5.80
  11  -1   0    0.80    5.20
  11  -1   0    0.90    5.10
  11  -1   0   -3.30    5.20
 -11   1   0   -0.90    4.60
 -11   1   0    1.10    3.20
 -11   1   0    1.10    3.20
 -11   1   0    0.60    4.60
 -11   1   0   -2.50    4.40
  12  -1   0    1.40    4.70
  12  -1   0    3.00    6.60
  12  -1   0   10.20    7.20
 -12   1   0    1.20    4.80
 -12   1   0   -2.00    4.60
 -12   1   0    0.00    3.90
 -12  -1  -1    2.40    4.50
 -12  -1  -1   -2.10    3.10
 -12  -1  -1   -0.10    6.40
  12   1   1    4.10    6.30
  12   1   1   -3.00    6.20
  12   1   1    2.90    5.10
 -11  -1  -1   -1.30    3.40
 -11  -1  -1   -7.10    2.40
 -11  -1  -1    5.80    5.80
 -11  -1  -1    2.20    3.20
  11   1   1   -1.70    4.90
  11   1   1   -1.20    3.20
  11   1   1    0.40    5.70
  11   1   1    5.10    6.00
 -10  -1  -1   -3.10    4.10
 -10  -1  -1   -0.10    3.20
 -10  -1  -1    6.20    3.50
 -10  -1  -1    8.00    4.60
  10   1   1   -5.10    4.20
  10   1   1    5.10    5.20
  10   1   1   -3.80    2.60
  10   1   1   -6.90    4.10
  -9  -1  -1    2.80    3.20
  -9  -1  -1    0.50    3.00
  -9  -1  -1   -2.60    1.60
  -9  -1  -1   -4.90    2.80
  -9  -1  -1   -1.50    4.20
   9   1   1    7.70    5.00
   9   1   1   -0.50    3.00
   9   1   1    5.30    4.50
   9   1   1    0.80    2.90
  -8  -1  -1   -0.60    2.60
  -8  -1  -1    2.10    2.80
  -8  -1  -1   -2.70    2.70
  -8  -1  -1   -3.90    2.20
  -8  -1  -1   -4.30    2.90
  -8  -1  -1   -4.20    3.00
   8   1   1   -1.50    2.40
   8   1   1   -3.40    3.30
   8   1   1   -3.20    3.30
   8   1   1    0.90    3.80
  -7  -1  -1    1.00    3.30
  -7  -1  -1   11.30    3.90
  -7  -1  -1    7.10    3.30
  -7  -1  -1   16.10    3.80
  -7  -1  -1   19.20    5.10
  -7  -1  -1   11.40    3.80
   7   1   1   12.80    3.20
   7   1   1   11.40    4.00
   7   1   1    8.00    3.30
   7   1   1   12.10    3.80
   7   1   1    9.00    2.90
   7   1   1   11.40    4.80
  -6  -1  -1   -4.10    2.40
  -6  -1  -1    2.50    2.30
  -6  -1  -1    0.40    1.40
  -6  -1  -1    0.80    2.50
  -6  -1  -1   -0.70    1.60
  -6  -1  -1   -3.00    1.40
   6   1   1    0.50    2.50
   6   1   1    0.30    2.00
   6   1   1    2.80    1.90
   6   1   1    3.90    3.00
   6   1   1    2.70    2.40
   6   1   1    0.50    1.60
  -5  -1  -1  114.29    9.50
  -5  -1  -1   90.89    9.80
  -5  -1  -1   95.09    8.50
  -5  -1  -1   97.89   10.20
  -5  -1  -1   99.49    9.90
  -5  -1  -1   96.89    8.40
  -5  -1  -1   97.89    8.20
   5   1   1   97.59    9.00
   5   1   1  103.19    8.00
   5   1   1  105.39   10.60
   5   1   1  102.19   10.30
   5   1   1   99.19    8.00
   5   1   1  106.29   10.60
  -4  -1  -1    0.10    1.30
  -4  -1  -1   -1.30    1.80
  -4  -1  -1   -0.40    1.30
  -4  -1  -1    3.00    1.70
  -4  -1  -1   -0.80    0.90
  -4  -1  -1    0.00    1.00
  -4  -1  -1    2.60    1.10
   4   1   1    0.90    1.20
   4   1   1   -0.40    1.20
   4   1   1    3.20    1.40
   4   1   1    0.10    1.40
   4   1   1   -1.50    1.20
  -3  -1  -1   22.80    3.20
  -3  -1  -1   18.90    2.60
  -3  -1  -1   20.50    3.10
  -3  -1  -1   17.70    2.60
  -3  -1  -1   19.30    2.40
  -3  -1  -1   16.70    3.00
  -3  -1  -1   19.20    2.90
  -3  -1  -1   14.20    2.80
   3   1   1   19.80    3.00
   3   1   1   17.40    2.40
   3   1   1   18.40    3.10
   3   1   1   19.90    3.20
   3   1   1   16.80    2.30
  -2  -1  -1  677.83   46.20
  -2  -1  -1  693.63   46.50
  -2  -1  -1  697.13   46.80
  -2  -1  -1  683.13   46.60
  -2  -1  -1  668.33   46.50
  -2  -1  -1  702.93   46.30
  -2  -1  -1  686.83   46.70
   2   1   1  738.93   46.20
   2   1   1  675.63   46.70
   2   1   1  711.83   46.60
   2   1   1  704.63   46.80
   2   1   1  750.72   46.20
  -1  -1  -1  758.02   49.70
  -1  -1  -1  759.72   49.30
  -1  -1  -1  734.53   49.40
   1   1   1  759.82   49.40
   0  -1  -1  498.25   32.80
   0   1   1  500.15   32.80
   1  -1  -1   12.00    1.50
   1  -1  -1   19.60    2.30
  -1   1   1   16.40    1.60
   2  -1  -1   22.40    3.00
   2  -1  -1   22.60    2.30
   2  -1  -1   31.10    3.40
   2  -1  -1   26.70    3.10
   2  -1  -1   29.30    3.30
  -2   1   1   27.50    3.10
  -2   1   1   28.70    3.00
  -2   1   1   34.40    3.20
  -2   1   1   31.80    3.20
  -2   1   1   25.10    2.90
  -2   1   1   30.40    2.70
   3  -1  -1    0.30    1.10
   3  -1  -1    1.60    0.90
   3  -1  -1    1.60    1.40
   3  -1  -1   -0.60    1.10
   3  -1  -1    2.60    1.60
  -3   1   1   -0.20    1.20
  -3   1   1    1.10    0.90
  -3   1   1    1.10    1.20
  -3   1   1    2.40    1.10
  -3   1   1    1.40    1.20
  -3   1   1   -0.20    1.00
   4  -1  -1   64.89    6.50
   4  -1  -1   51.79    4.40
   4  -1  -1   53.99    6.20
   4  -1  -1   65.09    6.40
   4  -1  -1   65.99    6.80
   4  -1  -1   50.59    4.50
  -4   1   1   48.70    4.40
  -4   1   1   49.40    6.00
  -4   1   1   57.49    5.10
  -4   1   1   64.09    5.30
  -4   1   1   51.39    5.60
  -4   1   1   57.99    6.10
   5  -1  -1   39.00    5.60
   5  -1  -1   39.20    4.20
   5  -1  -1   39.40    5.30
   5  -1  -1   44.50    6.10
   5  -1  -1   37.80    4.10
   5  -1  -1   35.40    5.40
  -5   1   1   42.00    5.70
  -5   1   1   44.00    5.20
  -5   1   1   36.00    4.90
  -5   1   1   41.60    4.20
  -5   1   1   43.70    5.10
  -5   1   1   34.90    5.30
   6  -1  -1    8.30    3.00
   6  -1  -1   10.20    2.30
   6  -1  -1   10.10    3.50
   6  -1  -1    6.90    2.10
   6  -1  -1   13.70    3.60
   6  -1  -1    7.40    3.20
  -6   1   1   10.30    3.10
  -6   1   1    3.10    2.10
  -6   1   1    8.30    2.90
  -6   1   1    9.40    2.90
  -6   1   1    8.40    3.20
   7  -1  -1    5.20    3.60
   7  -1  -1    2.30    2.60
   7  -1  -1   -0.90    2.60
   7  -1  -1    1.60    3.20
  -7   1   1    0.80    2.10
  -7   1   1    1.90    2.40
  -7   1   1    2.50    2.90
  -7   1   1    1.90    2.20
  -7   1   1    0.70    3.00
   8  -1  -1   -0.80    2.30
   8  -1  -1   11.40    4.20
   8  -1  -1    5.10    3.80
   8  -1  -1   10.70    4.70
  -8   1   1    3.30    2.50
  -8   1   1    9.00    3.60
  -8   1   1    6.50    3.40
  -8   1   1    6.40    3.20
  -8   1   1    3.70    3.70
   9  -1  -1   -6.40    3.30
   9  -1  -1    3.20    3.30
   9  -1  -1   -0.30    3.00
   9  -1  -1   -5.90    3.00
  -9   1   1   -0.60    2.50
  -9   1   1    4.60    3.60
  -9   1   1   -5.50    3.30
  -9   1   1   -3.00    2.10
  -9   1   1   -5.70    3.30
  10  -1  -1   -1.40    4.40
  10  -1  -1    0.00    4.00
  10  -1  -1    8.20    4.30
  10  -1  -1   -1.50    4.50
 -10   1   1    2.40    2.90
 -10   1   1    0.10    3.10
 -10   1   1    6.90    4.20
 -10   1   1   -0.10    4.20
 -10   1   1   -3.20    2.30
  11  -1  -1   -0.10    5.30
  11  -1  -1   -1.80    3.60
  11  -1  -1    5.00    5.30
  11  -1  -1    7.70    5.90
 -11   1   1    0.30    3.30
 -11   1   1    1.20    3.30
 -11   1   1   -0.90    4.50
 -11   1   1    4.60    5.50
 -11   1   1    3.80    4.00
  12  -1  -1   -4.80    3.60
  12  -1  -1   -1.40    5.70
  12  -1  -1    7.30    6.60
 -12   1   1    5.80    4.80
 -12   1   1    4.80    4.80
 -12   1   1    7.60    6.10
 -12   1   1   -0.10    3.50
 -13   1   1   -5.80    4.80
 -12  -1  -2   -2.10    5.20
 -12  -1  -2    4.90    6.20
 -12  -1  -2    0.10    6.20
  12   1   2    1.30    6.30
  12   1   2   -0.20    4.30
  12   1   2    1.90    6.90
 -11  -1  -2    8.40    5.00
 -11  -1  -2    2.40    3.70
 -11  -1  -2    3.10    4.50
 -11  -1  -2   -2.70    3.30
  11   1   2   16.50    6.70
  11   1   2    6.00    5.80
  11   1   2    2.50    6.10
  11   1   2    2.90    4.40
 -10  -1  -2    0.80    3.10
 -10  -1  -2    4.50    5.30
 -10  -1  -2    0.20    2.60
 -10  -1  -2    8.00    5.00
  10   1   2   -0.80    4.60
  10   1   2    5.50    5.40
  10   1   2    3.10    4.90
  10   1   2    0.60    5.00
  -9  -1  -2    0.50    3.00
  -9  -1  -2   -3.30    2.40
  -9  -1  -2   -1.00    3.70
  -9  -1  -2   -0.80    2.10
  -9  -1  -2    0.10    3.30
   9   1   2    1.10    3.50
   9   1   2   -0.80    2.50
   9   1   2    1.80    3.60
   9   1   2    1.40    4.30
  -8  -1  -2   -5.40    2.70
  -8  -1  -2   14.00    4.50
  -8  -1  -2    6.10    3.80
  -8  -1  -2    4.60    3.10
  -8  -1  -2   12.50    4.60
  -8  -1  -2   -0.80    3.50
   8   1   2    3.80    3.30
   8   1   2    4.30    2.90
   8   1   2    6.00    3.80
   8   1   2   -1.80    3.60
   8   1   2   10.30    3.50
   8   1   2    6.20    3.70
  -7  -1  -2    0.10    2.00
  -7  -1  -2   -1.00    2.20
  -7  -1  -2   -4.90    2.90
  -7  -1  -2   -0.90    2.40
  -7  -1  -2   -1.20    1.80
  -7  -1  -2    8.10    3.90
  -7  -1  -2   -0.60    2.10
   7   1   2    3.70    2.80
   7   1   2   -1.40    3.10
   7   1   2   -3.20    3.30
   7   1   2   -1.70    1.90
   7   1   2   -0.40    2.00
   7   1   2   -0.90    3.20
  -6  -1  -2    4.80    3.20
  -6  -1  -2    1.70    2.20
  -6  -1  -2    2.10    1.90
  -6  -1  -2    4.80    3.20
  -6  -1  -2    1.80    2.20
  -6  -1  -2    1.80    1.70
  -6  -1  -2   -0.50    2.20
   6   1   2    0.70    2.30
   6   1   2    1.10    2.10
   6   1   2    3.80    2.30
   6   1   2    3.10    3.30
   6   1   2    9.50    2.70
  -5  -1  -2    6.20    2.50
  -5  -1  -2    3.80    2.30
  -5  -1  -2    3.50    2.30
  -5  -1  -2    0.50    3.00
  -5  -1  -2    0.90    1.90
  -5  -1  -2    3.80    1.70
  -5  -1  -2    1.00    1.80
   5   1   2    1.30    1.90
   5   1   2    2.00    2.20
   5   1   2    3.30    2.20
   5   1   2    1.60    1.70
   5   1   2    4.10    1.30
   5   1   2    4.80    2.40
  -4  -1  -2   76.99    7.60
  -4  -1  -2   55.99    7.00
  -4  -1  -2   60.49    5.50
  -4  -1  -2   60.09    6.70
  -4  -1  -2   75.29    7.30
  -4  -1  -2   55.39    6.60
  -4  -1  -2   67.89    5.80
  -4  -1  -2   53.49    5.10
   4   1   2   53.29    4.80
   4   1   2   59.69    6.90
   4   1   2   53.09    6.80
   4   1   2   71.49    5.70
   4   1   2   60.29    5.50
   4   1   2   63.99    7.00
  -3  -1  -2  455.45   30.10
  -3  -1  -2  442.56   30.80
  -3  -1  -2  443.16   30.80
  -3  -1  -2  431.76   30.10
  -3  -1  -2  434.56   30.10
  -3  -1  -2  458.95   31.20
  -3  -1  -2  397.46   30.40
  -3  -1  -2  442.96   30.60
   3   1   2  453.35   30.80
   3   1   2  430.86   30.90
   3   1   2  475.05   30.20
   3   1   2  468.05   29.70
   3   1   2  430.76   30.80
   3   1   2  455.75   30.20
  -2  -1  -2 9613.94  576.14
  -2  -1  -2 8963.50  576.14
  -2  -1  -2 9312.97  575.84
  -2  -1  -2 8098.19  575.14
  -2  -1  -2 9747.72  576.04
  -2  -1  -2 9217.68  575.64
  -2  -1  -2 8036.60  575.04
   2   1   2 9052.79  576.04
   2   1   2 9313.17  575.94
   2   1   2 7956.60  575.24
   2   1   2 8030.90  575.24
  -1  -1  -2  184.28   12.90
  -1  -1  -2  186.68   13.50
  -1  -1  -2  195.78   13.90
  -1  -1  -2  173.38   13.30
  -1  -1  -2  200.68   13.20
  -1  -1  -2  189.88   13.80
  -1  -1  -2  192.28   13.80
   1   1   2  171.68   13.50
   1   1   2  203.28   13.20
   1   1   2  206.28   13.30
   1   1   2  207.08   13.30
   0  -1  -2   11.10    2.50
   0  -1  -2   14.50    1.80
   0  -1  -2   13.20    2.50
   0  -1  -2   12.50    1.30
   0   1   2   14.30    1.80
   0   1   2   12.70    1.80
   1  -1  -2   30.10    3.30
   1  -1  -2   22.40    2.10
   1  -1  -2   24.50    3.10
   1  -1  -2   31.80    3.60
  -1   1   2   25.10    2.30
  -1   1   2   25.60    2.80
  -1   1   2   25.10    2.50
  -1   1   2   21.80    2.10
   2  -1  -2  879.01   59.39
   2  -1  -2  900.41   59.69
   2  -1  -2  912.01   59.29
   2  -1  -2  944.11   59.69
   2  -1  -2  819.62   58.59
   2  -1  -2  907.81   59.59
  -2   1   2  878.51   58.99
  -2   1   2  918.61   59.19
  -2   1   2  937.71   59.19
  -2   1   2  907.11   59.19
  -2   1   2  871.21   59.19
   3  -1  -2   21.20    2.40
   3  -1  -2   27.90    4.10
   3  -1  -2   27.70    4.10
   3  -1  -2   20.80    3.40
   3  -1  -2   26.50    3.60
  -3   1   2   32.70    3.20
  -3   1   2   25.90    3.70
  -3   1   2   25.40    3.40
  -3   1   2   22.50    3.40
  -3   1   2   35.20    3.70
  -3   1   2   26.80    3.40
   4  -1  -2    6.30    2.20
   4  -1  -2    4.10    1.80
   4  -1  -2    6.70    2.20
   4  -1  -2    3.10    1.90
   4  -1  -2    3.30    1.10
  -4   1   2    4.90    2.10
  -4   1   2    3.80    2.00
  -4   1   2    3.70    1.50
  -4   1   2    4.90    1.70
  -4   1   2    4.80    1.90
  -4   1   2    1.90    1.90
   5  -1  -2   72.79    8.40
   5  -1  -2   66.29    5.80
   5  -1  -2   68.49    5.90
   5  -1  -2   80.69    8.40
   5  -1  -2   78.39    8.60
   5  -1  -2   93.69    8.90
  -5   1   2   81.79    8.00
  -5   1   2   80.59    8.60
  -5   1   2   80.59    6.30
  -5   1   2   79.19    7.20
  -5   1   2   74.79    7.80
  -5   1   2   83.29    8.40
   6  -1  -2  137.29   11.80
   6  -1  -2  127.09   11.50
   6  -1  -2  111.29    9.20
   6  -1  -2  110.09   10.60
   6  -1  -2  121.39   11.40
  -6   1   2  125.39   10.50
  -6   1   2  127.39   11.40
  -6   1   2  131.69    9.70
  -6   1   2  116.39   10.40
  -6   1   2  135.69   10.70
  -6   1   2  124.49   10.90
   7  -1  -2    1.10    2.40
   7  -1  -2    3.70    3.40
   7  -1  -2    1.50    3.40
   7  -1  -2    2.00    3.50
  -7   1   2   -0.20    1.90
  -7   1   2    0.30    1.90
  -7   1   2   -1.60    2.80
  -7   1   2    1.10    1.80
  -7   1   2    0.30    2.60
  -7   1   2    5.40    3.50
   8  -1  -2    2.10    3.70
   8  -1  -2    0.80    3.30
   8  -1  -2    5.90    4.30
   8  -1  -2    2.00    3.80
  -8   1   2    3.40    3.20
  -8   1   2   10.50    4.20
  -8   1   2    3.70    2.80
  -8   1   2    5.50    4.10
  -8   1   2   -3.40    3.10
   9  -1  -2    0.40    2.80
   9  -1  -2    2.70    3.10
   9  -1  -2    5.00    3.80
   9  -1  -2    2.20    3.10
  -9   1   2    2.70    4.20
  -9   1   2   -5.10    3.30
  -9   1   2    2.10    3.90
  -9   1   2    5.40    3.70
  -9   1   2    9.50    4.20
  10  -1  -2   16.40    6.60
  10  -1  -2    9.40    5.30
  10  -1  -2   11.50    5.90
  10  -1  -2    4.30    5.10
 -10   1   2   13.10    4.80
 -10   1   2   20.50    5.60
 -10   1   2   25.90    6.10
 -10   1   2   11.90    4.80
 -10   1   2    8.10    5.80
  11  -1  -2    4.60    5.40
  11  -1  -2   11.30    6.20
  11  -1  -2   12.50    6.80
  11  -1  -2   16.80    6.90
 -11   1   2   11.00    5.30
 -11   1   2   21.30    6.80
 -11   1   2   19.80    7.50
 -11   1   2   18.80    5.90
 -11   1   2   19.50    6.20
  12  -1  -2    5.90    5.10
  12  -1  -2    5.90    4.90
  12  -1  -2    2.50    4.40
 -12   1   2   -0.70    3.60
 -12   1   2   -3.60    4.30
 -12   1   2    1.80    6.00
 -12   1   2   -1.20    4.60
 -12  -1  -3   -3.40    3.50
 -12  -1  -3   -3.20    3.80
 -12  -1  -3    2.90    4.70
  12   1   3    2.00    4.90
  12   1   3   -3.70    3.90
  12   1   3    0.10    4.80
 -11  -1  -3    5.70    5.70
 -11  -1  -3    5.10    5.50
 -11  -1  -3    7.30    6.30
 -11  -1  -3    1.20    4.40
  11   1   3   25.80    8.10
  11   1   3    5.10    5.90
  11   1   3    1.60    5.90
  11   1   3   -6.10    4.50
 -10  -1  -3   -3.30    3.10
 -10  -1  -3    3.00    3.80
 -10  -1  -3    6.30    5.90
 -10  -1  -3   -2.50    2.80
 -10  -1  -3   -3.90    3.30
  10   1   3   -1.30    3.10
  10   1   3    1.60    3.50
  10   1   3   -3.00    3.30
  10   1   3   -5.30    4.40
  -9  -1  -3    4.20    4.30
  -9  -1  -3   14.20    6.10
  -9  -1  -3    0.90    2.60
  -9  -1  -3    5.10    3.80
  -9  -1  -3    6.20    3.70
   9   1   3   -2.30    4.20
   9   1   3    8.10    4.40
   9   1   3    8.30    4.60
   9   1   3    5.40    3.90
  -8  -1  -3    3.80    4.40
  -8  -1  -3   -0.60    3.70
  -8  -1  -3   -1.00    3.40
  -8  -1  -3    8.30    4.90
  -8  -1  -3   -0.60    2.90
  -8  -1  -3   -3.00    2.80
   8   1   3    0.40    2.80
   8   1   3    4.60    4.40
   8   1   3    0.30    2.80
   8   1   3   -1.40    2.80
   8   1   3   -0.20    2.90
  -7  -1  -3   -2.70    3.10
  -7  -1  -3   -1.00    3.50
  -7  -1  -3   -1.70    1.90
  -7  -1  -3   -0.20    1.70
  -7  -1  -3   -1.50    1.50
  -7  -1  -3   -1.30    2.20
   7   1   3   -1.90    3.30
   7   1   3   -4.80    2.00
   7   1   3    0.60    2.40
   7   1   3   -0.60    2.30
   7   1   3   -1.50    2.40
  -6  -1  -3   19.40    4.80
  -6  -1  -3   24.30    3.40
  -6  -1  -3   18.90    4.00
  -6  -1  -3   17.40    3.90
  -6  -1  -3   17.10    4.60
  -6  -1  -3   14.40    4.20
  -6  -1  -3   19.20    4.60
   6   1   3   23.90    5.00
   6   1   3   14.50    4.70
   6   1   3   21.00    4.10
   6   1   3   26.40    5.70
   6   1   3   24.00    4.10
  -5  -1  -3  216.28   17.20
  -5  -1  -3  205.78   17.20
  -5  -1  -3  227.18   16.60
  -5  -1  -3  214.08   15.70
  -5  -1  -3  236.58   17.70
  -5  -1  -3  248.48   17.50
  -5  -1  -3  215.18   16.40
  -5  -1  -3  193.08   17.40
   5   1   3  241.38   17.60
   5   1   3  242.58   16.70
   5   1   3  210.08   17.40
   5   1   3  238.88   16.60
   5   1   3  215.58   15.60
   5   1   3  207.08   17.50
  -4  -1  -3  311.57   21.50
  -4  -1  -3  279.77   20.50
  -4  -1  -3  307.67   21.70
  -4  -1  -3  288.37   21.90
  -4  -1  -3  300.97   21.80
  -4  -1  -3  262.67   20.30
  -4  -1  -3  265.77   19.70
  -4  -1  -3  308.27   21.40
   4   1   3  300.87   20.60
   4   1   3  274.77   20.00
   4   1   3  296.17   21.90
   4   1   3  298.97   21.50
   4   1   3  307.27   21.90
   4   1   3  310.37   20.70
  -3  -1  -3   80.19    7.30
  -3  -1  -3   88.89    8.90
  -3  -1  -3   81.69    6.60
  -3  -1  -3   77.69    7.50
  -3  -1  -3   81.49    8.30
  -3  -1  -3   69.69    7.00
  -3  -1  -3   82.79    6.70
   3   1   3   70.59    8.00
   3   1   3   90.89    7.50
   3   1   3   88.69    6.60
   3   1   3   90.59    7.00
   3   1   3   89.89    7.10
  -2  -1  -3  157.98   12.30
  -2  -1  -3  172.28   12.90
  -2  -1  -3  163.98   12.60
  -2  -1  -3  163.98   12.20
  -2  -1  -3  163.98   11.50
  -2  -1  -3  160.08   12.70
  -2  -1  -3  160.18   11.50
   2   1   3  156.48   12.40
   2   1   3  166.58   11.80
   2   1   3  171.68   12.00
   2   1   3  175.08   12.00
  -1  -1  -3   36.10    4.50
  -1  -1  -3   34.90    4.90
  -1  -1  -3   44.90    5.40
  -1  -1  -3   50.19    4.10
  -1  -1  -3   45.30    5.40
  -1  -1  -3   46.10    5.00
  -1  -1  -3   43.40    3.60
   1   1   3   48.40    3.70
   1   1   3   49.60    4.10
   1   1   3   53.19    4.10
   1   1   3   47.80    5.00
   1   1   3   49.60    4.10
   0  -1  -3 1454.05   93.49
   0  -1  -3 1505.95   93.59
   0  -1  -3 1467.65   93.19
   0  -1  -3 1324.67   93.79
   0  -1  -3 1476.35   93.79
   0  -1  -3 1510.75   94.49
   0  -1  -3 1481.85   94.49
   0  -1  -3 1421.96   94.29
   0   1   3 1418.16   93.49
   0   1   3 1389.26   93.49
   0   1   3 1325.27   93.29
   0   1   3 1355.26   93.49
   1  -1  -3 1658.03  103.99
   1  -1  -3 1686.53  104.69
   1  -1  -3 1687.03  104.59
   1  -1  -3 1576.24  103.39
   1  -1  -3 1620.14  103.49
   1  -1  -3 1725.73  104.59
  -1   1   3 1376.26  103.49
  -1   1   3 1634.44  103.59
  -1   1   3 1643.24  103.59
  -1   1   3 1496.95  103.39
  -1   1   3 1492.85  103.39
  -1   1   3 1445.06  103.59
   2  -1  -3 1303.47   81.79
   2  -1  -3 1249.07   81.19
   2  -1  -3 1256.47   81.79
   2  -1  -3 1151.08   80.39
   2  -1  -3 1301.67   81.89
   2  -1  -3 1208.08   81.29
  -2   1   3 1165.08   80.39
  -2   1   3 1283.77   80.89
  -2   1   3 1222.78   80.99
  -2   1   3 1194.88   80.69
  -2   1   3 1230.98   81.19
  -2   1   3 1261.97   80.89
  -2   1   3 1186.68   80.79
   3  -1  -3   62.89    5.10
   3  -1  -3   68.39    6.30
   3  -1  -3   75.99    7.40
   3  -1  -3   85.49    7.00
   3  -1  -3   74.89    6.30
   3  -1  -3   73.69    6.60
  -3   1   3   75.89    5.80
  -3   1   3   60.39    5.10
  -3   1   3   76.19    6.10
  -3   1   3   60.39    6.00
  -3   1   3   75.79    6.10
  -3   1   3   82.19    6.10
  -3   1   3   74.79    5.60
   4  -1  -3    0.80    0.80
   4  -1  -3    3.20    2.10
   4  -1  -3    1.10    2.10
   4  -1  -3   -0.20    1.40
   4  -1  -3    2.50    2.20
   4  -1  -3    1.10    1.80
  -4   1   3    2.10    1.80
  -4   1   3   -0.10    1.70
  -4   1   3    2.00    1.50
  -4   1   3    3.80    1.20
  -4   1   3    3.20    1.70
  -4   1   3    2.40    1.20
   5  -1  -3   20.40    4.50
   5  -1  -3   19.40    2.40
   5  -1  -3   23.30    4.50
   5  -1  -3   23.70    4.70
   5  -1  -3   27.80    4.60
   5  -1  -3   22.50    4.40
  -5   1   3   23.30    4.20
  -5   1   3   22.60    3.30
  -5   1   3   21.90    2.70
  -5   1   3   27.10    4.40
  -5   1   3   24.50    4.30
  -5   1   3   26.30    4.40
   6  -1  -3   40.20    6.40
   6  -1  -3   29.40    5.30
   6  -1  -3   40.80    6.20
   6  -1  -3   35.20    6.00
   6  -1  -3   38.00    6.00
  -6   1   3   25.20    4.90
  -6   1   3   39.80    5.70
  -6   1   3   33.80    5.40
  -6   1   3   23.20    5.40
  -6   1   3   31.20    4.30
  -6   1   3   25.90    5.00
   7  -1  -3    1.80    2.90
   7  -1  -3    2.00    3.60
   7  -1  -3    1.50    2.50
   7  -1  -3   -0.80    2.80
   7  -1  -3   -0.50    2.40
  -7   1   3   -1.80    2.60
  -7   1   3   -1.00    1.80
  -7   1   3   -0.80    2.00
  -7   1   3    2.10    2.30
  -7   1   3    4.20    2.80
  -7   1   3   -0.40    2.90
   8  -1  -3    1.70    2.60
   8  -1  -3   -1.90    3.00
   8  -1  -3   -1.00    2.60
   8  -1  -3   -2.50    3.10
   8  -1  -3   -3.70    3.10
  -8   1   3   -3.20    1.90
  -8   1   3   -0.40    2.50
  -8   1   3    1.80    3.10
  -8   1   3   -2.50    2.00
  -8   1   3   -0.80    2.10
  -8   1   3   -6.10    2.90
   9  -1  -3   -4.70    4.10
   9  -1  -3   -0.60    3.30
   9  -1  -3    3.90    4.10
   9  -1  -3   -2.00    2.50
   9  -1  -3   -7.20    3.00
  -9   1   3   -1.70    2.50
  -9   1   3    3.70    3.10
  -9   1   3   -3.80    3.50
  -9   1   3   -1.00    2.70
  -9   1   3    1.60    2.60
  10  -1  -3   -1.20    3.40
  10  -1  -3    1.60    2.90
  10  -1  -3    4.70    5.00
  10  -1  -3    3.10    4.30
  10  -1  -3    5.20    3.80
 -10   1   3   -2.20    2.80
 -10   1   3    3.10    3.60
 -10   1   3    0.10    4.50
 -10   1   3   -2.60    4.00
 -10   1   3    0.20    2.50
  11  -1  -3    4.50    5.40
  11  -1  -3   -2.60    4.90
  11  -1  -3    1.20    5.70
  11  -1  -3   -2.70    4.50
 -11   1   3   -1.80    4.40
 -11   1   3    8.80    5.40
 -11   1   3    2.80    4.50
 -11   1   3    4.30    5.40
 -11   1   3    0.50    5.20
  12  -1  -3   -1.80    3.90
  12  -1  -3   -6.40    3.70
  12  -1  -3    2.00    6.10
 -12   1   3    2.50    5.40
 -12   1   3   -0.40    5.20
 -12   1   3   -0.70    3.60
 -12  -1  -4    4.90    7.10
 -12  -1  -4    0.70    5.60
 -12  -1  -4   11.20    7.20
  12   1   4    0.30    4.60
  12   1   4    8.40    7.30
  12   1   4   -1.40    4.60
 -11  -1  -4   -3.70    3.90
 -11  -1  -4    2.30    5.80
 -11  -1  -4    1.60    4.60
 -11  -1  -4    1.90    3.60
 -11  -1  -4    7.80    5.20
  11   1   4    1.00    6.10
  11   1   4   -3.30    3.70
  11   1   4   -2.00    5.10
  11   1   4   -2.10    4.90
 -10  -1  -4   -6.40    3.80
 -10  -1  -4   -0.20    2.20
 -10  -1  -4   -0.60    4.80
 -10  -1  -4    1.80    5.30
 -10  -1  -4   -2.90    5.10
  10   1   4    6.00    5.60
  10   1   4   -7.30    4.30
  10   1   4   -1.90    3.50
  10   1   4    3.10    5.80
  -9  -1  -4    4.60    3.60
  -9  -1  -4   -2.60    4.10
  -9  -1  -4    0.20    4.20
  -9  -1  -4    0.50    3.40
  -9  -1  -4    1.70    5.00
  -9  -1  -4    5.00    5.20
   9   1   4    0.20    2.60
   9   1   4   -2.20    2.70
   9   1   4   -2.00    4.80
   9   1   4    0.20    2.70
   9   1   4    0.20    4.40
  -8  -1  -4    3.20    3.00
  -8  -1  -4    0.50    3.30
  -8  -1  -4    0.20    2.10
  -8  -1  -4   -1.90    4.00
  -8  -1  -4   -5.50    3.80
  -8  -1  -4   -2.80    3.60
   8   1   4   -4.50    3.70
   8   1   4   -1.40    2.80
   8   1   4   -3.00    3.80
   8   1   4   -1.60    2.00
   8   1   4    0.40    3.00
  -7  -1  -4   11.60    4.50
  -7  -1  -4   13.10    3.60
  -7  -1  -4   11.90    4.30
  -7  -1  -4    8.40    3.50
  -7  -1  -4   18.20    5.10
  -7  -1  -4    9.90    3.80
   7   1   4   14.40    4.20
   7   1   4   10.50    4.00
   7   1   4   12.90    4.70
   7   1   4    8.20    3.90
   7   1   4    3.50    2.60
  -6  -1  -4    5.70    3.70
  -6  -1  -4   -2.30    1.90
  -6  -1  -4    0.50    3.40
  -6  -1  -4   -1.30    2.90
  -6  -1  -4    1.40    2.30
  -6  -1  -4   -0.20    2.40
   6   1   4   -2.60    3.10
   6   1   4    2.20    3.40
   6   1   4    1.30    2.60
   6   1   4    4.10    2.30
   6   1   4    6.40    3.30
  -5  -1  -4    3.10    3.40
  -5  -1  -4    3.50    1.90
  -5  -1  -4    2.50    2.20
  -5  -1  -4    4.70    3.40
  -5  -1  -4    0.10    2.00
  -5  -1  -4    0.90    2.10
  -5  -1  -4    3.50    2.60
  -5  -1  -4    6.30    3.30
   5   1   4    1.20    2.30
   5   1   4   11.30    2.90
   5   1   4    7.90    3.60
   5   1   4    4.80    2.00
   5   1   4    4.10    3.40
   5   1   4    5.70    2.80
  -4  -1  -4   84.09    9.40
  -4  -1  -4   76.09    8.50
  -4  -1  -4   73.39    6.60
  -4  -1  -4   77.99    8.50
  -4  -1  -4   78.49    9.20
  -4  -1  -4   74.59    6.80
  -4  -1  -4   81.09    8.90
   4   1   4   82.79    6.80
   4   1   4   68.59    8.60
   4   1   4   65.29    8.20
   4   1   4   84.99    7.30
   4   1   4   60.89    8.20
   4   1   4   81.99    7.10
  -3  -1  -4  178.18   12.90
  -3  -1  -4  178.38   14.40
  -3  -1  -4  171.98   13.80
  -3  -1  -4  180.88   14.40
  -3  -1  -4  172.78   12.90
  -3  -1  -4  186.58   14.90
  -3  -1  -4  168.58   13.70
   3   1   4  153.78   13.90
   3   1   4  183.28   14.10
   3   1   4  193.38   13.20
   3   1   4  185.88   13.60
   3   1   4  191.98   13.50
  -2  -1  -4    0.90    2.20
  -2  -1  -4    0.00    1.50
  -2  -1  -4    0.90    1.90
  -2  -1  -4    0.00    1.10
  -2  -1  -4   -0.10    1.60
  -2  -1  -4    0.30    1.00
  -2  -1  -4    0.00    1.20
   2   1   4    0.60    0.90
   2   1   4   -0.10    1.40
   2   1   4    0.90    1.80
   2   1   4    2.90    2.00
   2   1   4    2.00    1.70
  -1  -1  -4    8.60    2.30
  -1  -1  -4    3.40    2.00
  -1  -1  -4    8.70    1.40
  -1  -1  -4    7.60    1.70
  -1  -1  -4    6.10    2.60
   1   1   4    7.90    1.80
   1   1   4    8.40    1.60
   1   1   4    9.00    1.90
   1   1   4    6.70    1.60
   1   1   4    4.40    1.90
   0  -1  -4   19.70    4.10
   0  -1  -4   30.90    3.80
   0  -1  -4   25.60    3.70
   0  -1  -4   26.10    4.40
   0  -1  -4   29.90    4.60
   0  -1  -4   23.10    2.70
   0  -1  -4   28.10    3.20
   0   1   4   27.30    3.20
   0   1   4   28.50    3.40
   0   1   4   30.30    3.40
   0   1   4   34.40    3.30
   1  -1  -4  152.28   13.00
   1  -1  -4  178.58   12.50
   1  -1  -4  165.98   12.50
   1  -1  -4  148.09   12.30
   1  -1  -4  166.48   11.90
   1  -1  -4  172.68   11.80
   1  -1  -4  158.88   13.10
   1  -1  -4  169.28   13.30
   1  -1  -4  174.18   11.90
  -1   1   4  157.38   11.80
  -1   1   4  163.68   11.90
  -1   1   4  151.38   12.00
  -1   1   4  190.48   12.00
  -1   1   4  174.68   11.90
  -1   1   4  168.68   11.90
  -1   1   4  167.38   11.80
   2  -1  -4   11.50    2.30
   2  -1  -4    8.50    1.60
   2  -1  -4   10.40    2.60
   2  -1  -4   12.20    1.80
   2  -1  -4   12.50    3.00
   2  -1  -4    4.50    2.30
   2  -1  -4    9.20    2.60
  -2   1   4    7.90    1.90
  -2   1   4    9.60    2.00
  -2   1   4    9.40    2.10
  -2   1   4    9.80    1.90
  -2   1   4   10.10    2.00
  -2   1   4    9.00    1.70
  -2   1   4    7.40    1.60
   3  -1  -4  268.87   19.70
   3  -1  -4  256.67   19.60
   3  -1  -4  258.77   17.80
   3  -1  -4  240.38   19.00
   3  -1  -4  250.57   19.00
   3  -1  -4  248.78   19.70
  -3   1   4  264.67   18.80
  -3   1   4  265.27   18.30
  -3   1   4  278.57   18.90
  -3   1   4  245.48   17.70
  -3   1   4  268.27   19.10
  -3   1   4  284.07   18.60
  -3   1   4  303.37   19.10
   4  -1  -4  298.97   21.20
   4  -1  -4  248.88   18.70
   4  -1  -4  279.97   21.20
   4  -1  -4  267.97   20.40
   4  -1  -4  297.77   20.70
   4  -1  -4  259.17   20.90
  -4   1   4  290.67   19.50
  -4   1   4  292.17   20.40
  -4   1   4  297.47   20.40
  -4   1   4  317.37   20.00
  -4   1   4  256.17   18.70
  -4   1   4  323.67   20.60
  -4   1   4  276.77   20.50
   5  -1  -4   17.60    4.00
   5  -1  -4   20.20    4.70
   5  -1  -4   25.00    4.60
   5  -1  -4    7.10    3.10
   5  -1  -4   21.10    5.10
  -5   1   4   10.20    3.00
  -5   1   4   15.90    4.00
  -5   1   4   19.60    3.90
  -5   1   4   18.20    4.00
  -5   1   4   23.70    3.10
  -5   1   4   21.00    3.30
   6  -1  -4    8.40    3.90
   6  -1  -4   14.50    4.10
   6  -1  -4    4.50    3.30
   6  -1  -4   10.80    3.40
   6  -1  -4    9.70    3.80
  -6   1   4    5.90    2.60
  -6   1   4    6.70    3.20
  -6   1   4    7.50    3.60
  -6   1   4   10.60    3.20
  -6   1   4    8.70    3.00
   7  -1  -4    0.20    3.60
   7  -1  -4    1.70    2.60
   7  -1  -4   -0.40    2.60
   7  -1  -4   -1.50    3.00
   7  -1  -4   -5.50    3.00
  -7   1   4    3.60    2.60
  -7   1   4   -1.00    2.90
  -7   1   4    2.40    2.30
  -7   1   4   -2.70    2.80
  -7   1   4    2.70    2.60
   8  -1  -4   11.20    4.90
   8  -1  -4    8.70    3.90
   8  -1  -4    6.00    4.40
   8  -1  -4   11.70    4.30
   8  -1  -4   14.30    4.80
  -8   1   4    9.60    4.60
  -8   1   4   10.90    3.90
  -8   1   4   13.40    3.50
  -8   1   4    8.00    4.10
  -8   1   4    8.10    4.40
   9  -1  -4    8.80    5.10
   9  -1  -4    3.20    3.60
   9  -1  -4    3.10    3.90
   9  -1  -4    2.10    3.30
   9  -1  -4    2.50    3.90
  -9   1   4   12.00    5.10
  -9   1   4    0.70    2.90
  -9   1   4   13.80    5.30
  -9   1   4    0.30    2.70
  10  -1  -4   11.30    5.90
  10  -1  -4   -3.10    4.20
  10  -1  -4   15.80    6.10
  10  -1  -4   -1.20    3.10
 -10   1   4    6.20    5.00
 -10   1   4   10.90    5.00
 -10   1   4    6.10    4.00
 -10   1   4   17.60    6.10
  11  -1  -4    2.60    4.40
  11  -1  -4   -0.80    5.40
  11  -1  -4   -5.80    6.00
  11  -1  -4   -0.50    5.20
 -11   1   4   -0.90    4.60
 -11   1   4    2.30    3.80
 -11   1   4    1.70    3.80
 -11   1   4    5.10    5.60
  12  -1  -4   -4.30    5.50
  12  -1  -4    2.60    6.50
  12  -1  -4   -2.10    4.50
 -12   1   4   -1.70    3.80
 -12   1   4   -8.00    4.70
 -12   1   4    3.50    5.80
 -12  -1  -5   -6.30    3.50
 -12  -1  -5   -5.00    4.50
 -12  -1  -5   10.30    6.70
 -12  -1  -5   -8.60    5.70
  12   1   5    8.70    8.00
  12   1   5   -6.70    3.60
  12   1   5    6.40    8.00
 -11  -1  -5   -4.40    4.30
 -11  -1  -5   -1.00    4.10
 -11  -1  -5   -1.90    3.10
 -11  -1  -5    2.60    5.10
 -11  -1  -5   -1.60    5.00
  11   1   5    2.30    4.60
  11   1   5   -5.50    5.30
  11   1   5    1.00    4.70
 -10  -1  -5    4.30    4.50
 -10  -1  -5   -3.70    3.30
 -10  -1  -5   -1.10    3.70
 -10  -1  -5   -2.60    4.10
 -10  -1  -5    7.00    5.20
 -10  -1  -5   -2.50    3.60
  10   1   5    0.80    4.20
  10   1   5   -3.40    3.90
  10   1   5   -0.50    3.70
  10   1   5   -3.30    3.40
  -9  -1  -5    0.90    4.10
  -9  -1  -5    1.30    5.40
  -9  -1  -5   -2.20    3.30
  -9  -1  -5    1.20    2.80
  -9  -1  -5    0.70    3.60
  -9  -1  -5    0.70    3.50
   9   1   5   -1.60    3.70
   9   1   5    0.60    3.50
   9   1   5    1.60    4.10
   9   1   5   -1.80    3.20
   9   1   5    7.40    4.70
  -8  -1  -5    4.00    3.50
  -8  -1  -5   -1.40    3.00
  -8  -1  -5    3.30    5.20
  -8  -1  -5   -1.80    3.20
  -8  -1  -5    2.90    3.40
  -8  -1  -5    4.10    2.70
   8   1   5    4.00    3.80
   8   1   5    5.00    5.00
   8   1   5   -6.20    3.00
   8   1   5    3.20    3.70
   8   1   5    0.40    3.40
  -7  -1  -5   -1.50    2.50
  -7  -1  -5    1.60    4.40
  -7  -1  -5    0.90    2.80
  -7  -1  -5    0.80    2.80
  -7  -1  -5   -2.10    2.60
  -7  -1  -5    2.60    4.40
   7   1   5   -0.50    3.80
   7   1   5   10.50    4.50
   7   1   5   -3.20    3.00
   7   1   5    1.30    4.20
   7   1   5   -4.90    2.60
  -6  -1  -5   19.40    5.00
  -6  -1  -5   15.60    3.90
  -6  -1  -5   25.40    5.50
  -6  -1  -5   18.60    4.30
  -6  -1  -5   18.40    5.80
  -6  -1  -5   12.90    4.20
  -6  -1  -5   17.50    5.20
   6   1   5   15.90    5.60
   6   1   5   20.50    3.80
   6   1   5    8.10    4.70
   6   1   5   14.20    4.20
   6   1   5   12.10    4.10
   6   1   5   19.00    4.90
  -5  -1  -5    9.80    2.90
  -5  -1  -5    7.80    3.20
  -5  -1  -5   12.30    3.60
  -5  -1  -5    7.60    4.20
  -5  -1  -5    7.00    4.40
  -5  -1  -5   10.50    4.20
  -5  -1  -5    6.80    2.80
   5   1   5    7.20    4.10
   5   1   5    4.30    2.90
   5   1   5    9.40    3.90
   5   1   5    6.40    2.50
   5   1   5    7.50    3.10
   5   1   5   17.60    4.30
  -4  -1  -5   26.90    5.40
  -4  -1  -5   48.70    7.20
  -4  -1  -5   46.20    6.90
  -4  -1  -5   40.40    5.90
  -4  -1  -5   32.30    4.40
  -4  -1  -5   36.80    5.70
  -4  -1  -5   33.60    4.30
   4   1   5   31.70    4.70
   4   1   5   34.50    4.70
   4   1   5   36.20    5.10
   4   1   5   33.70    5.60
   4   1   5   33.40    5.80
  -3  -1  -5  209.88   14.80
  -3  -1  -5  207.48   16.80
  -3  -1  -5  223.68   17.30
  -3  -1  -5  205.58   16.00
  -3  -1  -5  200.58   16.60
  -3  -1  -5  187.78   15.80
  -3  -1  -5  198.88   14.80
   3   1   5  202.18   16.10
   3   1   5  208.58   15.30
   3   1   5  211.58   15.50
   3   1   5  224.78   15.70
   3   1   5  206.88   14.20
  -2  -1  -5  353.96   24.20
  -2  -1  -5  349.47   24.10
  -2  -1  -5  334.67   26.10
  -2  -1  -5  347.17   25.40
  -2  -1  -5  347.67   25.40
  -2  -1  -5  334.57   26.20
   2   1   5  367.96   25.00
   2   1   5  372.86   24.90
   2   1   5  362.46   24.00
   2   1   5  377.66   25.00
   2   1   5  350.26   25.50
  -1  -1  -5  122.89   10.40
  -1  -1  -5  105.09    9.20
  -1  -1  -5  107.79   10.00
  -1  -1  -5  110.39    8.20
  -1  -1  -5  109.59    8.10
  -1  -1  -5  117.59    9.60
  -1  -1  -5  110.09    9.90
   1   1   5   92.59    9.00
   1   1   5  126.99    8.50
   1   1   5  112.19    9.00
   1   1   5  108.79    8.80
   1   1   5  119.99    9.10
   0  -1  -5   14.70    4.00
   0  -1  -5   13.10    3.70
   0  -1  -5   10.90    2.90
   0  -1  -5    8.10    1.80
   0  -1  -5    8.80    2.50
   0  -1  -5   13.80    2.60
   0   1   5   10.40    2.30
   0   1   5   10.40    2.40
   0   1   5   11.20    2.30
   0   1   5    8.70    1.70
   0   1   5   14.40    2.20
   1  -1  -5  109.99    7.80
   1  -1  -5   87.49    8.20
   1  -1  -5   89.19    8.10
   1  -1  -5  101.39   10.00
   1  -1  -5   95.59   10.10
   1  -1  -5   96.99    7.70
   1  -1  -5  107.59    7.70
   1  -1  -5  111.69    9.40
  -1   1   5   93.89    7.60
  -1   1   5   96.09    7.60
  -1   1   5   95.79    7.80
  -1   1   5  108.09    7.80
  -1   1   5   91.59    7.40
  -1   1   5   96.09    7.60
  -1   1   5   90.79    7.50
   2  -1  -5  133.79   12.30
   2  -1  -5  141.89   11.70
   2  -1  -5  143.49   10.80
   2  -1  -5  155.88   11.90
   2  -1  -5  144.89   12.70
   2  -1  -5  157.48   11.50
   2  -1  -5  133.09   12.60
  -2   1   5  152.68   11.40
  -2   1   5  148.39   11.30
  -2   1   5  165.18   11.50
  -2   1   5  164.48   11.40
  -2   1   5  166.88   11.50
  -2   1   5  143.69   10.80
  -2   1   5  145.89   10.80
   3  -1  -5   93.19    9.40
   3  -1  -5   72.49    5.90
   3  -1  -5   86.49    8.40
   3  -1  -5   77.59    8.00
   3  -1  -5   78.89    9.20
   3  -1  -5   79.09    9.30
  -3   1   5   82.79    6.70
  -3   1   5   60.89    5.70
  -3   1   5   88.69    8.50
  -3   1   5   73.79    7.50
  -3   1   5   80.59    7.10
  -3   1   5   89.99    6.90
  -3   1   5   77.19    6.90
  -3   1   5   76.19    6.00
   4  -1  -5   75.79    9.20
   4  -1  -5   79.09    5.90
   4  -1  -5   82.59    8.80
   4  -1  -5   75.69    9.10
   4  -1  -5   88.69    9.90
   4  -1  -5   84.39    8.60
  -4   1   5   97.79    7.40
  -4   1   5   86.19    8.40
  -4   1   5   66.09    5.70
  -4   1   5   81.89    7.60
  -4   1   5   76.89    6.00
  -4   1   5   75.89    6.70
  -4   1   5   80.39    8.50
  -4   1   5   84.19    8.40
   5  -1  -5   64.79    9.00
   5  -1  -5   61.79    9.00
   5  -1  -5   85.09    9.80
   5  -1  -5   62.49    8.10
   5  -1  -5   71.39    8.70
  -5   1   5   76.99    8.90
  -5   1   5   81.19    8.60
  -5   1   5   86.89    7.80
  -5   1   5   78.89    7.00
  -5   1   5   89.89    8.90
  -5   1   5   74.69    6.70
   6  -1  -5    3.40    3.90
   6  -1  -5    2.90    3.70
   6  -1  -5    5.90    4.10
   6  -1  -5    6.80    3.50
   6  -1  -5   11.00    3.80
  -6   1   5    8.40    3.50
  -6   1   5    4.70    3.20
  -6   1   5    5.70    2.80
  -6   1   5    7.80    3.80
  -6   1   5    7.70    3.40
   7  -1  -5   -1.30    3.50
   7  -1  -5   -1.50    3.80
   7  -1  -5   -2.40    2.60
   7  -1  -5   -3.00    2.40
   7  -1  -5    3.90    4.30
  -7   1   5   -2.00    2.80
  -7   1   5    2.50    2.60
  -7   1   5   -4.50    2.60
  -7   1   5   -1.80    3.00
  -7   1   5   -2.40    2.30
   8  -1  -5    0.60    4.30
   8  -1  -5   -0.80    3.30
   8  -1  -5    2.00    3.10
   8  -1  -5    2.50    3.70
   8  -1  -5    6.20    4.30
  -8   1   5    0.20    3.70
  -8   1   5    2.00    3.90
  -8   1   5   -4.30    3.10
  -8   1   5   -0.40    2.30
  -8   1   5    4.30    3.10
   9  -1  -5    0.90    3.10
   9  -1  -5    1.80    4.50
   9  -1  -5    0.00    4.80
   9  -1  -5    6.20    5.40
  -9   1   5   -4.90    3.10
  -9   1   5    0.40    3.20
  -9   1   5   -0.80    2.80
  -9   1   5    0.60    4.20
  -9   1   5    4.80    3.40
  10  -1  -5    2.70    4.10
  10  -1  -5   -5.10    4.80
  10  -1  -5    3.10    3.80
  10  -1  -5    0.20    4.90
 -10   1   5   -2.60    2.20
 -10   1   5    3.80    4.10
 -10   1   5   -1.50    2.90
 -10   1   5   -3.00    2.90
  11  -1  -5   -6.60    4.90
  11  -1  -5   -6.00    4.70
  11  -1  -5    5.50    6.90
  11  -1  -5    8.20    6.30
 -11   1   5   -3.70    3.10
 -11   1   5    3.00    4.90
 -11   1   5   -4.00    4.80
 -11   1   5   -5.90    4.50
  12  -1  -5   -0.90    6.00
  12  -1  -5   -1.40    6.00
  12  -1  -5    3.20    6.60
 -12   1   5   -1.60    5.50
 -12   1   5    1.20    4.60
 -12   1   5   -4.60    5.00
 -11  -1  -6    2.50    7.20
 -11  -1  -6   -4.70    4.80
 -11  -1  -6    4.20    5.50
 -11  -1  -6    3.60    5.10
 -11  -1  -6   -4.80    4.90
  11   1   6    5.60    5.80
  11   1   6   19.50    6.30
  11   1   6    7.30    7.30
 -10  -1  -6   -2.00    4.40
 -10  -1  -6    6.80    6.30
 -10  -1  -6   -3.80    2.80
 -10  -1  -6   -0.20    4.00
 -10  -1  -6   -3.60    3.40
 -10  -1  -6   -7.80    3.20
  10   1   6    3.80    4.80
  10   1   6   -6.10    3.90
  10   1   6   -2.50    5.40
  10   1   6   -2.30    4.10
  10   1   6   -2.00    4.00
  -9  -1  -6   -2.10    3.70
  -9  -1  -6   -4.70    3.70
  -9  -1  -6    0.00    4.00
  -9  -1  -6    0.70    4.10
  -9  -1  -6   -3.40    3.20
  -9  -1  -6    1.40    4.00
   9   1   6   -1.20    3.50
   9   1   6    0.50    4.70
   9   1   6    8.60    4.80
   9   1   6  -12.20    4.00
   9   1   6   -4.80    2.80
  -8  -1  -6   11.10    6.00
  -8  -1  -6    0.40    3.40
  -8  -1  -6    3.50    5.00
  -8  -1  -6   -0.40    2.90
  -8  -1  -6   -0.90    2.10
  -8  -1  -6   -6.60    4.10
   8   1   6    3.30    3.00
   8   1   6    1.70    2.90
   8   1   6    5.10    5.60
   8   1   6   -2.00    4.20
   8   1   6    2.40    4.80
  -7  -1  -6   22.10    6.40
  -7  -1  -6   39.10    8.00
  -7  -1  -6   31.50    5.50
  -7  -1  -6   39.30    7.20
  -7  -1  -6   25.50    6.30
  -7  -1  -6   28.30    5.60
   7   1   6   49.40    8.50
   7   1   6   22.50    6.20
   7   1   6   32.40    6.10
   7   1   6   30.70    7.00
   7   1   6   31.70    6.00
  -6  -1  -6  133.49   14.80
  -6  -1  -6   96.29   12.70
  -6  -1  -6  112.29   10.00
  -6  -1  -6  108.49   10.10
  -6  -1  -6  136.39   13.90
  -6  -1  -6  118.69   13.10
  -6  -1  -6  123.89   13.40
   6   1   6   99.19    9.70
   6   1   6  120.99   12.00
   6   1   6  131.79   11.30
   6   1   6   94.49   12.50
   6   1   6  108.89   13.50
   6   1   6  107.29   12.70
  -5  -1  -6   63.69    7.00
  -5  -1  -6   59.89    8.80
  -5  -1  -6   53.29    8.40
  -5  -1  -6   63.99    8.70
  -5  -1  -6   63.99    8.50
  -5  -1  -6   57.99    9.10
  -5  -1  -6   69.09    7.20
   5   1   6   67.19    9.10
   5   1   6   63.49    8.60
   5   1   6   48.10    8.10
   5   1   6   71.59    8.10
   5   1   6   50.19    6.80
   5   1   6   63.59    7.80
  -4  -1  -6   -1.80    2.80
  -4  -1  -6   -2.90    1.40
  -4  -1  -6   -1.10    2.30
  -4  -1  -6   -1.80    3.00
  -4  -1  -6    0.00    1.90
  -4  -1  -6    1.50    3.60
  -4  -1  -6   -1.70    2.20
   4   1   6   -0.90    2.80
   4   1   6    0.20    2.10
   4   1   6    2.00    2.10
   4   1   6   -0.10    1.90
   4   1   6    5.40    2.50
  -3  -1  -6   16.30    3.70
  -3  -1  -6   15.40    4.50
  -3  -1  -6   11.80    4.30
  -3  -1  -6   16.20    2.80
  -3  -1  -6   16.60    3.80
  -3  -1  -6   18.80    3.00
  -3  -1  -6   11.80    3.90
   3   1   6   19.50    3.70
   3   1   6   15.50    2.40
   3   1   6   15.00    3.60
   3   1   6   10.60    3.70
   3   1   6   16.90    3.30
  -2  -1  -6   22.80    4.40
  -2  -1  -6   20.20    2.90
  -2  -1  -6   15.60    4.40
  -2  -1  -6   15.50    4.60
  -2  -1  -6   20.80    4.50
  -2  -1  -6   20.00    2.80
  -2  -1  -6   27.00    4.60
   2   1   6   22.80    2.90
   2   1   6   17.10    3.30
   2   1   6   18.30    3.40
   2   1   6   24.40    3.90
   2   1   6   19.50    4.10
  -1  -1  -6   10.90    4.00
  -1  -1  -6   23.10    4.10
  -1  -1  -6   16.60    4.20
  -1  -1  -6   13.80    3.50
  -1  -1  -6   15.10    4.20
  -1  -1  -6   19.50    2.60
  -1  -1  -6   18.60    2.60
   1   1   6   19.10    3.60
   1   1   6   13.90    3.30
   1   1   6   22.10    3.60
   1   1   6   19.20    3.50
   1   1   6   20.60    2.90
   0  -1  -6    8.30    3.60
   0  -1  -6    5.50    2.40
   0  -1  -6    2.50    1.90
   0  -1  -6    6.60    1.70
   0  -1  -6    4.70    1.60
   0  -1  -6    3.00    3.20
   0  -1  -6    1.60    2.40
   0   1   6   12.90    2.40
   0   1   6    3.10    2.00
   0   1   6    3.80    1.90
   0   1   6    4.70    1.60
   0   1   6    5.90    2.50
   1  -1  -6   28.20    4.60
   1  -1  -6   23.50    3.20
   1  -1  -6   17.50    4.40
   1  -1  -6   22.10    3.20
   1  -1  -6   21.00    3.10
   1  -1  -6   15.20    4.10
   1  -1  -6   24.30    5.10
   1  -1  -6   13.40    3.40
  -1   1   6   27.20    3.40
  -1   1   6   20.10    3.00
  -1   1   6   28.50    4.00
  -1   1   6   23.40    3.30
  -1   1   6   25.00    3.40
  -1   1   6   22.50    3.20
  -1   1   6   27.00    3.60
   2  -1  -6   72.59    7.20
   2  -1  -6   80.59    9.30
   2  -1  -6   72.19    6.60
   2  -1  -6   56.69    7.40
   2  -1  -6   84.69    9.50
   2  -1  -6   67.99    9.10
   2  -1  -6   73.29    6.10
   2  -1  -6   76.69    7.90
  -2   1   6   72.49    6.50
  -2   1   6   72.79    6.60
  -2   1   6   71.29    6.50
  -2   1   6   68.19    6.00
  -2   1   6   66.59    6.40
  -2   1   6   70.59    6.50
  -2   1   6   84.49    6.20
   3  -1  -6    9.00    3.30
   3  -1  -6   12.10    3.90
   3  -1  -6   15.40    3.80
   3  -1  -6   13.30    2.30
   3  -1  -6   15.60    3.30
   3  -1  -6   14.00    3.30
   3  -1  -6    7.60    3.30
  -3   1   6   14.00    3.30
  -3   1   6   14.20    2.30
  -3   1   6   12.70    2.30
  -3   1   6   16.60    3.20
  -3   1   6   10.60    2.80
  -3   1   6   16.90    3.30
  -3   1   6   10.80    2.60
   4  -1  -6   -0.70    2.80
   4  -1  -6   -1.10    2.20
   4  -1  -6   -3.60    1.90
   4  -1  -6   -1.20    2.70
   4  -1  -6   -0.70    2.20
  -4   1   6    1.70    1.20
  -4   1   6    0.40    1.80
  -4   1   6   -0.30    1.50
  -4   1   6    2.20    2.00
  -4   1   6    1.70    2.40
  -4   1   6    1.60    2.10
  -4   1   6    4.10    2.50
   5  -1  -6   23.10    6.00
   5  -1  -6   37.00    5.70
   5  -1  -6   31.40    6.60
   5  -1  -6   33.40    5.80
   5  -1  -6   37.00    6.50
  -5   1   6   37.30    5.80
  -5   1   6   32.50    4.70
  -5   1   6   30.40    5.50
  -5   1   6   33.10    5.10
  -5   1   6   31.70    5.40
  -5   1   6   31.50    5.50
   6  -1  -6   56.89    8.60
   6  -1  -6   66.19    8.60
   6  -1  -6   62.19    9.30
   6  -1  -6   60.29    9.40
   6  -1  -6   61.89    9.80
  -6   1   6   68.59    8.80
  -6   1   6   68.89    7.70
  -6   1   6   86.99    9.70
  -6   1   6   76.09    9.00
  -6   1   6   53.99    8.00
   7  -1  -6   94.89   11.60
   7  -1  -6  100.39   12.80
   7  -1  -6   92.49   12.20
  -7   1   6  102.59   11.30
  -7   1   6   99.19   10.30
  -7   1   6   90.79   11.00
  -7   1   6   97.09   11.40
  -7   1   6  107.09   11.90
   8  -1  -6   -0.70    3.60
   8  -1  -6    0.60    5.00
   8  -1  -6   -4.30    3.70
   8  -1  -6    1.90    4.70
  -8   1   6    5.80    4.20
  -8   1   6    1.60    4.00
  -8   1   6   -4.80    2.20
  -8   1   6    8.30    3.70
  -8   1   6    2.80    4.20
   9  -1  -6    0.90    3.90
   9  -1  -6    3.50    4.20
   9  -1  -6    3.90    4.10
   9  -1  -6   -1.50    2.80
  -9   1   6    3.00    3.40
  -9   1   6   -2.30    2.20
  -9   1   6    2.90    4.00
  -9   1   6   -3.40    3.70
  -9   1   6   -1.30    4.10
  10  -1  -6   -8.30    4.90
  10  -1  -6    6.60    5.60
  10  -1  -6   -1.20    5.30
  10  -1  -6   -2.00    5.20
 -10   1   6    7.50    5.00
 -10   1   6   -0.50    3.40
 -10   1   6    5.30    5.20
 -10   1   6   -3.10    4.30
  11  -1  -6   -0.80    6.50
  11  -1  -6    9.30    7.10
  11  -1  -6    0.60    5.30
  11  -1  -6   -6.20    6.00
 -11   1   6    2.10    5.10
 -11   1   6    1.50    5.00
 -11   1   6    1.80    4.20
 -11   1   6    0.90    5.20
  12  -1  -6    0.30    6.60
  12  -1  -6   -2.40    7.10
 -12   1   6   -0.90    5.80
 -12   1   6    1.10    5.60
 -12   1   6    0.30    3.70
 -11  -1  -7   -0.30    4.80
 -11  -1  -7    0.90    7.10
 -11  -1  -7    0.70    4.20
  11   1   7   15.20    8.20
  11   1   7   -3.40    4.60
 -10  -1  -7    4.20    4.90
 -10  -1  -7   -0.10    4.90
 -10  -1  -7    2.00    4.90
 -10  -1  -7   -3.80    3.90
  10   1   7    2.40    5.30
  10   1   7   12.50    6.10
  10   1   7   -3.50    4.40
  10   1   7   -6.80    3.60
  10   1   7   -0.90    4.40
  -9  -1  -7   -5.20    3.30
  -9  -1  -7   -8.20    4.70
  -9  -1  -7    5.30    6.20
  -9  -1  -7    6.00    5.00
   9   1   7   -3.60    3.30
   9   1   7    4.40    6.30
   9   1   7    0.50    5.00
   9   1   7   -0.80    3.70
   9   1   7   -4.70    4.10
  -8  -1  -7    0.90    5.30
  -8  -1  -7   -1.70    5.30
  -8  -1  -7    1.30    3.10
  -8  -1  -7    3.00    5.20
   8   1   7    5.70    5.50
   8   1   7    1.50    3.00
   8   1   7   -1.00    5.10
   8   1   7   -0.10    3.50
   8   1   7   -0.70    2.80
  -7  -1  -7    7.70    5.30
  -7  -1  -7    8.90    3.90
  -7  -1  -7    3.50    3.90
  -7  -1  -7    9.40    3.80
  -7  -1  -7   13.40    6.50
  -7  -1  -7   11.30    6.60
   7   1   7   14.60    6.50
   7   1   7    9.30    4.50
   7   1   7   15.80    4.50
   7   1   7   10.90    4.30
   7   1   7   10.50    4.60
  -6  -1  -7   -2.70    2.40
  -6  -1  -7    0.60    5.10
  -6  -1  -7   -4.10    2.30
  -6  -1  -7   -1.80    2.50
  -6  -1  -7    1.70    2.90
  -6  -1  -7   -3.10    3.10
  -6  -1  -7   -1.60    3.10
   6   1   7    2.20    3.30
   6   1   7    0.10    3.50
   6   1   7    0.80    2.90
   6   1   7   -2.20    2.90
   6   1   7    1.70    3.60
   6   1   7   -3.20    2.00
  -5  -1  -7    2.50    4.20
  -5  -1  -7    7.60    2.90
  -5  -1  -7    7.30    3.70
  -5  -1  -7    6.80    2.80
  -5  -1  -7    0.00    4.70
  -5  -1  -7    4.60    4.60
  -5  -1  -7   -3.20    2.10
   5   1   7    3.20    2.70
   5   1   7    4.80    3.10
   5   1   7    0.30    2.50
   5   1   7   -3.30    2.60
   5   1   7   -0.30    2.10
  -4  -1  -7    6.20    3.90
  -4  -1  -7   -4.30    2.40
  -4  -1  -7    3.60    2.20
  -4  -1  -7    2.90    3.90
  -4  -1  -7    1.10    2.60
  -4  -1  -7    3.90    4.00
  -4  -1  -7    3.30    2.20
   4   1   7   -2.90    1.30
   4   1   7    1.40    2.50
   4   1   7   -0.10    3.10
   4   1   7    7.30    3.10
   4   1   7    0.90    2.70
  -3  -1  -7   -1.40    1.60
  -3  -1  -7   -1.60    2.20
  -3  -1  -7   -3.50    2.50
  -3  -1  -7    5.00    2.10
  -3  -1  -7   -4.40    1.50
  -3  -1  -7    1.30    2.60
  -3  -1  -7    5.30    3.00
   3   1   7    0.10    1.70
   3   1   7   -0.90    1.40
   3   1   7    0.30    2.70
   3   1   7   -1.80    1.20
   3   1   7   -2.70    1.30
  -2  -1  -7    0.80    3.60
  -2  -1  -7    3.10    2.70
  -2  -1  -7   -2.60    1.20
  -2  -1  -7    0.40    3.30
  -2  -1  -7    1.80    2.20
  -2  -1  -7   -1.40    1.20
  -2  -1  -7    1.50    2.60
   2   1   7   -2.90    1.80
   2   1   7    1.40    1.90
   2   1   7    0.50    1.70
   2   1   7    0.80    1.40
   2   1   7    2.20    2.40
  -1  -1  -7   58.49    5.00
  -1  -1  -7   54.99    8.20
  -1  -1  -7   52.19    7.30
  -1  -1  -7   53.89    4.90
  -1  -1  -7   43.40    7.60
  -1  -1  -7   47.40    7.70
  -1  -1  -7   42.10    6.20
   1   1   7   52.79    5.60
   1   1   7   65.09    6.90
   1   1   7   64.39    6.90
   1   1   7   46.90    6.40
   1   1   7   62.69    6.70
   0  -1  -7   34.20    4.10
   0  -1  -7   17.80    4.80
   0  -1  -7   36.00    4.10
   0  -1  -7   43.40    6.10
   0  -1  -7   37.70    6.80
   0  -1  -7   30.80    6.20
   0  -1  -7   35.90    5.40
   0   1   7   34.20    4.80
   0   1   7   41.00    4.60
   0   1   7   32.20    4.00
   0   1   7   40.30    5.00
   0   1   7   43.30    5.40
   1  -1  -7   40.10    4.80
   1  -1  -7   45.20    6.10
   1  -1  -7   35.20    5.50
   1  -1  -7   38.60    6.80
   1  -1  -7   38.50    6.90
   1  -1  -7   40.40    4.70
   1  -1  -7   30.70    6.80
  -1   1   7   42.70    5.50
  -1   1   7   45.20    5.10
  -1   1   7   45.90    5.00
  -1   1   7   38.40    4.60
  -1   1   7   43.20    5.10
  -1   1   7   36.60    4.80
   2  -1  -7   22.30    4.10
   2  -1  -7   27.90    4.10
   2  -1  -7   21.80    5.10
   2  -1  -7   21.90    5.20
   2  -1  -7   19.50    4.80
   2  -1  -7   19.70    4.00
   2  -1  -7   25.30    4.00
  -2   1   7   28.70    4.20
  -2   1   7   19.50    3.50
  -2   1   7   18.80    3.60
  -2   1   7   16.50    3.10
  -2   1   7   22.90    4.00
  -2   1   7   18.00    3.20
  -2   1   7   22.30    3.70
   3  -1  -7    5.20    3.10
   3  -1  -7    0.70    2.10
   3  -1  -7    3.10    2.80
   3  -1  -7    0.70    2.10
   3  -1  -7    1.30    2.40
   3  -1  -7   -2.70    3.10
   3  -1  -7   -1.90    2.20
  -3   1   7    1.30    2.00
  -3   1   7   -0.40    1.40
  -3   1   7    1.50    2.10
  -3   1   7    0.90    1.60
  -3   1   7    1.00    1.50
  -3   1   7   -0.70    1.50
  -3   1   7   -0.40    1.50
   4  -1  -7    2.60    3.90
   4  -1  -7    7.00    3.20
   4  -1  -7    1.20    3.60
   4  -1  -7    5.80    3.10
   4  -1  -7    2.30    2.80
   4  -1  -7    8.30    3.30
  -4   1   7    6.40    2.50
  -4   1   7    9.60    3.60
  -4   1   7    6.30    2.80
  -4   1   7   11.50    3.60
  -4   1   7    1.70    2.60
   5  -1  -7    7.70    4.60
   5  -1  -7    0.80    3.00
   5  -1  -7   16.10    5.30
   5  -1  -7    2.80    4.60
  -5   1   7   12.50    3.30
  -5   1   7    6.60    2.90
  -5   1   7    5.90    3.50
  -5   1   7   10.80    3.80
  -5   1   7    4.00    2.70
  -5   1   7    9.90    3.70
   6  -1  -7   -1.40    3.50
   6  -1  -7    3.40    4.20
   6  -1  -7   -2.20    2.10
   6  -1  -7    8.20    5.00
  -6   1   7    2.40    3.60
  -6   1   7    0.50    2.30
  -6   1   7   -0.30    2.50
  -6   1   7    0.30    3.20
  -6   1   7    4.60    3.20
   7  -1  -7   -3.50    2.40
   7  -1  -7    2.00    3.60
   7  -1  -7    4.50    4.00
   7  -1  -7    1.00    3.40
  -7   1   7    0.60    3.00
  -7   1   7    0.40    3.60
  -7   1   7   -0.30    2.70
  -7   1   7   -0.50    3.40
  -7   1   7    0.10    3.10
   8  -1  -7   -2.30    3.30
   8  -1  -7   -4.10    2.10
   8  -1  -7   -4.70    2.40
   8  -1  -7    6.80    4.50
  -8   1   7    0.50    2.70
  -8   1   7   -1.10    2.60
  -8   1   7   -0.80    3.00
  -8   1   7   -4.20    3.50
  -8   1   7    1.90    4.00
   9  -1  -7   -4.50    4.50
   9  -1  -7    2.50    3.40
   9  -1  -7   -2.20    3.70
   9  -1  -7    5.10    5.30
  -9   1   7    3.70    4.70
  -9   1   7    1.20    3.40
  -9   1   7   -1.90    3.20
  -9   1   7    0.60    4.50
  -9   1   7   -0.10    4.30
  10  -1  -7   -3.40    3.30
  10  -1  -7    1.50    4.70
  10  -1  -7   -7.20    4.40
  10  -1  -7   -1.40    3.80
 -10   1   7    8.70    5.50
 -10   1   7    0.50    5.30
 -10   1   7    1.50    4.80
 -10   1   7    4.10    5.30
  11  -1  -7   -0.70    4.20
  11  -1  -7  -10.10    5.40
 -11   1   7   -0.20    5.00
 -11   1   7   -5.70    2.60
 -11   1   7    2.50    5.60
 -10  -1  -8    1.30    6.10
 -10  -1  -8    5.50    5.70
 -10  -1  -8    1.90    5.50
  10   1   8    1.40    5.30
  10   1   8   -6.60    5.50
  10   1   8    6.30    5.70
  10   1   8    7.20    7.20
  -9  -1  -8    9.20    5.90
  -9  -1  -8   -3.70    5.70
  -9  -1  -8   10.20    6.30
  -9  -1  -8   10.20    6.00
   9   1   8   -2.30    4.60
   9   1   8    0.10    4.30
   9   1   8    1.00    5.10
   9   1   8    0.70    5.60
   9   1   8   12.00    6.00
  -8  -1  -8    4.90    5.10
  -8  -1  -8    2.10    4.20
  -8  -1  -8    4.10    6.40
  -8  -1  -8    5.50    6.50
   8   1   8    7.70    6.60
   8   1   8   -3.30    5.20
   8   1   8    2.60    3.40
   8   1   8    8.90    4.10
   8   1   8    1.10    3.70
  -7  -1  -8   11.10    5.20
  -7  -1  -8    8.90    5.30
  -7  -1  -8    7.50    6.20
  -7  -1  -8    8.20    7.10
   7   1   8    1.50    3.60
   7   1   8    6.50    4.60
   7   1   8   16.30    5.20
   7   1   8    6.00    4.30
   7   1   8   14.60    5.20
  -6  -1  -8   -7.80    4.10
  -6  -1  -8    5.70    4.10
  -6  -1  -8    8.00    5.30
  -6  -1  -8    2.10    4.20
  -6  -1  -8    5.10    4.10
   6   1   8   -4.20    2.70
   6   1   8   -3.00    2.40
   6   1   8   -0.70    2.30
   6   1   8   -3.10    2.80
   6   1   8   -2.00    2.30
   6   1   8   -0.60    3.50
  -5  -1  -8   -2.70    2.60
  -5  -1  -8   -4.20    4.10
  -5  -1  -8   -0.60    2.70
  -5  -1  -8    0.30    2.70
  -5  -1  -8    4.80    5.50
   5   1   8   -2.40    3.10
   5   1   8    5.60    3.80
   5   1   8   -1.60    2.30
   5   1   8   -4.60    2.70
   5   1   8   -5.50    2.70
  -4  -1  -8    0.50    3.40
  -4  -1  -8   -1.40    3.00
  -4  -1  -8   -3.20    3.90
  -4  -1  -8    1.60    3.20
  -4  -1  -8   -0.20    3.80
   4   1   8    0.20    2.10
   4   1   8   -0.10    3.30
   4   1   8   -3.20    1.60
   4   1   8   -2.00    1.80
  -3  -1  -8    0.40    2.20
  -3  -1  -8    1.80    3.60
  -3  -1  -8   -2.80    3.50
  -3  -1  -8   -2.00    3.20
  -3  -1  -8    9.40    4.90
   3   1   8   -0.20    2.00
   3   1   8    1.60    2.30
   3   1   8    2.30    2.40
   3   1   8    4.10    2.60
  -2  -1  -8   19.50    4.30
  -2  -1  -8   14.30    4.70
  -2  -1  -8    6.30    3.70
  -2  -1  -8   12.70    4.50
  -2  -1  -8   23.40    5.70
   2   1   8   11.00    3.30
   2   1   8   19.70    4.10
   2   1   8   17.70    4.10
   2   1   8   23.50    4.80
   2   1   8   16.20    3.00
  -1  -1  -8   31.10    6.70
  -1  -1  -8   29.90    5.30
  -1  -1  -8   28.70    6.30
  -1  -1  -8   15.60    4.80
  -1  -1  -8   32.30    6.80
   1   1   8   23.90    4.70
   1   1   8   38.90    5.30
   1   1   8   18.00    3.90
   1   1   8   33.90    4.40
   1   1   8   32.40    5.00
   0  -1  -8   -1.10    2.40
   0  -1  -8   -1.60    2.50
   0  -1  -8    2.10    2.30
   0  -1  -8    2.00    2.20
   0  -1  -8   -4.50    2.90
   0   1   8    2.20    1.80
   0   1   8   -0.30    1.80
   0   1   8    4.30    2.30
   0   1   8   -0.40    1.40
   0   1   8    0.30    1.90
   1  -1  -8    1.00    2.80
   1  -1  -8   -1.00    2.20
   1  -1  -8    4.50    2.60
   1  -1  -8   -1.50    3.40
   1  -1  -8    3.90    3.20
  -1   1   8    2.70    2.10
  -1   1   8    2.40    2.10
  -1   1   8    4.20    2.70
  -1   1   8    5.40    2.10
  -1   1   8    1.80    1.80
   2  -1  -8   10.40    4.30
   2  -1  -8   13.80    5.10
   2  -1  -8   21.70    4.70
   2  -1  -8    5.90    4.40
   2  -1  -8   16.10    3.60
   2  -1  -8    9.40    3.20
  -2   1   8   14.00    3.10
  -2   1   8   13.00    3.30
  -2   1   8   12.10    3.30
  -2   1   8   18.20    3.70
  -2   1   8   10.20    3.20
  -2   1   8   17.50    3.20
   3  -1  -8    4.60    2.70
   3  -1  -8    0.00    3.50
   3  -1  -8    1.80    2.30
   3  -1  -8   11.80    3.60
   3  -1  -8   -0.50    3.50
   3  -1  -8    3.30    3.00
   3  -1  -8   -3.90    3.00
  -3   1   8    1.80    2.40
  -3   1   8   -0.50    1.80
  -3   1   8    2.70    2.80
  -3   1   8    4.90    2.30
  -3   1   8    4.90    1.90
  -3   1   8    5.80    2.60
  -3   1   8    6.80    2.90
   4  -1  -8   70.09    8.40
   4  -1  -8   50.39    8.70
   4  -1  -8   60.79    9.70
   4  -1  -8   74.49    8.60
   4  -1  -8   66.09    8.90
   4  -1  -8   78.89   10.90
  -4   1   8   62.79    8.20
  -4   1   8   73.29    8.50
  -4   1   8   77.29    8.40
  -4   1   8   65.09    7.80
  -4   1   8   75.39    8.70
   5  -1  -8   23.10    5.30
   5  -1  -8   33.00    6.00
   5  -1  -8   23.90    6.20
   5  -1  -8   23.60    7.10
   5  -1  -8   21.00    6.40
  -5   1   8   27.60    5.10
  -5   1   8   43.50    6.00
  -5   1   8   24.30    5.30
  -5   1   8   42.60    6.70
  -5   1   8   41.60    6.50
   6  -1  -8    6.70    4.40
   6  -1  -8   10.60    4.50
   6  -1  -8    5.80    4.90
   6  -1  -8   17.80    5.90
  -6   1   8    6.10    3.00
  -6   1   8    5.20    4.40
  -6   1   8   10.90    4.00
  -6   1   8   15.30    4.90
   7  -1  -8    6.30    4.10
   7  -1  -8    0.20    4.40
   7  -1  -8   -5.50    4.20
   7  -1  -8    1.90    3.90
  -7   1   8    9.00    4.40
  -7   1   8    0.80    2.70
  -7   1   8   -0.80    2.60
  -7   1   8    3.50    2.90
  -7   1   8    0.50    3.80
   8  -1  -8    1.10    5.10
   8  -1  -8    2.50    5.30
   8  -1  -8   -5.10    4.70
   8  -1  -8   -2.30    2.80
  -8   1   8    0.60    2.70
  -8   1   8   -3.00    2.50
  -8   1   8   -2.00    2.90
  -8   1   8    0.00    3.50
  -8   1   8    8.10    4.80
   9  -1  -8   -2.70    4.80
   9  -1  -8   -0.20    4.10
   9  -1  -8   -2.00    5.10
   9  -1  -8   -4.00    3.20
  -9   1   8   -4.00    4.30
  -9   1   8   -4.20    3.50
  -9   1   8    0.50    4.30
  -9   1   8    0.60    2.80
  -9   1   8   -2.10    2.70
  10  -1  -8   -0.90    5.60
  10  -1  -8    3.70    4.90
  10  -1  -8    0.60    4.20
 -10   1   8   -3.80    3.40
 -10   1   8    5.70    5.70
 -10   1   8    4.00    4.20
 -10   1   8   -3.00    4.70
  11  -1  -8    3.70    6.70
  11  -1  -8    0.90    5.00
 -11   1   8   -1.80    6.10
 -11   1   8   -2.30    3.40
 -10  -1  -9   -3.40    7.20
 -10  -1  -9   18.50    8.00
 -10  -1  -9   35.00   10.50
  10   1   9   -2.00    5.00
  10   1   9   -5.00    6.60
  10   1   9    5.60    5.00
  -9  -1  -9    2.00    7.20
  -9  -1  -9    2.70    5.40
  -9  -1  -9   -4.30    6.70
  -9  -1  -9    9.40    7.50
   9   1   9   -0.40    4.10
   9   1   9    1.70    5.00
   9   1   9    1.40    7.00
   9   1   9    2.50    7.50
   9   1   9    4.50    6.50
  -8  -1  -9    2.40    6.60
  -8  -1  -9    0.30    4.90
  -8  -1  -9   -3.70    3.70
  -8  -1  -9    2.00    6.80
   8   1   9    2.20    5.50
   8   1   9  -11.90    4.90
   8   1   9    5.30    4.10
   8   1   9    0.60    3.40
   8   1   9   -7.30    3.10
  -7  -1  -9   -1.60    7.00
  -7  -1  -9   -8.60    4.60
  -7  -1  -9   -5.20    4.70
  -7  -1  -9   -3.80    3.80
   7   1   9    2.40    4.20
   7   1   9   -1.80    3.90
   7   1   9   -0.50    3.80
   7   1   9    3.70    4.40
   7   1   9    0.80    3.60
  -6  -1  -9   -6.10    2.70
  -6  -1  -9    6.80    6.00
  -6  -1  -9   -5.70    4.80
  -6  -1  -9    1.10    6.30
  -6  -1  -9   -3.20    3.10
   6   1   9   -3.60    3.00
   6   1   9    2.00    5.00
   6   1   9    1.20    4.50
   6   1   9    2.50    3.80
   6   1   9    0.00    2.70
   6   1   9    8.40    4.30
  -5  -1  -9   30.30    7.30
  -5  -1  -9   12.40    6.00
  -5  -1  -9   14.90    4.90
  -5  -1  -9   23.10    7.90
  -5  -1  -9   11.70    6.20
   5   1   9   25.90    5.40
   5   1   9   13.60    4.50
   5   1   9   18.80    5.40
   5   1   9   17.10    5.60
   5   1   9   19.10    4.70
  -4  -1  -9    4.80    3.90
  -4  -1  -9   -2.50    4.80
  -4  -1  -9    5.00    4.20
  -4  -1  -9    0.90    4.40
  -4  -1  -9    5.60    4.40
   4   1   9   -3.40    3.10
   4   1   9    7.30    4.50
   4   1   9    0.00    3.30
   4   1   9   -0.10    2.40
  -3  -1  -9    5.00    4.20
  -3  -1  -9    2.80    3.60
  -3  -1  -9   11.00    4.40
  -3  -1  -9    9.70    5.00
  -3  -1  -9    2.70    4.50
   3   1   9    4.30    3.40
   3   1   9   16.00    4.60
   3   1   9    7.10    3.40
   3   1   9   -0.80    2.80
  -2  -1  -9   -2.60    3.70
  -2  -1  -9    1.30    3.00
  -2  -1  -9   -3.40    2.90
  -2  -1  -9   -4.70    3.30
  -2  -1  -9   -0.80    2.70
   2   1   9   -0.90    1.70
   2   1   9   -2.20    2.50
   2   1   9    3.70    3.00
   2   1   9    3.00    3.20
   2   1   9    0.80    2.80
  -1  -1  -9    0.30    2.60
  -1  -1  -9   -2.80    2.30
  -1  -1  -9   -1.30    3.80
  -1  -1  -9   -1.90    3.80
  -1  -1  -9    1.10    3.30
   1   1   9   -1.70    1.70
   1   1   9    0.10    2.20
   1   1   9    0.10    2.40
   1   1   9   -2.40    1.50
   1   1   9    1.60    2.10
   0  -1  -9    2.50    2.80
   0  -1  -9   -3.60    3.90
   0  -1  -9    0.60    2.60
   0  -1  -9    0.50    2.70
   0  -1  -9   -3.10    2.50
   0   1   9    0.30    2.20
   0   1   9    0.60    2.20
   0   1   9   -1.20    2.10
   0   1   9    0.70    2.30
   0   1   9    0.40    1.70
   1  -1  -9   13.60    5.40
   1  -1  -9   17.40    4.20
   1  -1  -9   11.50    4.50
   1  -1  -9   11.30    4.90
   1  -1  -9    7.70    4.90
  -1   1   9   18.30    3.80
  -1   1   9   20.50    3.80
  -1   1   9   11.20    4.00
  -1   1   9   14.40    3.70
   2  -1  -9   -1.70    2.20
   2  -1  -9   -5.10    3.80
   2  -1  -9    0.10    2.80
   2  -1  -9   -3.20    2.70
   2  -1  -9   -5.20    3.60
  -2   1   9   -3.30    1.70
  -2   1   9   -0.10    2.60
  -2   1   9    5.90    2.60
  -2   1   9    0.50    2.10
  -2   1   9    2.50    2.40
   3  -1  -9    6.40    3.60
   3  -1  -9   21.00    5.60
   3  -1  -9    4.90    4.90
   3  -1  -9   11.90    5.40
  -3   1   9    8.80    2.90
  -3   1   9   17.60    4.20
  -3   1   9   23.60    4.80
   4  -1  -9    6.40    4.70
   4  -1  -9    1.90    3.30
   4  -1  -9    2.90    3.80
   4  -1  -9   -3.40    4.00
  -4   1   9    9.20    3.40
  -4   1   9    1.60    3.20
  -4   1   9    0.70    2.30
   5  -1  -9   -3.40    2.40
   5  -1  -9    2.00    3.80
   5  -1  -9   -2.10    3.00
   5  -1  -9   -0.70    4.20
  -5   1   9   -1.50    2.90
  -5   1   9   -0.80    3.20
  -5   1   9   -0.50    2.90
   6  -1  -9   -1.50    3.30
   6  -1  -9    1.20    3.60
   6  -1  -9    1.60    3.50
   6  -1  -9    7.40    5.20
  -6   1   9   -2.20    2.70
  -6   1   9   -0.80    3.80
   7  -1  -9    1.40    4.00
   7  -1  -9    6.70    4.70
   7  -1  -9   -2.40    3.20
   7  -1  -9   -0.60    3.10
  -7   1   9    4.10    4.40
  -7   1   9    5.50    4.10
   8  -1  -9    3.70    4.50
   8  -1  -9   -1.00    3.50
   8  -1  -9   -0.30    4.00
  -8   1   9    2.10    3.90
  -8   1   9    3.00    3.70
   9  -1  -9   -0.90    4.30
   9  -1  -9    3.10    4.60
   9  -1  -9   -2.00    4.50
  -9   1   9   -3.60    2.50
  -9   1   9   -1.60    4.20
  10  -1  -9   -4.30    6.10
  10  -1  -9    5.20    6.30
 -10   1   9   -6.70    3.70
 -10   1   9   -1.70    3.00
  -9  -1 -10   -5.70    6.80
  -9  -1 -10   -3.30    4.80
  -9  -1 -10    7.20    6.30
   9   1  10   12.00    7.50
   9   1  10    0.20    3.90
   9   1  10    7.70    7.80
  -8  -1 -10   -1.10    4.90
  -8  -1 -10   -4.80    7.00
  -8  -1 -10    2.70    5.50
  -8  -1 -10  -13.40    5.40
   8   1  10   -3.40    4.30
   8   1  10   -2.60    5.90
   8   1  10   -2.50    5.90
   8   1  10  -10.40    3.60
  -7  -1 -10    1.50    4.90
  -7  -1 -10    2.40    5.20
  -7  -1 -10   -3.90    5.90
  -7  -1 -10    4.10    7.70
   7   1  10    0.20    5.90
   7   1  10    3.60    3.80
   7   1  10   -2.60    2.90
   7   1  10    0.40    5.40
   7   1  10   -5.90    2.80
  -6  -1 -10   13.60    7.00
  -6  -1 -10   13.40    6.20
  -6  -1 -10    7.40    4.80
  -6  -1 -10   19.40    8.00
  -6  -1 -10   15.60    7.30
   6   1  10    9.70    4.30
   6   1  10   10.70    4.70
   6   1  10    9.10    4.60
   6   1  10    6.00    4.80
   6   1  10    4.00    4.60
   6   1  10    2.80    4.40
  -5  -1 -10    1.90    3.30
  -5  -1 -10    1.00    4.90
  -5  -1 -10   -0.90    3.90
  -5  -1 -10   -2.30    3.40
  -5  -1 -10    2.60    4.40
   5   1  10    2.60    4.00
   5   1  10    0.50    3.70
   5   1  10   -3.50    2.40
   5   1  10   -0.20    3.40
   5   1  10    1.30    3.70
  -4  -1 -10   -0.80    5.00
  -4  -1 -10   -1.30    3.40
  -4  -1 -10    5.80    5.00
  -4  -1 -10    1.50    3.20
  -4  -1 -10   -0.10    4.80
   4   1  10   -0.70    3.30
   4   1  10   -3.00    3.00
   4   1  10   -3.70    2.30
   4   1  10   -2.30    3.10
  -3  -1 -10    5.50    5.10
  -3  -1 -10    5.80    5.10
  -3  -1 -10    1.80    3.80
  -3  -1 -10    9.10    5.20
  -3  -1 -10    5.30    3.60
   3   1  10    7.40    4.10
   3   1  10    0.60    3.10
   3   1  10    6.20    3.90
   3   1  10    3.80    3.30
  -2  -1 -10    0.20    3.00
  -2  -1 -10   11.70    4.40
  -2  -1 -10    6.60    5.70
  -2  -1 -10   10.10    6.60
  -2  -1 -10    1.60    3.60
   2   1  10    5.90    4.30
   2   1  10    6.00    3.20
   2   1  10    5.00    3.70
   2   1  10   18.40    4.70
   2   1  10    3.10    3.60
  -1  -1 -10    5.70    4.60
  -1  -1 -10   19.90    5.90
  -1  -1 -10   14.60    6.20
  -1  -1 -10   13.20    4.30
  -1  -1 -10   11.70    5.20
   1   1  10   13.40    3.80
   1   1  10   16.00    4.30
   1   1  10   17.80    4.60
   1   1  10   17.90    3.70
   1   1  10   12.20    3.50
   0  -1 -10   17.60    7.00
   0  -1 -10    2.60    3.30
   0  -1 -10   14.00    5.10
   0  -1 -10   10.10    5.90
   0  -1 -10   10.90    4.00
   0   1  10    6.90    3.30
   0   1  10    6.40    3.30
   0   1  10   17.10    3.90
   0   1  10   11.10    3.70
   0   1  10    5.50    3.00
   1  -1 -10   -1.50    4.80
   1  -1 -10    0.00    3.30
   1  -1 -10    3.40    4.50
   1  -1 -10    1.30    3.70
  -1   1  10    3.00    3.40
  -1   1  10    1.40    2.40
  -1   1  10   -0.10    2.40
  -1   1  10    1.60    2.50
   2  -1 -10   76.29   11.60
   2  -1 -10   47.60    9.90
   2  -1 -10   83.39   10.50
   2  -1 -10   53.39   10.50
  -2   1  10  100.49    9.50
  -2   1  10   79.79    9.30
  -2   1  10   71.39    8.00
   3  -1 -10    2.00    3.20
   3  -1 -10    3.10    3.80
   3  -1 -10   11.40    6.30
   3  -1 -10    4.30    4.10
  -3   1  10    5.80    2.90
  -3   1  10   11.30    3.60
  -3   1  10   21.10    5.10
   4  -1 -10   -4.20    2.70
   4  -1 -10   -3.10    2.70
   4  -1 -10   -2.70    2.90
   4  -1 -10    2.00    3.60
  -4   1  10    0.20    3.60
  -4   1  10    0.30    3.10
  -4   1  10   -2.50    2.70
   5  -1 -10    8.40    5.70
   5  -1 -10    0.10    3.40
   5  -1 -10   -1.90    4.30
   5  -1 -10   -1.60    4.40
  -5   1  10    5.80    3.20
  -5   1  10   -2.80    1.70
  -5   1  10   -4.10    2.90
   6  -1 -10   -0.20    4.00
   6  -1 -10   -2.10    3.50
   6  -1 -10    5.50    5.50
  -6   1  10    0.90    4.00
  -6   1  10    1.80    2.90
   7  -1 -10   -1.00    5.10
   7  -1 -10   -1.10    6.00
   7  -1 -10   -6.70    4.10
  -7   1  10   -1.00    4.20
  -7   1  10   -2.40    2.20
   8  -1 -10    3.10    4.80
   8  -1 -10    1.60    5.90
   8  -1 -10    3.60    5.20
  -8   1  10   -1.40    3.20
  -8   1  10    3.70    3.50
   9  -1 -10   11.30    6.80
   9  -1 -10   -4.50    5.30
   9  -1 -10   -3.30    3.70
  -9   1  10   -5.50    3.70
  -9   1  10    3.50    5.00
  10  -1 -10   -5.70    6.00
  10  -1 -10    9.00    7.50
 -10   1  10    0.40    3.80
 -10   1  10   -3.30    2.80
  -8  -1 -11   -7.40    6.50
  -8  -1 -11   -4.10    5.80
  -8  -1 -11   -1.70    7.20
   8   1  11   -4.80    3.10
   8   1  11   -3.00    3.80
   8   1  11  -10.00    4.30
  -7  -1 -11   -7.50    6.00
  -7  -1 -11   -8.80    6.60
  -7  -1 -11    4.70    7.50
  -7  -1 -11   11.00    8.00
   7   1  11    0.10    4.10
   7   1  11    6.40    5.50
   7   1  11    3.90    7.10
   7   1  11    1.00    6.10
  -6  -1 -11    8.20    7.00
  -6  -1 -11    2.60    7.20
  -6  -1 -11   -2.90    5.40
  -6  -1 -11   -0.10    6.30
  -6  -1 -11   -5.00    4.10
   6   1  11   -0.90    4.80
   6   1  11   -4.80    4.00
   6   1  11   -4.90    5.00
   6   1  11    3.90    4.00
   6   1  11   -7.40    3.80
   6   1  11    2.40    6.00
  -5  -1 -11   -3.00    4.10
  -5  -1 -11    5.10    5.00
  -5  -1 -11    1.10    5.90
  -5  -1 -11   -4.70    3.50
  -5  -1 -11    6.20    5.10
   5   1  11    3.10    4.80
   5   1  11    5.00    4.30
   5   1  11    1.40    4.00
   5   1  11   -4.70    2.80
   5   1  11   -2.50    2.30
  -4  -1 -11    3.60    5.70
  -4  -1 -11    2.80    5.70
  -4  -1 -11    0.80    4.30
  -4  -1 -11    1.70    4.00
  -4  -1 -11   -1.00    4.30
   4   1  11   -0.70    2.80
   4   1  11    0.50    4.40
   4   1  11    4.10    4.10
   4   1  11   -8.00    3.10
  -3  -1 -11    3.70    5.90
  -3  -1 -11    5.40    4.50
  -3  -1 -11    4.90    5.60
  -3  -1 -11    5.80    5.50
  -3  -1 -11    5.60    5.10
   3   1  11   10.00    4.20
   3   1  11   17.10    5.30
   3   1  11    7.10    4.10
   3   1  11    7.80    4.60
  -2  -1 -11    0.70    3.70
  -2  -1 -11    7.40    5.00
  -2  -1 -11  -11.00    3.50
  -2  -1 -11    1.10    4.10
  -2  -1 -11   -4.60    4.30
   2   1  11    1.40    3.30
   2   1  11    3.90    3.60
   2   1  11   -1.90    3.20
   2   1  11   -1.00    3.50
  -1  -1 -11    6.30    6.60
  -1  -1 -11   -0.90    2.80
  -1  -1 -11    0.60    4.80
  -1  -1 -11    2.90    5.10
  -1  -1 -11   -1.90    3.90
   1   1  11    0.00    2.20
   1   1  11    0.00    2.30
   1   1  11    3.30    3.00
   1   1  11    0.30    2.70
   1   1  11   -1.70    2.20
   0  -1 -11   -0.10    2.70
   0  -1 -11    9.30    5.90
   0  -1 -11    6.30    4.40
   0  -1 -11    2.30    5.60
   0   1  11   -1.60    2.30
   0   1  11   -1.40    2.80
   0   1  11    4.90    3.50
   0   1  11    1.50    1.90
   1  -1 -11    7.60    6.10
   1  -1 -11    5.90    5.40
   1  -1 -11   10.90    5.80
   1  -1 -11   17.30    5.50
  -1   1  11    4.70    3.20
  -1   1  11   21.00    4.50
  -1   1  11    2.20    3.00
  -1   1  11    2.20    3.70
   2  -1 -11    1.50    3.50
   2  -1 -11   12.00    4.90
   2  -1 -11    3.00    4.40
   2  -1 -11    0.30    3.30
  -2   1  11    3.70    3.20
  -2   1  11    8.00    3.60
   3  -1 -11    1.70    5.50
   3  -1 -11    1.30    3.90
   3  -1 -11    4.00    4.60
   3  -1 -11    5.50    4.00
  -3   1  11   -3.50    3.50
  -3   1  11    2.20    2.60
   4  -1 -11    2.70    4.30
   4  -1 -11    3.70    4.10
   4  -1 -11   -6.60    2.40
  -4   1  11   -1.80    3.60
  -4   1  11    6.50    3.90
  -4   1  11   -0.20    3.10
   5  -1 -11    9.60    6.10
   5  -1 -11    0.50    5.20
   5  -1 -11   -1.20    4.80
  -5   1  11    7.10    4.30
  -5   1  11    0.50    2.40
  -5   1  11   -3.20    2.30
   6  -1 -11   -6.60    2.80
   6  -1 -11   -4.40    4.80
   6  -1 -11   -1.00    5.50
  -6   1  11   -2.40    3.20
  -6   1  11    7.90    4.10
   7  -1 -11    4.60    4.70
   7  -1 -11   -9.70    5.20
   7  -1 -11   -3.80    5.30
  -7   1  11    5.20    4.00
  -7   1  11   -0.80    3.50
   8  -1 -11    5.90    6.50
   8  -1 -11    5.50    7.60
   8  -1 -11   -1.30    6.10
  -8   1  11   -5.40    3.50
  -8   1  11    1.20    3.60
   9  -1 -11   10.10    7.80
   9  -1 -11    3.90    6.60
  -9   1  11    7.20    6.00
  -9   1  11   -1.80    3.40
  -7  -1 -12   -6.60    7.10
  -7  -1 -12   -7.80    4.60
  -7  -1 -12   -9.70    4.90
   7   1  12   -2.90    3.40
   7   1  12   -9.30    3.80
   7   1  12    7.80    7.00
  -6  -1 -12   -6.70    6.00
  -6  -1 -12   -3.10    7.10
  -6  -1 -12    3.70    8.70
  -6  -1 -12    7.60    8.00
  -6  -1 -12   -5.20    5.30
   6   1  12   -2.50    5.90
   6   1  12    4.80    4.30
   6   1  12   -1.70    4.80
   6   1  12   -2.80    4.90
   6   1  12   -4.80    5.50
  -5  -1 -12  -11.00    5.60
  -5  -1 -12    2.70    5.50
  -5  -1 -12   -5.80    5.80
  -5  -1 -12    0.00    5.30
  -5  -1 -12   -4.00    3.10
   5   1  12    1.70    4.10
   5   1  12   -1.10    3.20
   5   1  12   -3.40    4.20
   5   1  12    2.90    3.70
   5   1  12    0.00    3.50
  -4  -1 -12    8.70    5.20
  -4  -1 -12    0.10    4.80
  -4  -1 -12    3.00    5.60
  -4  -1 -12    1.00    6.10
  -4  -1 -12   -6.70    3.70
   4   1  12    4.50    4.90
   4   1  12    2.80    4.70
   4   1  12    2.20    3.30
   4   1  12    1.00    3.00
  -3  -1 -12    9.10    5.20
  -3  -1 -12    0.50    5.70
  -3  -1 -12    1.70    4.10
  -3  -1 -12    1.00    5.50
  -3  -1 -12    1.20    5.40
   3   1  12    4.90    4.60
   3   1  12    5.10    3.80
   3   1  12    4.50    4.40
   3   1  12    8.30    4.90
  -2  -1 -12    6.70    4.70
  -2  -1 -12    1.10    4.20
  -2  -1 -12    7.50    5.70
  -2  -1 -12    0.90    4.10
  -2  -1 -12    0.00    5.70
   2   1  12    6.50    4.20
   2   1  12    5.20    4.50
   2   1  12    3.30    3.80
  -1  -1 -12    3.40    5.70
  -1  -1 -12    7.00    5.70
  -1  -1 -12    2.00    6.50
  -1  -1 -12   14.40    5.80
   1   1  12    1.00    2.50
   1   1  12    3.20    4.00
   1   1  12    2.40    2.30
   1   1  12    2.60    4.10
   0  -1 -12   42.50    9.60
   0  -1 -12   59.99   12.40
   0  -1 -12   41.60    9.50
   0  -1 -12   52.29    9.70
   0   1  12   50.19    7.20
   0   1  12   47.50    7.30
   0   1  12   73.19    9.60
   0   1  12   38.40    6.70
   1  -1 -12   20.90    6.70
   1  -1 -12   34.70    9.30
   1  -1 -12   20.80    8.20
   1  -1 -12   40.50    8.30
  -1   1  12   20.60    4.80
  -1   1  12   27.80    5.50
  -1   1  12   28.50    6.70
  -1   1  12   35.30    7.10
   2  -1 -12   -3.70    4.70
   2  -1 -12    0.40    3.60
   2  -1 -12    0.30    4.10
  -2   1  12   -1.20    2.00
  -2   1  12   -6.70    2.00
   3  -1 -12   -2.10    5.10
   3  -1 -12   -3.60    5.40
   3  -1 -12   -4.60    5.50
  -3   1  12    6.80    4.80
  -3   1  12    3.70    3.00
   4  -1 -12   -0.30    4.00
   4  -1 -12    8.80    5.40
   4  -1 -12   -9.70    4.50
  -4   1  12   -0.10    4.10
  -4   1  12    2.90    4.20
   5  -1 -12    4.50    5.10
   5  -1 -12   -1.10    5.40
   5  -1 -12    6.70    5.80
  -5   1  12    2.90    3.20
  -5   1  12   -2.30    3.90
   6  -1 -12   -0.50    5.30
   6  -1 -12    3.50    5.00
   6  -1 -12   -4.50    5.00
  -6   1  12    7.90    4.90
  -6   1  12   -2.50    3.10
   7  -1 -12    2.50    5.10
   7  -1 -12   -2.40    4.40
   7  -1 -12   -8.50    4.50
  -7   1  12    9.00    5.50
  -7   1  12   -3.30    4.00
   8  -1 -12   -0.10    6.50
   8  -1 -12   13.00    8.10
  -8   1  12    0.70    4.20
  -8   1  12    7.40    5.50
  -6  -1 -13   -1.30    6.80
  -6  -1 -13  -17.50    7.20
  -6  -1 -13   -3.80    7.90
   6   1  13   -0.10    5.90
   6   1  13   -7.20    4.50
   6   1  13    0.60    6.70
   6   1  13   -2.10    5.10
  -5  -1 -13    9.20    6.40
  -5  -1 -13    3.30    5.80
  -5  -1 -13   -3.20    5.00
  -5  -1 -13    2.80    6.20
  -5  -1 -13   -5.70    7.70
   5   1  13   -4.80    4.20
   5   1  13   -3.10    4.70
   5   1  13    4.30    4.90
   5   1  13    0.60    5.20
  -4  -1 -13   -8.50    5.90
  -4  -1 -13    4.40    6.50
  -4  -1 -13    3.10    6.60
  -4  -1 -13    2.00    4.20
  -4  -1 -13   -1.60    4.20
   4   1  13   -3.80    3.00
   4   1  13   -3.50    2.80
   4   1  13    2.60    3.50
   4   1  13   -3.00    4.50
  -3  -1 -13   11.50    7.50
  -3  -1 -13   13.20    7.50
  -3  -1 -13    4.10    8.00
  -3  -1 -13   -7.60    5.60
   3   1  13   -0.50    3.90
   3   1  13    0.20    3.40
   3   1  13   -2.00    4.20
  -2  -1 -13    8.90    7.70
  -2  -1 -13   10.50    6.90
  -2  -1 -13    3.60    5.70
  -2  -1 -13   -2.90    6.00
   2   1  13    3.60    3.10
   2   1  13    8.00    4.60
   2   1  13    4.50    4.80
  -1  -1 -13   -2.70    4.70
  -1  -1 -13    8.50    6.70
  -1  -1 -13    7.50    4.60
  -1  -1 -13    4.30    4.50
   1   1  13    9.20    4.10
   1   1  13   -0.50    4.30
   1   1  13    5.90    4.00
   0  -1 -13    7.00    5.00
   0  -1 -13    3.50    6.70
   0  -1 -13   11.70    6.50
   0   1  13    9.90    5.00
   0   1  13    4.00    3.60
   0   1  13    1.90    3.30
   0   1  13    4.20    3.60
   1  -1 -13   -5.00    3.60
   1  -1 -13   -1.10    3.60
   1  -1 -13    0.40    5.90
  -1   1  13   -2.90    3.80
  -1   1  13    1.30    2.70
   2  -1 -13    6.40    6.80
   2  -1 -13   -2.60    3.80
   2  -1 -13   -5.00    5.40
  -2   1  13   -3.10    2.20
  -2   1  13    0.80    3.30
   3  -1 -13   -1.20    5.80
   3  -1 -13    4.40    6.20
   3  -1 -13   -0.40    4.30
  -3   1  13    2.40    3.20
  -3   1  13    0.60    4.10
   4  -1 -13    4.40    5.60
   4  -1 -13   11.00    5.90
   4  -1 -13   -1.20    4.50
  -4   1  13    6.00    4.40
  -4   1  13   -2.80    4.10
   5  -1 -13    3.80    5.10
   5  -1 -13   -3.20    6.30
   5  -1 -13   -0.80    6.10
  -5   1  13   -5.40    4.20
  -5   1  13    5.20    4.30
   6  -1 -13    1.50    4.80
   6  -1 -13   -7.90    5.90
   6  -1 -13   14.10    7.40
  -6   1  13   -1.20    4.20
   7  -1 -13    4.80    5.70
   7  -1 -13    2.10    6.40
  -7   1  13    2.70    5.60
  -7   1  13    0.20    3.40
  -5  -1 -14  -16.00    6.80
   5   1  14   -0.90    5.20
  -4  -1 -14    7.20    7.90
  -4  -1 -14    2.30    8.20
  -4  -1 -14   -3.40    6.80
   4   1  14   -2.40    4.90
   4   1  14   -0.40    3.40
  -3  -1 -14    0.90    6.20
  -3  -1 -14    8.40    7.40
  -3  -1 -14   -6.50    4.10
   3   1  14   -0.70    4.60
   3   1  14    2.90    3.90
  -2  -1 -14   13.10    9.10
  -2  -1 -14    5.50    6.00
   2   1  14   26.70    6.90
   2   1  14   19.40    6.10
   2   1  14   17.90    5.40
  -1  -1 -14   -1.80    5.50
  -1  -1 -14    3.10    7.50
  -1  -1 -14    9.20    5.90
   1   1  14   -0.10    3.80
   1   1  14    9.60    5.20
   1   1  14    8.40    5.50
   0  -1 -14    3.10    7.30
   0  -1 -14   -0.30    7.00
   0  -1 -14   11.50    7.60
   0   1  14   -0.30    4.10
   0   1  14    2.10    4.30
   1  -1 -14   -1.00    4.90
   1  -1 -14   -7.60    6.20
   1  -1 -14    6.70    7.40
  -1   1  14    2.00    3.90
  -1   1  14   -3.00    4.20
   2  -1 -14    8.20    8.60
   2  -1 -14    2.80    5.10
   2  -1 -14    7.40    7.60
  -2   1  14   -1.70    2.60
  -2   1  14   -2.30    3.10
   3  -1 -14   -0.60    7.30
   3  -1 -14    3.20    7.20
   3  -1 -14   -1.80    4.60
  -3   1  14   -1.70    2.70
  -3   1  14   -4.40    4.30
   4  -1 -14   -4.80    6.20
   4  -1 -14    6.80    8.10
   4  -1 -14    0.90    5.40
  -4   1  14   -5.20    4.50
  -4   1  14    4.50    4.80
   5  -1 -14    3.70    7.70
   5  -1 -14    5.30    8.00
   5  -1 -14    5.90    5.70
  -5   1  14    1.80    5.20
  -5   1  14   -4.40    4.10
   6  -1 -14   -2.80    7.20
   6  -1 -14    1.40    7.10
  -6   1  14    3.20    4.50
  -2  -1 -15   10.20    7.80
   2   1  15   -4.40    2.60
   2   1  15    2.30    5.10
  -1  -1 -15   10.60    9.40
   1   1  15    4.30    4.50
   1   1  15    4.70    5.40
   0  -1 -15   -5.50    7.70
   0   1  15    0.10    4.20
   1  -1 -15    7.80    7.00
  -1   1  15    2.10    4.70
  -1   1  15   12.60    5.80
   2  -1 -15    8.00    6.80
  -2   1  15   -4.70    3.70
  -2   1  15   -5.50    2.60
   3  -1 -15    0.90    5.90
  -3   1  15    1.20    4.30
  -3   1  15    0.70    5.20
  -3  -2  15    0.90    3.20
  -3  -2  15   -0.50    3.00
   3   2 -15   10.50    8.20
  -2  -2  15   -2.00    4.70
  -2  -2  15    3.60    3.70
   2   2 -15   13.70    9.90
  -1  -2  15    0.50    3.90
  -1  -2  15   -1.40    3.20
   1   2 -15   -3.60    7.70
   0  -2  15    2.60    3.50
   0   2 -15    3.10    8.30
   1  -2  15   -0.40    3.50
  -1   2 -15   -3.40    5.40
  -1   2 -15   -8.90    8.40
   2  -2  15   -3.50    4.20
   2  -2  15   13.80    6.20
  -2   2 -15    0.10    8.40
  -2   2 -15    0.00    7.70
  -6  -2  14   -0.50    2.80
   6   2 -14   -4.40    6.70
  -5  -2  14    4.00    4.50
  -5  -2  14   11.30    5.90
   5   2 -14    5.90    6.30
  -4  -2  14   -2.60    4.60
  -4  -2  14    0.50    3.30
   4   2 -14    7.30    6.20
  -3  -2  14    1.40    2.90
  -3  -2  14   10.20    5.30
   3   2 -14    0.20    5.20
  -2  -2  14   11.00    5.60
  -2  -2  14    4.00    3.30
   2   2 -14    7.50    6.40
  -1  -2  14   -1.40    3.60
  -1  -2  14   -0.80    4.10
   1   2 -14    3.10    5.50
   1   2 -14   -3.90    4.10
   0  -2  14   12.30    4.90
   0   2 -14   -1.10    7.10
   0   2 -14    1.70    6.70
   1  -2  14    5.00    4.50
   1  -2  14    3.60    3.70
   1  -2  14    2.00    4.30
  -1   2 -14   -6.90    4.20
  -1   2 -14   -1.00    4.80
   2  -2  14    2.80    3.50
   2  -2  14   13.60    5.40
   2  -2  14    9.80    5.40
  -2   2 -14    1.80    7.60
  -2   2 -14   11.10    7.70
   3  -2  14    1.70    3.60
   3  -2  14   -0.10    4.70
  -3   2 -14    9.00    9.00
  -3   2 -14   -0.70    5.80
   4  -2  14    6.70    5.50
   4  -2  14   12.80    6.00
  -4   2 -14   -3.80    7.30
  -4   2 -14    2.70    6.70
  -5   2 -14   -8.70    8.20
  -7  -2  13   14.90    5.40
  -7  -2  13   11.90    6.00
   7   2 -13    1.70    6.70
  -6  -2  13    4.60    3.90
   6   2 -13    5.00    5.60
  -5  -2  13    0.40    4.00
  -5  -2  13    3.00    5.00
   5   2 -13    4.50    6.90
  -4  -2  13    5.30    4.80
  -4  -2  13    1.90    3.80
   4   2 -13    1.50    6.80
  -3  -2  13    3.50    4.10
  -3  -2  13   -1.50    2.40
   3   2 -13   -2.80    5.10
   3   2 -13   -6.60    5.50
  -2  -2  13   -1.90    2.20
  -2  -2  13   -0.70    2.80
   2   2 -13    0.90    6.60
   2   2 -13    1.40    3.70
  -1  -2  13    4.00    3.40
  -1  -2  13    1.00    4.10
   1   2 -13    6.20    5.30
   1   2 -13    8.30    6.10
   0  -2  13   -0.60    3.30
   0  -2  13    3.80    3.20
   0  -2  13   -0.70    2.80
   0  -2  13    1.60    4.00
   0   2 -13    1.40    6.80
   0   2 -13    2.10    6.20
   1  -2  13    6.30    4.40
   1  -2  13   10.10    4.90
   1  -2  13    3.70    3.20
  -1   2 -13   10.00    5.30
  -1   2 -13   16.80    8.60
   2  -2  13   10.20    5.00
   2  -2  13    0.50    3.20
   2  -2  13   -1.50    2.60
  -2   2 -13    1.60    4.70
  -2   2 -13   -3.60    5.60
   3  -2  13    0.40    4.20
   3  -2  13    3.50    4.60
   3  -2  13    3.80    3.80
  -3   2 -13   -7.90    4.00
  -3   2 -13   -6.30    6.00
   4  -2  13    1.20    4.60
   4  -2  13    0.80    3.30
   4  -2  13    5.90    3.70
  -4   2 -13   -0.10    5.30
  -4   2 -13   -0.30    7.30
   5  -2  13   -8.00    3.50
   5  -2  13    1.10    4.60
  -5   2 -13    4.50    8.80
  -5   2 -13    4.20    8.30
   6  -2  13   -3.30    4.40
   6  -2  13   -2.60    4.50
   6  -2  13   -0.40    4.30
  -6   2 -13   -6.20    5.40
  -6   2 -13   -6.40    7.60
  -8  -2  12   12.80    5.80
  -8  -2  12    1.00    3.10
   8   2 -12   -4.10    6.30
   8   2 -12    0.30    7.00
  -7  -2  12    7.50    5.50
  -7  -2  12   -1.50    2.80
   7   2 -12   -3.50    6.30
   7   2 -12   -0.10    6.10
   7   2 -12   -1.20    5.90
  -6  -2  12    2.10    4.40
  -6  -2  12   -2.40    3.50
   6   2 -12   10.30    6.90
   6   2 -12    0.10    5.20
   6   2 -12    8.50    5.80
  -5  -2  12    0.60    5.00
  -5  -2  12    2.30    3.90
  -5  -2  12    0.00    2.50
   5   2 -12    5.70    5.80
   5   2 -12    3.80    6.90
   5   2 -12   12.70    7.10
   5   2 -12    6.40    5.00
  -4  -2  12   -3.80    3.10
  -4  -2  12    3.20    3.10
   4   2 -12    8.70    6.80
   4   2 -12    0.10    5.00
   4   2 -12    0.70    5.00
   4   2 -12    3.50    4.70
  -3  -2  12    1.60    3.70
  -3  -2  12   -2.50    2.50
   3   2 -12   -1.00    3.80
   3   2 -12    9.90    4.80
   3   2 -12    8.90    5.20
   3   2 -12    0.10    3.90
  -2  -2  12    9.50    4.90
  -2  -2  12   -0.70    3.10
   2   2 -12   -1.00    4.30
   2   2 -12    3.60    5.50
   2   2 -12    8.40    5.60
  -1  -2  12    6.90    3.80
  -1  -2  12    5.80    4.00
   1   2 -12    5.00    5.00
   1   2 -12    5.80    5.70
   1   2 -12   12.50    6.30
   1   2 -12   -2.70    4.10
   0  -2  12   23.90    5.30
   0  -2  12   28.00    5.70
   0  -2  12   56.89    8.70
   0  -2  12   51.69    6.90
   0   2 -12   37.90   10.10
   0   2 -12   28.90    7.60
   0   2 -12   27.30    8.00
   0   2 -12   28.50    8.00
   1  -2  12    3.50    3.70
   1  -2  12   13.50    5.10
   1  -2  12   10.60    3.70
  -1   2 -12    8.30    5.30
  -1   2 -12   16.80    6.60
  -1   2 -12   10.80    6.30
  -1   2 -12   13.60    7.30
   2  -2  12    8.00    3.60
   2  -2  12    6.70    4.30
   2  -2  12    7.60    3.70
  -2   2 -12   15.70    8.00
  -2   2 -12   -2.80    3.30
  -2   2 -12    1.10    4.10
  -2   2 -12    5.60    6.10
   3  -2  12    7.50    4.60
   3  -2  12   -0.70    3.80
   3  -2  12   10.50    4.40
  -3   2 -12    2.50    5.50
  -3   2 -12    5.20    7.60
  -3   2 -12    4.40    6.40
  -3   2 -12    7.00    6.00
   4  -2  12    1.70    4.60
   4  -2  12    1.10    3.00
   4  -2  12   21.40    5.70
   4  -2  12   -2.10    2.90
  -4   2 -12    6.20    5.10
  -4   2 -12    4.50    6.30
  -4   2 -12   -1.00    4.90
  -4   2 -12    4.70    7.20
  -4   2 -12   -7.00    6.40
   5  -2  12    3.70    4.40
   5  -2  12   -1.40    3.20
   5  -2  12    0.90    3.30
   5  -2  12    2.40    3.80
  -5   2 -12    3.80    6.10
  -5   2 -12   -2.50    6.00
  -5   2 -12    1.50    5.10
   6  -2  12    3.20    4.70
   6  -2  12   -3.40    4.80
   6  -2  12   -4.50    3.70
  -6   2 -12    3.50    7.40
  -6   2 -12    6.40    6.30
   7  -2  12   -4.90    3.40
   7  -2  12   -6.70    4.00
  -7   2 -12   -4.60    7.90
  -7   2 -12   -0.80    8.40
  -9  -2  11    1.30    4.00
  -9  -2  11   -2.60    4.20
   9   2 -11   -0.70    4.90
   9   2 -11    3.90    6.80
  -8  -2  11    3.50    4.40
  -8  -2  11    0.90    3.60
   8   2 -11   -1.90    4.10
   8   2 -11    1.30    5.00
   8   2 -11   15.70    7.80
  -7  -2  11    3.60    4.10
  -7  -2  11    3.20    3.80
   7   2 -11   -6.40    4.70
   7   2 -11    3.80    6.40
   7   2 -11   -2.40    4.40
   7   2 -11    0.10    5.80
  -6  -2  11    6.00    3.70
  -6  -2  11    7.60    5.10
   6   2 -11    6.60    4.80
   6   2 -11    7.30    5.20
   6   2 -11   16.90    6.80
   6   2 -11    2.60    5.30
  -5  -2  11   -2.90    2.00
  -5  -2  11    4.00    3.90
  -5  -2  11    3.10    3.20
   5   2 -11    1.80    4.10
   5   2 -11    2.60    5.00
   5   2 -11   -0.10    4.80
   5   2 -11    0.40    4.50
  -4  -2  11    1.20    2.80
  -4  -2  11   -1.90    3.50
  -4  -2  11   -4.00    1.80
   4   2 -11    1.70    3.00
   4   2 -11    6.40    4.90
   4   2 -11   -1.00    2.80
   4   2 -11    0.10    3.50
  -3  -2  11    1.30    3.60
  -3  -2  11    5.20    3.70
   3   2 -11   -1.10    3.10
   3   2 -11    4.20    4.70
   3   2 -11    3.50    4.40
   3   2 -11    1.50    3.80
  -2  -2  11   13.80    4.80
  -2  -2  11    1.00    3.20
   2   2 -11   -1.70    4.40
   2   2 -11    6.30    4.70
   2   2 -11    3.70    4.20
   2   2 -11    4.30    4.50
  -1  -2  11    5.30    3.30
  -1  -2  11   14.60    3.90
  -1  -2  11   14.50    4.30
  -1  -2  11   12.40    3.70
   1   2 -11   13.80    5.50
   1   2 -11   11.70    5.60
   1   2 -11   19.00    6.00
   1   2 -11   17.70    7.40
   0  -2  11    4.50    2.70
   0  -2  11    3.90    3.00
   0  -2  11    8.60    3.00
   0  -2  11    4.50    3.30
   0   2 -11    4.00    5.10
   0   2 -11   10.10    6.90
   0   2 -11    3.30    4.40
   0   2 -11    1.20    3.50
   1  -2  11    3.80    2.40
   1  -2  11    3.80    2.90
   1  -2  11    2.70    2.50
   1  -2  11    1.60    3.70
  -1   2 -11    1.80    3.50
  -1   2 -11    2.70    4.50
  -1   2 -11   12.20    5.60
  -1   2 -11    5.00    5.50
   2  -2  11    5.90    3.70
   2  -2  11    3.30    3.10
   2  -2  11    2.90    3.60
  -2   2 -11    1.30    4.80
  -2   2 -11   -4.40    4.70
  -2   2 -11   -0.80    4.20
  -2   2 -11   -4.10    3.80
   3  -2  11   -1.50    2.40
   3  -2  11    4.50    3.80
   3  -2  11    1.50    2.60
   3  -2  11    1.70    4.00
  -3   2 -11    0.80    4.50
  -3   2 -11   -1.70    3.20
  -3   2 -11   -3.60    4.70
  -3   2 -11    0.00    4.70
  -3   2 -11    1.30    3.50
   4  -2  11    1.40    2.90
   4  -2  11   -1.00    3.30
   4  -2  11    1.20    4.60
   4  -2  11    6.20    4.40
   4  -2  11   -3.50    3.50
  -4   2 -11    2.20    4.60
  -4   2 -11   -2.60    4.90
  -4   2 -11    9.80    5.80
  -4   2 -11    0.00    2.90
  -4   2 -11   14.60    7.10
   5  -2  11    6.80    5.30
   5  -2  11    2.10    4.10
   5  -2  11    3.70    4.10
   5  -2  11    1.40    4.20
   5  -2  11    6.80    5.00
  -5   2 -11   -3.20    4.90
  -5   2 -11    1.30    6.60
  -5   2 -11    4.00    5.10
  -5   2 -11   -6.10    5.00
   6  -2  11    0.20    4.90
   6  -2  11    0.00    4.30
   6  -2  11    3.70    4.30
   6  -2  11   -5.90    1.80
   6  -2  11    4.20    6.10
   6  -2  11   -3.30    4.90
  -6   2 -11    0.90    5.80
  -6   2 -11   -3.30    5.40
  -6   2 -11   -4.10    5.70
  -6   2 -11    1.50    6.70
   7  -2  11   -3.00    4.00
   7  -2  11   -3.30    3.90
   7  -2  11    6.00    5.90
   7  -2  11   -0.80    4.30
  -7   2 -11   -5.20    3.70
  -7   2 -11   -4.80    5.00
  -7   2 -11    4.10    5.10
  -7   2 -11   -5.30    6.50
   8  -2  11   10.20    6.30
   8  -2  11   -9.80    5.70
   8  -2  11    3.80    5.90
  -8   2 -11   -6.30    8.10
  -8   2 -11   -9.10    6.30
  -8   2 -11   -0.40    7.80
  -8   2 -11   -4.20    5.10
 -10  -2  10    1.90    4.50
 -10  -2  10   -1.20    5.00
  10   2 -10   -2.00    7.30
  10   2 -10    1.30    5.00
  -9  -2  10    2.00    3.70
  -9  -2  10    3.10    4.40
   9   2 -10   -0.40    6.40
   9   2 -10   -4.90    6.10
   9   2 -10    3.90    6.90
  -8  -2  10   -1.30    2.50
  -8  -2  10    0.20    3.10
   8   2 -10    0.70    5.70
   8   2 -10    5.10    6.50
   8   2 -10   -0.90    4.80
   8   2 -10    0.80    6.50
  -7  -2  10    8.60    4.30
  -7  -2  10    1.00    2.60
   7   2 -10    4.70    3.90
   7   2 -10   -4.20    4.50
   7   2 -10   -0.60    3.40
   7   2 -10   -0.20    3.70
  -6  -2  10   -5.20    2.80
  -6  -2  10    4.00    3.60
   6   2 -10    3.30    3.50
   6   2 -10    3.20    3.90
   6   2 -10    2.30    4.80
   6   2 -10   -0.60    5.10
  -5  -2  10   -2.30    3.30
  -5  -2  10    1.00    3.50
  -5  -2  10    0.30    3.30
   5   2 -10    4.30    4.30
   5   2 -10    0.20    3.20
   5   2 -10   -1.50    2.60
   5   2 -10   -0.10    3.00
  -4  -2  10    9.80    3.50
  -4  -2  10   12.80    4.60
  -4  -2  10    6.10    3.50
   4   2 -10    6.70    4.90
   4   2 -10   18.80    6.10
   4   2 -10    7.00    4.90
   4   2 -10    8.80    5.00
  -3  -2  10   41.20    6.50
  -3  -2  10   28.30    5.40
  -3  -2  10   45.50    7.20
   3   2 -10   31.20    7.00
   3   2 -10   38.70    7.60
   3   2 -10   61.29   10.50
   3   2 -10   34.40    7.70
  -2  -2  10   89.89    9.80
  -2  -2  10   96.89   10.70
   2   2 -10   94.19   12.80
   2   2 -10   83.39   11.00
   2   2 -10   96.29   12.40
   2   2 -10   73.59   12.30
  -1  -2  10    3.20    2.50
  -1  -2  10    6.30    2.70
  -1  -2  10    6.50    2.80
  -1  -2  10    6.30    3.70
   1   2 -10    1.80    5.40
   1   2 -10    4.20    4.20
   1   2 -10    2.80    3.30
   1   2 -10   10.60    5.00
   0  -2  10   16.20    4.10
   0  -2  10   18.90    4.30
   0  -2  10   23.20    4.50
   0  -2  10   19.50    3.90
   0   2 -10   32.70    8.30
   0   2 -10   23.20    6.20
   0   2 -10   14.70    4.90
   0   2 -10   15.20    4.90
   1  -2  10    2.10    2.80
   1  -2  10    1.30    2.30
   1  -2  10    0.60    2.80
   1  -2  10   -2.20    2.10
   1  -2  10    4.50    3.00
  -1   2 -10    2.80    4.60
  -1   2 -10    5.40    3.30
  -1   2 -10    0.00    3.90
  -1   2 -10    3.50    3.30
  -1   2 -10   -2.30    3.60
   2  -2  10   -1.60    2.70
   2  -2  10    4.90    3.30
   2  -2  10   -5.20    2.80
   2  -2  10   -0.60    3.10
  -2   2 -10    2.30    4.50
  -2   2 -10   -7.00    3.50
  -2   2 -10   -7.00    4.60
  -2   2 -10   -1.00    2.80
  -2   2 -10    0.50    2.90
   3  -2  10   12.90    3.90
   3  -2  10    4.30    3.60
   3  -2  10    9.10    3.80
   3  -2  10    5.60    3.90
  -3   2 -10   14.80    5.20
  -3   2 -10   15.50    5.30
  -3   2 -10    7.30    5.50
  -3   2 -10   14.90    4.80
  -3   2 -10    1.70    4.60
   4  -2  10   -0.60    3.10
   4  -2  10   -2.90    3.70
   4  -2  10    3.80    3.70
   4  -2  10    4.00    3.00
   4  -2  10    1.80    2.50
  -4   2 -10    5.90    6.10
  -4   2 -10    3.60    3.90
  -4   2 -10    5.30    5.10
  -4   2 -10    4.40    4.20
  -4   2 -10    6.80    5.10
   5  -2  10   15.10    5.50
   5  -2  10   10.50    4.70
   5  -2  10   -3.90    3.80
   5  -2  10    2.70    2.90
   5  -2  10   -0.60    2.60
  -5   2 -10   -2.90    3.40
  -5   2 -10    0.30    6.50
  -5   2 -10   17.70    7.00
  -5   2 -10    4.90    3.90
   6  -2  10  -13.70    3.50
   6  -2  10    2.00    3.00
   6  -2  10   -2.00    4.40
   6  -2  10   -1.20    2.70
   6  -2  10   -2.10    3.00
  -6   2 -10   -7.50    6.10
  -6   2 -10   -4.80    6.10
  -6   2 -10    3.50    5.80
  -6   2 -10    0.00    4.20
   7  -2  10    0.30    4.70
   7  -2  10   -2.90    3.00
   7  -2  10    1.90    5.80
   7  -2  10    6.30    6.70
   7  -2  10   -1.80    3.00
  -7   2 -10    1.60    4.90
  -7   2 -10    1.90    6.20
  -7   2 -10   -3.90    5.80
  -7   2 -10    2.90    7.70
   8  -2  10    8.40    5.90
   8  -2  10   -0.80    4.40
   8  -2  10   -2.10    3.00
   8  -2  10   -4.20    4.00
  -8   2 -10   -0.20    4.70
  -8   2 -10   -0.60    6.40
  -8   2 -10   -6.60    3.70
  -8   2 -10   -6.10    5.10
   9  -2  10    0.80    5.80
   9  -2  10   17.00    8.70
   9  -2  10    8.70    5.70
  -9   2 -10    4.70    7.50
  -9   2 -10    3.00    8.00
  -9   2 -10   15.70    9.00
 -10  -2   9    2.90    4.60
 -10  -2   9    0.20    5.50
 -10  -2   9    0.00    4.20
 -10  -2   9    1.40    6.00
 -10  -2   9    1.00    5.40
  10   2  -9    1.60    6.60
  10   2  -9    8.90    5.90
  10   2  -9    3.60    7.50
  10   2  -9   -3.40    3.70
  10   2  -9    0.30    6.60
  -9  -2   9    3.90    5.00
  -9  -2   9   -3.10    2.40
  -9  -2   9    6.00    4.20
  -9  -2   9    5.60    5.50
  -9  -2   9    0.40    3.70
   9   2  -9    2.40    6.20
   9   2  -9    1.90    4.80
   9   2  -9    6.00    5.70
   9   2  -9    1.70    5.20
   9   2  -9    6.40    4.70
  -8  -2   9   -0.20    4.50
  -8  -2   9    7.20    4.20
  -8  -2   9    1.60    3.00
  -8  -2   9   -3.60    2.70
  -8  -2   9    3.80    3.50
   8   2  -9   -3.00    3.40
   8   2  -9   -3.40    3.30
   8   2  -9   -1.10    3.20
   8   2  -9   -3.10    3.20
   8   2  -9    4.80    3.50
  -7  -2   9    3.40    3.20
  -7  -2   9    0.10    3.90
  -7  -2   9    1.90    2.60
  -7  -2   9    3.30    3.50
   7   2  -9   -3.10    4.40
   7   2  -9    3.60    4.60
   7   2  -9    3.60    5.40
   7   2  -9   -2.90    3.00
   7   2  -9   -0.10    4.30
  -6  -2   9    3.90    4.50
  -6  -2   9   -0.50    2.40
  -6  -2   9    1.90    2.70
  -6  -2   9    1.20    4.20
   6   2  -9    2.70    4.20
   6   2  -9   -7.10    4.10
   6   2  -9    8.80    5.40
   6   2  -9   -4.70    3.60
   6   2  -9    6.80    4.40
   6   2  -9    5.30    4.10
  -5  -2   9   29.60    6.00
  -5  -2   9   16.90    4.30
  -5  -2   9   17.80    5.00
  -5  -2   9   23.20    5.10
  -5  -2   9   15.60    5.40
   5   2  -9   21.90    5.60
   5   2  -9    7.10    5.30
   5   2  -9   14.00    4.80
   5   2  -9   11.30    5.60
   5   2  -9   10.90    5.80
   5   2  -9   16.40    5.40
  -4  -2   9   15.30    4.70
  -4  -2   9    8.30    4.80
  -4  -2   9    7.90    3.80
  -4  -2   9   11.50    4.10
  -4  -2   9    9.30    3.80
   4   2  -9   17.30    4.70
   4   2  -9    6.10    4.10
   4   2  -9   11.70    4.70
   4   2  -9    7.60    3.90
   4   2  -9    5.10    4.70
   4   2  -9    5.60    3.80
  -3  -2   9   28.20    4.90
  -3  -2   9   28.60    5.60
  -3  -2   9   30.70    5.50
   3   2  -9   36.40    7.10
   3   2  -9   27.20    6.70
   3   2  -9   13.90    5.00
   3   2  -9   23.90    6.10
   3   2  -9   23.30    7.00
  -2  -2   9    1.90    1.90
  -2  -2   9    3.30    3.10
  -2  -2   9    1.00    2.20
  -2  -2   9   -0.40    1.70
  -2  -2   9    3.20    2.60
   2   2  -9    3.40    3.00
   2   2  -9   -5.90    3.50
   2   2  -9    1.60    4.00
   2   2  -9   -1.90    3.50
  -1  -2   9    1.40    1.90
  -1  -2   9    7.20    3.00
  -1  -2   9    2.80    2.30
  -1  -2   9    1.80    2.40
   1   2  -9    3.90    3.70
   1   2  -9    7.50    3.70
   1   2  -9    2.80    3.60
   1   2  -9    1.70    3.60
   0  -2   9   -1.10    2.10
   0  -2   9    2.20    3.00
   0  -2   9    1.60    2.30
   0  -2   9    3.10    2.30
   0  -2   9    1.30    2.20
   0   2  -9    0.90    2.10
   0   2  -9    2.10    2.70
   0   2  -9   -2.10    3.20
   0   2  -9   -4.20    3.60
   0   2  -9   -1.20    3.40
   1  -2   9    0.50    2.90
   1  -2   9    0.70    2.10
   1  -2   9    0.10    2.40
   1  -2   9    1.40    2.00
   1  -2   9    2.40    2.70
  -1   2  -9   -4.60    3.60
  -1   2  -9    4.70    4.10
  -1   2  -9    1.50    4.80
  -1   2  -9   -0.90    2.00
  -1   2  -9    3.30    3.70
   2  -2   9    1.90    3.00
   2  -2   9    6.20    2.60
   2  -2   9    5.50    2.60
   2  -2   9   -0.10    2.50
   2  -2   9   -1.20    1.80
  -2   2  -9    5.00    4.50
  -2   2  -9   -2.60    4.40
  -2   2  -9   -3.00    3.20
  -2   2  -9   -3.90    3.20
  -2   2  -9    3.20    3.30
   3  -2   9    0.00    2.00
   3  -2   9   -4.20    2.50
   3  -2   9    3.40    3.60
   3  -2   9    3.30    3.20
  -3   2  -9    0.50    3.40
  -3   2  -9    2.20    3.00
  -3   2  -9    1.00    4.10
  -3   2  -9    6.90    3.80
  -3   2  -9    0.40    3.20
   4  -2   9    1.10    3.60
   4  -2   9    5.30    3.30
   4  -2   9    0.90    2.70
   4  -2   9    1.20    3.30
   4  -2   9    5.20    3.60
  -4   2  -9    1.20    3.90
  -4   2  -9    4.40    5.50
  -4   2  -9    0.00    3.60
  -4   2  -9    3.40    3.60
  -4   2  -9    5.60    4.20
   5  -2   9    2.40    3.60
   5  -2   9    1.50    3.70
   5  -2   9    0.60    3.70
   5  -2   9    6.30    3.70
   5  -2   9    0.40    4.10
   5  -2   9    3.50    3.40
  -5   2  -9   -3.70    4.00
  -5   2  -9    2.10    3.40
  -5   2  -9   -1.10    3.50
  -5   2  -9    2.00    4.40
   6  -2   9    4.30    4.90
   6  -2   9    3.70    3.90
   6  -2   9   -3.00    3.20
   6  -2   9   -0.10    4.60
   6  -2   9   -0.10    2.90
   6  -2   9   -1.70    3.60
  -6   2  -9   -9.40    4.20
  -6   2  -9   -3.70    3.20
  -6   2  -9   -2.90    4.40
  -6   2  -9   -1.00    3.80
   7  -2   9    4.50    4.60
   7  -2   9   -3.50    4.10
   7  -2   9    3.40    3.70
   7  -2   9   -2.30    3.30
   7  -2   9   -0.70    3.90
  -7   2  -9   -0.40    3.70
  -7   2  -9    0.10    4.00
  -7   2  -9    4.10    5.10
  -7   2  -9    2.60    6.10
   8  -2   9   -0.60    3.00
   8  -2   9   -8.80    5.30
   8  -2   9    9.10    5.90
   8  -2   9    1.00    3.40
   8  -2   9   -1.40    5.40
  -8   2  -9   -6.00    4.10
  -8   2  -9    1.10    6.40
  -8   2  -9   -4.20    6.40
  -8   2  -9   -8.20    4.70
   9  -2   9    4.40    5.10
   9  -2   9    4.50    4.90
   9  -2   9    1.90    3.90
   9  -2   9    1.00    6.30
  -9   2  -9   -6.40    4.10
  -9   2  -9   -9.50    5.20
  -9   2  -9   -1.20    4.70
  -9   2  -9    8.30    8.60
  10  -2   9    3.60    5.60
  10  -2   9    0.40    5.60
  10  -2   9  -13.20    5.20
 -10   2  -9    5.90    6.80
 -10   2  -9    8.30    6.20
 -10   2  -9   -5.10    4.10
 -11  -2   8   -0.20    5.90
 -11  -2   8    3.30    4.80
 -11  -2   8    6.80    6.60
  11   2  -8   -2.50    4.30
  11   2  -8   -7.10    5.40
  11   2  -8   -7.70    5.70
 -10  -2   8    5.00    3.70
 -10  -2   8   -2.00    3.30
 -10  -2   8    2.90    4.40
 -10  -2   8    6.10    6.00
 -10  -2   8   -0.20    5.40
  10   2  -8   -0.50    5.70
  10   2  -8    3.10    6.10
  10   2  -8    5.40    6.30
  10   2  -8   -1.60    3.90
  -9  -2   8    5.10    4.20
  -9  -2   8   -0.40    3.30
  -9  -2   8    0.10    3.40
  -9  -2   8   16.70    6.80
  -9  -2   8    1.30    4.50
   9   2  -8   -6.00    4.50
   9   2  -8    1.40    4.10
   9   2  -8   -3.00    4.80
   9   2  -8    6.00    6.00
  -8  -2   8   -0.40    4.50
  -8  -2   8    0.30    2.80
  -8  -2   8   24.70    6.50
  -8  -2   8   -1.90    3.80
  -8  -2   8    1.50    2.90
   8   2  -8   -0.90    4.10
   8   2  -8   11.00    5.70
   8   2  -8   -5.10    2.80
   8   2  -8   -3.80    4.50
  -7  -2   8   -3.00    3.70
  -7  -2   8    4.10    3.60
  -7  -2   8   -4.60    3.40
  -7  -2   8   -7.40    3.50
  -7  -2   8    1.50    2.90
   7   2  -8   -1.00    4.30
   7   2  -8   -5.80    3.40
   7   2  -8    4.80    3.90
   7   2  -8    1.80    4.50
   7   2  -8    3.40    4.20
  -6  -2   8    6.00    3.40
  -6  -2   8    3.30    3.10
  -6  -2   8    1.10    3.10
  -6  -2   8   13.80    4.40
   6   2  -8   -1.90    4.10
   6   2  -8    3.20    4.40
   6   2  -8    1.70    3.90
   6   2  -8   -0.70    3.70
   6   2  -8   -1.20    4.00
  -5  -2   8   16.70    5.20
  -5  -2   8   35.10    6.40
  -5  -2   8   24.20    4.90
  -5  -2   8   18.60    4.60
  -5  -2   8   30.80    5.00
   5   2  -8   22.60    6.70
   5   2  -8   27.80    6.10
   5   2  -8   25.90    6.10
   5   2  -8   12.30    5.70
   5   2  -8   23.40    6.20
   5   2  -8   21.30    5.50
  -4  -2   8   64.19    8.20
  -4  -2   8   66.09    8.20
  -4  -2   8   51.09    6.60
  -4  -2   8   60.19    7.40
  -4  -2   8   40.10    6.50
   4   2  -8   47.10    8.20
   4   2  -8   50.69    7.40
   4   2  -8   48.80    7.80
   4   2  -8   43.00    8.40
   4   2  -8   48.50    8.50
   4   2  -8   47.90    7.30
  -3  -2   8    8.90    3.40
  -3  -2   8   14.10    3.40
  -3  -2   8    9.90    3.60
  -3  -2   8    8.90    3.10
  -3  -2   8    8.20    3.20
   3   2  -8    7.10    3.50
   3   2  -8    8.80    3.50
   3   2  -8    2.10    4.20
   3   2  -8    3.00    2.90
   3   2  -8    2.50    2.90
   3   2  -8   11.70    3.70
  -2  -2   8    2.00    1.80
  -2  -2   8    0.00    2.00
  -2  -2   8    3.50    2.60
  -2  -2   8    1.30    1.70
  -2  -2   8    0.10    2.00
  -2  -2   8    2.00    2.40
  -2  -2   8    3.80    2.20
   2   2  -8    7.10    4.00
   2   2  -8    3.90    2.60
   2   2  -8    1.40    2.30
   2   2  -8   -0.20    3.30
   2   2  -8    2.70    2.40
   2   2  -8    0.90    2.80
  -1  -2   8    4.90    2.20
  -1  -2   8    5.50    2.20
  -1  -2   8    7.50    3.10
  -1  -2   8    5.50    2.60
  -1  -2   8    8.10    2.30
  -1  -2   8    4.10    1.90
   1   2  -8    6.40    2.40
   1   2  -8    5.50    3.90
   1   2  -8    2.10    3.90
   1   2  -8    5.60    2.90
   1   2  -8   10.60    3.30
   1   2  -8    9.20    3.10
   1   2  -8   15.20    4.40
   0  -2   8    1.10    2.00
   0  -2   8    1.90    2.10
   0  -2   8    1.00    1.80
   0  -2   8    5.00    2.30
   0  -2   8   -1.50    1.10
   0  -2   8   -0.20    1.70
   0   2  -8    1.20    2.70
   0   2  -8   -1.60    3.10
   0   2  -8    3.00    3.10
   0   2  -8    2.80    2.10
   0   2  -8    1.80    2.00
   0   2  -8    0.10    1.90
   0   2  -8    4.90    4.20
   1  -2   8   57.99    6.40
   1  -2   8   53.79    7.10
   1  -2   8   68.69    7.40
   1  -2   8   64.89    7.10
   1  -2   8   52.19    6.70
  -1   2  -8   59.09    6.60
  -1   2  -8   65.89    9.80
  -1   2  -8   53.49    8.10
  -1   2  -8   53.79    6.90
  -1   2  -8   61.29    6.70
  -1   2  -8   65.79    9.10
   2  -2   8   49.80    6.70
   2  -2   8   47.40    5.60
   2  -2   8   48.70    6.70
   2  -2   8   65.79    7.50
   2  -2   8   59.69    7.40
  -2   2  -8   51.89    7.90
  -2   2  -8   56.49    8.40
  -2   2  -8   54.99    6.40
  -2   2  -8   49.20    6.70
  -2   2  -8   56.79    6.50
  -2   2  -8   62.39    9.50
  -2   2  -8   44.80    7.50
   3  -2   8   -4.70    2.20
   3  -2   8    3.10    2.70
   3  -2   8   -3.70    1.30
   3  -2   8   -2.50    2.30
  -3   2  -8    0.80    2.40
  -3   2  -8   -1.80    1.90
  -3   2  -8    1.90    3.00
  -3   2  -8    0.40    2.60
  -3   2  -8   -3.20    3.00
  -3   2  -8   -4.70    2.80
  -3   2  -8   -0.90    4.40
   4  -2   8    4.80    2.60
   4  -2   8    7.60    4.30
   4  -2   8    6.00    3.10
   4  -2   8   10.60    3.90
   4  -2   8    8.10    3.80
  -4   2  -8    6.40    3.80
  -4   2  -8    0.90    4.10
  -4   2  -8    3.80    4.00
  -4   2  -8    9.80    3.30
  -4   2  -8   12.30    4.80
  -4   2  -8    7.90    4.10
  -4   2  -8    6.20    3.10
   5  -2   8    1.90    3.20
   5  -2   8    2.80    3.40
   5  -2   8   -1.60    3.00
   5  -2   8   -0.20    3.10
   5  -2   8    4.30    2.90
   5  -2   8    0.10    2.50
  -5   2  -8   11.20    4.20
  -5   2  -8    1.30    2.80
  -5   2  -8    5.50    5.00
  -5   2  -8   -1.30    2.60
  -5   2  -8    5.40    4.30
  -5   2  -8   -0.60    2.70
   6  -2   8    4.80    3.90
   6  -2   8    3.60    4.00
   6  -2   8   -5.10    2.10
   6  -2   8    0.90    3.10
   6  -2   8    0.90    3.10
   6  -2   8    4.50    3.90
  -6   2  -8    1.60    3.80
  -6   2  -8   10.50    4.70
  -6   2  -8    1.40    3.40
  -6   2  -8    7.50    4.80
  -6   2  -8    7.70    4.90
   7  -2   8   -1.50    3.10
   7  -2   8    1.10    5.00
   7  -2   8    3.40    4.10
   7  -2   8    5.10    4.00
   7  -2   8    5.00    4.40
  -7   2  -8    9.20    6.10
  -7   2  -8    6.10    4.60
  -7   2  -8   -2.30    3.20
  -7   2  -8    0.80    4.60
   8  -2   8    5.70    6.10
   8  -2   8   10.00    4.30
   8  -2   8   10.10    6.50
   8  -2   8   15.00    6.20
   8  -2   8    8.60    4.40
  -8   2  -8   19.40    7.20
  -8   2  -8   16.30    6.40
  -8   2  -8   19.20    7.10
  -8   2  -8    2.20    6.00
   9  -2   8   11.20    7.30
   9  -2   8    1.10    4.80
   9  -2   8    9.60    5.50
   9  -2   8    5.30    6.20
   9  -2   8   13.20    5.60
  -9   2  -8    8.10    7.10
  -9   2  -8    6.20    6.80
  -9   2  -8   10.90    7.20
  -9   2  -8    6.10    6.70
  10  -2   8    0.10    5.40
  10  -2   8    4.20    7.60
  10  -2   8   -5.80    3.00
 -10   2  -8    9.20    7.10
 -10   2  -8   -5.30    5.90
 -10   2  -8   -1.80    4.60
 -11  -2   7   -0.60    5.20
 -11  -2   7   -1.80    3.80
 -11  -2   7    2.20    3.70
  11   2  -7   -4.70    5.30
  11   2  -7   -4.40    6.40
  11   2  -7   -2.60    3.60
 -10  -2   7    3.10    3.60
 -10  -2   7    3.30    2.80
 -10  -2   7    2.80    3.90
 -10  -2   7   -0.80    3.90
 -10  -2   7    2.00    3.90
  10   2  -7   -1.60    3.50
  10   2  -7    1.40    4.70
  10   2  -7   -2.50    3.60
  10   2  -7   -7.50    4.60
  -9  -2   7    1.80    4.40
  -9  -2   7   -5.00    3.20
  -9  -2   7    1.90    3.60
  -9  -2   7   -2.40    2.90
  -9  -2   7   -8.10    2.40
   9   2  -7   -0.10    5.20
   9   2  -7   -3.00    4.30
   9   2  -7   -0.70    3.70
  -8  -2   7   -0.40    2.80
  -8  -2   7   -1.30    2.00
  -8  -2   7   -5.10    3.40
  -8  -2   7    2.30    4.50
  -8  -2   7    2.70    4.10
   8   2  -7   -7.00    3.60
   8   2  -7    8.00    5.50
   8   2  -7    4.40    5.10
   8   2  -7   -3.30    2.70
  -7  -2   7    3.20    3.20
  -7  -2   7   -1.40    3.40
  -7  -2   7   -3.30    3.60
  -7  -2   7    4.60    4.20
  -7  -2   7   -5.10    2.60
   7   2  -7    0.00    2.70
   7   2  -7   -1.00    3.70
   7   2  -7   -2.50    2.80
   7   2  -7    1.40    3.40
  -6  -2   7   -1.50    2.50
  -6  -2   7   -2.60    3.30
  -6  -2   7    1.30    3.80
  -6  -2   7    4.60    3.40
  -6  -2   7    1.60    3.90
   6   2  -7   -4.90    3.50
   6   2  -7    6.80    4.00
   6   2  -7   -1.00    3.60
   6   2  -7    0.20    4.10
  -5  -2   7    4.50    3.60
  -5  -2   7    4.70    3.70
  -5  -2   7    9.20    4.20
  -5  -2   7    2.50    3.00
  -5  -2   7    1.50    2.50
  -5  -2   7    7.30    3.10
   5   2  -7    9.10    4.50
   5   2  -7    4.20    3.80
   5   2  -7   -1.60    3.60
   5   2  -7    5.40    3.60
   5   2  -7    7.30    4.30
  -4  -2   7   -0.40    2.70
  -4  -2   7   -1.90    2.40
  -4  -2   7   -2.40    2.40
  -4  -2   7   -2.50    2.00
  -4  -2   7    2.10    1.90
   4   2  -7   -2.40    2.10
   4   2  -7    2.00    3.60
   4   2  -7   -2.70    3.10
   4   2  -7   -1.10    2.50
   4   2  -7    1.10    3.00
   4   2  -7    1.10    3.00
  -3  -2   7  110.19    8.50
  -3  -2   7  105.99    9.90
  -3  -2   7   96.59   10.60
  -3  -2   7  120.79   10.10
  -3  -2   7  120.69    9.50
  -3  -2   7  105.79    8.40
  -3  -2   7  128.69    9.80
   3   2  -7   98.19   11.20
   3   2  -7  109.89   10.10
   3   2  -7  108.49   11.90
   3   2  -7  106.79   12.10
   3   2  -7   99.69   12.30
   3   2  -7  111.89   10.10
  -2  -2   7    2.00    2.20
  -2  -2   7    1.50    2.20
  -2  -2   7    1.40    1.60
  -2  -2   7   -2.40    1.10
  -2  -2   7    2.00    1.50
  -2  -2   7   -0.20    2.20
  -2  -2   7   -0.30    1.80
   2   2  -7   -2.20    2.60
   2   2  -7    3.90    2.70
   2   2  -7   -1.60    1.90
   2   2  -7   -0.80    2.50
   2   2  -7   -2.30    3.10
   2   2  -7   -1.00    2.10
   2   2  -7    0.10    1.50
  -1  -2   7    8.60    2.30
  -1  -2   7    8.70    2.40
  -1  -2   7    7.20    2.60
  -1  -2   7    5.80    2.10
  -1  -2   7    4.80    2.10
  -1  -2   7    9.30    2.50
  -1  -2   7   11.60    3.00
   1   2  -7   15.70    3.40
   1   2  -7    7.20    3.80
   1   2  -7    8.90    2.90
   1   2  -7    6.90    3.40
   1   2  -7    9.20    4.00
   1   2  -7   13.00    4.30
   1   2  -7    8.90    2.40
   0  -2   7   68.29    6.10
   0  -2   7   73.59    7.10
   0  -2   7   56.69    6.50
   0  -2   7   67.49    6.80
   0  -2   7   59.29    5.90
   0  -2   7   72.89    7.60
   0   2  -7   69.59    8.60
   0   2  -7   72.39    7.20
   0   2  -7   60.69    6.80
   0   2  -7   65.59    6.80
   0   2  -7   55.89    8.80
   0   2  -7   57.79    7.90
   0   2  -7   56.69    8.30
   1  -2   7   67.29    7.20
   1  -2   7   51.79    5.40
   1  -2   7   55.49    6.60
   1  -2   7   69.19    5.80
   1  -2   7   74.59    7.70
   1  -2   7   74.39    7.30
  -1   2  -7   58.09    8.20
  -1   2  -7   54.49    6.40
  -1   2  -7   68.99    8.60
  -1   2  -7   62.49    6.70
  -1   2  -7   76.69    7.40
  -1   2  -7   57.79    9.00
  -1   2  -7   51.49    7.60
   2  -2   7    0.60    1.60
   2  -2   7    0.20    1.60
   2  -2   7    2.30    1.60
   2  -2   7   -1.10    2.00
   2  -2   7   -0.50    1.30
  -2   2  -7   -1.20    3.20
  -2   2  -7    1.10    2.70
  -2   2  -7    1.40    2.10
  -2   2  -7    5.40    2.30
  -2   2  -7    1.80    3.00
  -2   2  -7    1.00    1.70
  -2   2  -7    2.50    2.60
   3  -2   7    1.60    2.30
   3  -2   7    1.60    1.40
   3  -2   7   -3.00    2.00
   3  -2   7   -1.30    1.40
   3  -2   7   -0.60    1.50
  -3   2  -7   -0.70    1.80
  -3   2  -7   -2.60    2.10
  -3   2  -7   -1.90    2.20
  -3   2  -7   -2.10    2.00
  -3   2  -7    5.30    2.80
  -3   2  -7   -1.40    2.90
  -3   2  -7   -3.50    1.50
   4  -2   7   -1.80    2.60
   4  -2   7   -1.40    2.30
   4  -2   7   -1.30    3.00
   4  -2   7    0.50    1.90
   4  -2   7    1.40    2.00
  -4   2  -7   -2.50    2.90
  -4   2  -7   -1.70    2.20
  -4   2  -7    0.30    2.40
  -4   2  -7    0.70    3.80
  -4   2  -7   -0.90    2.80
  -4   2  -7   -2.30    2.50
  -4   2  -7   -0.90    3.40
   5  -2   7    5.90    3.00
   5  -2   7    4.00    3.00
   5  -2   7    1.80    2.80
   5  -2   7   -1.40    2.70
   5  -2   7    1.20    3.60
   5  -2   7    1.90    2.70
  -5   2  -7    3.60    3.20
  -5   2  -7   -3.60    2.60
  -5   2  -7   -0.50    1.80
  -5   2  -7    4.10    3.80
  -5   2  -7    0.00    2.60
  -5   2  -7   -1.00    2.80
   6  -2   7    4.60    3.00
   6  -2   7    5.00    3.80
   6  -2   7    1.40    3.30
   6  -2   7    6.80    4.50
   6  -2   7    3.60    3.40
   6  -2   7    6.90    4.00
  -6   2  -7    1.00    3.30
  -6   2  -7    4.90    3.60
  -6   2  -7    8.50    4.80
  -6   2  -7   -3.80    2.60
  -6   2  -7    0.70    2.90
  -6   2  -7    6.70    3.10
   7  -2   7   -3.30    3.90
   7  -2   7    7.70    4.20
   7  -2   7   -4.30    2.80
   7  -2   7   -1.70    2.40
   7  -2   7   -4.00    2.10
  -7   2  -7    2.20    3.50
  -7   2  -7    3.80    3.80
  -7   2  -7    6.10    5.50
  -7   2  -7   -1.40    4.40
  -7   2  -7    0.00    3.50
  -7   2  -7    5.90    5.80
   8  -2   7    2.80    3.30
   8  -2   7   -0.80    3.00
   8  -2   7    7.20    5.70
   8  -2   7    6.60    3.90
   8  -2   7    5.30    5.20
  -8   2  -7    2.50    4.30
  -8   2  -7    5.40    4.60
  -8   2  -7    2.30    3.20
  -8   2  -7    2.90    5.10
  -8   2  -7    7.90    5.70
  -8   2  -7    2.50    4.30
   9  -2   7   -1.20    4.20
   9  -2   7   -1.70    5.40
   9  -2   7    0.20    4.90
   9  -2   7    3.60    4.60
   9  -2   7   -2.80    4.90
  -9   2  -7    0.90    4.50
  -9   2  -7   -0.90    5.80
  -9   2  -7    1.90    3.30
  -9   2  -7   -3.70    4.80
  -9   2  -7    1.90    4.80
  -9   2  -7   -1.00    5.20
  10  -2   7    2.20    5.00
  10  -2   7   -7.70    4.80
  10  -2   7    1.70    4.30
  10  -2   7   -2.10    4.40
  10  -2   7   -0.30    6.20
 -10   2  -7   15.50    6.10
 -10   2  -7    1.60    6.70
 -10   2  -7    0.60    5.80
 -10   2  -7    0.10    5.20
 -10   2  -7    9.30    7.10
 -10   2  -7   -1.50    3.90
  11  -2   7   -3.40    6.00
  11  -2   7   -3.40    5.90
  11  -2   7    9.40    6.80
 -11   2  -7   -2.50    6.30
 -11   2  -7   -4.50    6.00
 -11   2  -7   -1.40    6.70
 -11   2  -7    3.70    6.90
 -12  -2   6    2.90    6.20
 -12  -2   6   -2.30    5.50
 -12  -2   6    5.80    5.70
  12   2  -6   -6.10    6.10
  12   2  -6   -2.40    4.70
  12   2  -6    3.00    7.80
 -11  -2   6    3.90    5.50
 -11  -2   6    1.30    5.20
 -11  -2   6    3.90    5.70
 -11  -2   6    4.20    5.70
  11   2  -6   -5.10    5.20
  11   2  -6    1.30    5.20
  11   2  -6    0.80    6.70
  11   2  -6    0.00    4.50
 -10  -2   6    6.50    4.70
 -10  -2   6   -2.30    4.30
 -10  -2   6    1.70    3.90
 -10  -2   6    4.80    4.90
  10   2  -6   -0.30    3.90
  10   2  -6    2.00    5.30
  10   2  -6    0.40    5.70
  10   2  -6   -2.10    4.90
  -9  -2   6    7.00    3.70
  -9  -2   6    1.80    3.30
  -9  -2   6   -0.90    3.00
  -9  -2   6   -2.20    3.90
  -9  -2   6   -1.20    2.70
   9   2  -6   -1.40    4.60
   9   2  -6    4.70    5.90
   9   2  -6    3.30    4.10
   9   2  -6   -1.90    3.20
  -8  -2   6   21.60    6.00
  -8  -2   6   12.70    5.70
  -8  -2   6   11.20    5.10
  -8  -2   6   14.90    5.10
  -8  -2   6   13.30    4.30
   8   2  -6   18.40    6.10
   8   2  -6   13.80    5.50
   8   2  -6   18.90    5.70
   8   2  -6   18.50    6.40
  -7  -2   6   14.30    3.50
  -7  -2   6    7.70    3.60
  -7  -2   6   19.50    4.90
  -7  -2   6   10.70    4.00
  -7  -2   6   33.70    6.60
   7   2  -6   22.00    6.20
   7   2  -6   15.70    5.50
   7   2  -6   10.00    4.30
   7   2  -6   13.00    4.90
  -6  -2   6   26.10    5.50
  -6  -2   6   22.10    5.00
  -6  -2   6   28.40    4.90
  -6  -2   6   37.90    6.10
  -6  -2   6   13.10    4.20
   6   2  -6   17.30    4.70
   6   2  -6   17.00    5.10
   6   2  -6   16.40    5.30
   6   2  -6   14.60    4.70
  -5  -2   6    4.50    3.40
  -5  -2   6   11.20    3.30
  -5  -2   6    7.30    3.50
  -5  -2   6    5.00    2.70
  -5  -2   6    4.60    2.50
  -5  -2   6    5.30    3.30
   5   2  -6    6.30    3.10
   5   2  -6    5.20    3.60
   5   2  -6   10.20    4.60
   5   2  -6    6.80    3.20
  -4  -2   6   11.30    3.80
  -4  -2   6   13.50    3.70
  -4  -2   6   11.30    3.50
  -4  -2   6    9.20    3.00
  -4  -2   6   11.30    3.00
  -4  -2   6   10.60    3.50
   4   2  -6   19.20    4.40
   4   2  -6   17.90    4.20
   4   2  -6   12.10    3.50
   4   2  -6   13.00    4.00
   4   2  -6   10.30    3.40
   4   2  -6   10.40    2.90
  -3  -2   6   56.49    6.50
  -3  -2   6   62.09    6.20
  -3  -2   6   59.09    6.50
  -3  -2   6   47.50    4.20
  -3  -2   6   58.99    6.20
  -3  -2   6   48.30    4.20
   3   2  -6   29.80    6.10
   3   2  -6   46.80    7.10
   3   2  -6   42.00    5.20
   3   2  -6   43.90    6.50
   3   2  -6   39.20    6.40
   3   2  -6   45.60    6.20
   3   2  -6   59.49    6.70
  -2  -2   6    1.80    1.30
  -2  -2   6    0.60    1.30
  -2  -2   6    1.70    2.00
  -2  -2   6   -0.40    1.70
  -2  -2   6   -1.20    2.00
  -2  -2   6   -2.00    1.40
  -2  -2   6    2.90    2.00
   2   2  -6    2.00    2.10
   2   2  -6   -1.80    1.50
   2   2  -6   -0.70    1.90
   2   2  -6   -0.80    1.30
   2   2  -6   -0.60    1.80
   2   2  -6    0.60    2.10
   2   2  -6   -0.10    1.90
  -1  -2   6    5.50    2.50
  -1  -2   6    6.70    2.30
  -1  -2   6    7.30    1.80
  -1  -2   6    4.90    1.90
  -1  -2   6    9.00    2.80
  -1  -2   6    2.70    1.60
  -1  -2   6    3.70    1.90
   1   2  -6    6.10    2.40
   1   2  -6   10.50    3.60
   1   2  -6   10.70    3.60
   1   2  -6    4.10    1.80
   1   2  -6    8.30    2.70
   1   2  -6    3.80    2.90
   1   2  -6    7.80    3.20
   0  -2   6    0.40    1.40
   0  -2   6    3.00    1.80
   0  -2   6    0.20    1.10
   0  -2   6    0.30    1.50
   0  -2   6    1.70    1.50
   0  -2   6    0.30    1.30
   0   2  -6   -1.90    1.20
   0   2  -6    0.90    1.70
   0   2  -6    0.70    1.60
   0   2  -6    0.80    3.10
   0   2  -6    1.20    2.00
   0   2  -6    0.80    1.80
   0   2  -6    0.40    2.20
   1  -2   6    1.80    1.90
   1  -2   6    2.00    1.30
   1  -2   6    1.60    1.30
   1  -2   6    1.00    1.70
   1  -2   6    2.30    1.50
   1  -2   6    0.40    1.40
  -1   2  -6    3.60    2.20
  -1   2  -6    2.00    1.60
  -1   2  -6    2.50    2.00
  -1   2  -6   -0.80    1.50
  -1   2  -6   -0.30    2.90
  -1   2  -6   -1.20    1.40
  -1   2  -6   -0.20    2.30
   2  -2   6    3.20    1.90
   2  -2   6    2.70    1.40
   2  -2   6    1.30    1.50
   2  -2   6   -0.40    1.70
   2  -2   6    2.00    2.20
  -2   2  -6    2.10    2.30
  -2   2  -6    5.10    2.90
  -2   2  -6    4.60    2.80
  -2   2  -6    1.70    2.10
  -2   2  -6    1.60    2.00
  -2   2  -6    5.00    2.10
  -2   2  -6    1.90    1.80
   3  -2   6    5.60    2.40
   3  -2   6    7.50    2.50
   3  -2   6    9.40    1.90
   3  -2   6   13.60    3.30
   3  -2   6   14.20    3.10
  -3   2  -6    7.40    3.50
  -3   2  -6   16.50    4.50
  -3   2  -6    7.70    2.70
  -3   2  -6   13.70    4.00
  -3   2  -6    8.40    2.70
  -3   2  -6   10.30    3.80
  -3   2  -6   10.30    2.90
   4  -2   6   -3.00    1.30
   4  -2   6   -1.60    1.50
   4  -2   6   -0.90    1.70
   4  -2   6    2.00    2.30
   4  -2   6   -2.10    2.30
  -4   2  -6    3.10    3.90
  -4   2  -6   -1.10    1.50
  -4   2  -6    7.50    3.90
  -4   2  -6   -1.40    2.20
  -4   2  -6   -2.30    1.90
  -4   2  -6    0.50    3.00
  -4   2  -6    2.70    2.20
   5  -2   6   53.49    8.70
   5  -2   6   52.39    7.90
   5  -2   6   51.59    7.50
   5  -2   6   60.09    7.10
   5  -2   6   57.19    7.40
   5  -2   6   53.49    8.30
  -5   2  -6   63.39    9.30
  -5   2  -6   80.09    8.00
  -5   2  -6   76.59    9.60
  -5   2  -6   72.09    9.10
  -5   2  -6   61.79    7.40
  -5   2  -6   53.49    8.10
   6  -2   6   16.20    4.90
   6  -2   6    8.20    4.10
   6  -2   6   10.70    5.10
   6  -2   6   19.50    5.70
   6  -2   6    9.40    3.60
   6  -2   6   15.80    4.50
  -6   2  -6   15.90    4.50
  -6   2  -6   12.10    4.50
  -6   2  -6   11.90    4.80
  -6   2  -6   12.30    4.10
  -6   2  -6   11.50    5.50
  -6   2  -6   18.30    5.70
   7  -2   6    0.90    3.10
   7  -2   6   -1.60    2.60
   7  -2   6    2.00    3.30
   7  -2   6   -3.90    2.10
   7  -2   6    1.30    2.80
  -7   2  -6    0.10    3.10
  -7   2  -6   -2.00    4.20
  -7   2  -6    1.70    3.40
  -7   2  -6    2.10    3.10
  -7   2  -6    1.90    2.50
  -7   2  -6    1.10    3.10
   8  -2   6    6.60    5.10
   8  -2   6   11.50    5.50
   8  -2   6    3.30    5.10
   8  -2   6    5.40    4.30
   8  -2   6   12.00    4.50
  -8   2  -6    3.50    4.90
  -8   2  -6    1.40    3.00
  -8   2  -6    5.80    5.00
  -8   2  -6    4.70    5.80
  -8   2  -6   -1.30    3.20
  -8   2  -6    6.80    3.60
   9  -2   6    8.10    4.00
   9  -2   6   12.70    6.70
   9  -2   6   -4.80    3.20
   9  -2   6   -0.50    3.00
   9  -2   6    4.70    5.80
  -9   2  -6    0.80    5.40
  -9   2  -6    4.40    4.30
  -9   2  -6   10.90    5.00
  -9   2  -6   10.90    6.40
  -9   2  -6    5.30    3.80
  -9   2  -6    8.40    5.30
  10  -2   6    5.40    5.20
  10  -2   6   -4.10    5.20
  10  -2   6   -1.90    5.40
  10  -2   6    8.40    6.40
  10  -2   6   -4.40    4.00
 -10   2  -6    3.10    6.10
 -10   2  -6    3.50    6.20
 -10   2  -6   -2.30    3.00
 -10   2  -6    3.00    6.00
 -10   2  -6   -5.30    4.30
  11  -2   6   -6.80    3.20
  11  -2   6   -1.20    6.60
  11  -2   6   -5.80    5.60
 -11   2  -6   -0.70    5.40
 -11   2  -6   -7.20    5.60
 -11   2  -6   -4.00    6.30
 -11   2  -6    3.20    7.00
 -11   2  -6   -1.60    6.20
 -12  -2   5   -3.00    2.90
 -12  -2   5  -12.30    4.30
 -12  -2   5   -4.80    5.00
  12   2  -5    0.60    4.40
  12   2  -5   -4.80    5.70
  12   2  -5    6.70    6.90
 -11  -2   5    0.00    3.40
 -11  -2   5    1.40    3.20
 -11  -2   5    0.50    4.50
 -11  -2   5   -3.40    3.20
  11   2  -5   -4.20    5.00
  11   2  -5   -6.10    5.20
  11   2  -5    0.30    6.00
  11   2  -5   -2.40    3.40
 -10  -2   5    7.80    4.10
 -10  -2   5    1.30    4.80
 -10  -2   5    1.10    4.10
 -10  -2   5    4.70    4.20
  10   2  -5   -4.60    3.00
  10   2  -5   -3.30    3.00
  10   2  -5    0.00    5.10
  10   2  -5   -2.90    2.70
  -9  -2   5    4.80    3.20
  -9  -2   5    0.00    3.20
  -9  -2   5   -1.80    3.80
  -9  -2   5    4.30    4.30
  -9  -2   5    4.10    4.40
   9   2  -5   -0.40    3.50
   9   2  -5   -0.10    3.30
   9   2  -5    1.70    4.70
   9   2  -5    1.00    3.80
  -8  -2   5   12.80    5.20
  -8  -2   5    6.40    3.40
  -8  -2   5    1.80    4.30
  -8  -2   5   10.50    3.50
  -8  -2   5    0.60    3.30
   8   2  -5    3.30    3.50
   8   2  -5   -2.40    3.50
   8   2  -5    6.10    4.60
   8   2  -5    8.30    4.40
  -7  -2   5   17.00    5.20
  -7  -2   5   14.60    3.80
  -7  -2   5    6.90    4.20
  -7  -2   5    3.40    3.70
  -7  -2   5   11.30    3.80
   7   2  -5    5.40    4.70
   7   2  -5    5.90    3.70
   7   2  -5    3.60    3.90
   7   2  -5    2.30    3.20
  -6  -2   5   -0.80    1.60
  -6  -2   5    2.60    3.20
  -6  -2   5   -1.70    2.50
  -6  -2   5   -1.80    2.60
  -6  -2   5   -1.10    1.90
   6   2  -5   -0.40    3.30
   6   2  -5   -1.40    3.10
   6   2  -5   -1.30    2.20
   6   2  -5   -1.70    1.90
  -5  -2   5   19.60    4.20
  -5  -2   5   27.30    4.20
  -5  -2   5   25.10    5.20
  -5  -2   5   28.60    4.90
  -5  -2   5   22.30    3.80
  -5  -2   5   20.30    4.10
   5   2  -5   20.40    4.90
   5   2  -5   18.40    4.90
   5   2  -5   24.10    5.10
   5   2  -5   28.70    4.30
   5   2  -5   18.90    4.70
  -4  -2   5  120.09   10.20
  -4  -2   5  127.29    9.60
  -4  -2   5  110.89    7.90
  -4  -2   5  126.99    9.80
  -4  -2   5  108.29    9.90
  -4  -2   5  134.29   10.90
  -4  -2   5  118.49   10.30
   4   2  -5  102.49   11.70
   4   2  -5  121.79   10.50
   4   2  -5  117.79   10.60
   4   2  -5  126.19   10.80
   4   2  -5  103.29    9.30
  -3  -2   5  227.58   16.00
  -3  -2   5  203.58   15.20
  -3  -2   5  223.78   16.00
  -3  -2   5  208.58   15.30
  -3  -2   5  200.08   14.40
  -3  -2   5  206.68   14.30
  -3  -2   5  199.48   16.20
  -3  -2   5  226.88   16.10
   3   2  -5  235.48   17.00
   3   2  -5  208.28   16.30
   3   2  -5  192.28   15.00
   3   2  -5  197.58   16.30
   3   2  -5  191.78   16.00
   3   2  -5  228.48   16.20
  -2  -2   5  112.89    8.70
  -2  -2   5  106.99    9.10
  -2  -2   5  106.89    8.00
  -2  -2   5  115.29    9.10
  -2  -2   5  109.89    8.00
  -2  -2   5  118.49    9.30
  -2  -2   5  117.99    8.80
   2   2  -5  119.39    9.40
   2   2  -5  104.39    9.50
   2   2  -5  106.29    9.60
   2   2  -5  109.59   10.10
   2   2  -5  106.99    9.20
   2   2  -5  106.89    9.70
   2   2  -5   93.29    8.20
  -1  -2   5   11.10    2.50
  -1  -2   5    9.50    2.30
  -1  -2   5   16.40    2.30
  -1  -2   5   11.90    2.60
  -1  -2   5    6.70    2.00
  -1  -2   5   13.40    2.20
  -1  -2   5   16.60    2.70
   1   2  -5   12.20    3.20
   1   2  -5    9.30    2.50
   1   2  -5   15.20    2.80
   1   2  -5   14.60    3.10
   1   2  -5   11.30    2.90
   1   2  -5   10.80    2.10
   1   2  -5    8.00    2.90
   0  -2   5   47.90    4.70
   0  -2   5   51.19    4.20
   0  -2   5   48.40    4.60
   0  -2   5   37.60    4.40
   0  -2   5   42.10    4.50
   0  -2   5   41.60    4.80
   0   2  -5   44.30    5.50
   0   2  -5   37.00    4.70
   0   2  -5   39.70    4.70
   0   2  -5   44.90    6.40
   0   2  -5   24.10    4.60
   0   2  -5   35.20    5.40
   0   2  -5   40.30    4.40
   1  -2   5   55.39    4.80
   1  -2   5   63.29    5.40
   1  -2   5   52.59    4.80
   1  -2   5   59.49    5.90
   1  -2   5   58.89    5.30
   1  -2   5   56.59    5.90
  -1   2  -5   61.89    5.90
  -1   2  -5   56.29    5.30
  -1   2  -5   55.39    7.30
  -1   2  -5   57.39    6.80
  -1   2  -5   44.40    6.50
  -1   2  -5   58.59    6.80
  -1   2  -5   53.89    5.70
   2  -2   5   47.70    5.20
   2  -2   5   33.90    3.80
   2  -2   5   44.20    5.20
   2  -2   5   47.60    5.10
   2  -2   5   42.30    5.00
  -2   2  -5   38.40    5.50
  -2   2  -5   37.90    4.90
  -2   2  -5   35.80    4.50
  -2   2  -5   52.19    6.40
  -2   2  -5   33.60    6.00
  -2   2  -5   31.60    5.40
  -2   2  -5   40.00    4.60
   3  -2   5    7.10    1.60
   3  -2   5   11.00    2.60
   3  -2   5    6.70    2.20
   3  -2   5    8.30    2.70
   3  -2   5   12.20    2.80
   3  -2   5   10.70    3.20
  -3   2  -5    1.60    2.60
  -3   2  -5    5.30    3.50
  -3   2  -5    1.80    3.40
  -3   2  -5    8.00    2.60
  -3   2  -5    9.90    2.40
  -3   2  -5    5.60    2.30
  -3   2  -5    7.10    2.60
   4  -2   5    7.80    3.00
   4  -2   5    8.20    3.40
   4  -2   5    4.00    2.20
   4  -2   5   14.90    4.10
   4  -2   5    8.90    3.10
   4  -2   5    8.00    2.60
  -4   2  -5   11.50    3.10
  -4   2  -5   13.80    3.30
  -4   2  -5    7.20    3.20
  -4   2  -5    8.80    3.00
  -4   2  -5    4.30    3.00
  -4   2  -5   13.00    4.00
  -4   2  -5    9.00    3.70
   5  -2   5    4.70    3.00
   5  -2   5    7.00    3.10
   5  -2   5    2.10    2.50
   5  -2   5    8.40    3.30
   5  -2   5    4.10    2.10
   5  -2   5    5.10    3.00
  -5   2  -5    5.30    2.50
  -5   2  -5    7.10    3.60
  -5   2  -5    0.20    2.40
  -5   2  -5    3.20    2.20
  -5   2  -5    7.20    3.20
  -5   2  -5    9.90    3.90
   6  -2   5   12.90    4.30
   6  -2   5   14.60    5.10
   6  -2   5   10.20    3.40
   6  -2   5    7.90    3.60
   6  -2   5   16.80    4.60
   6  -2   5   10.50    3.50
  -6   2  -5   14.60    4.50
  -6   2  -5    8.10    3.50
  -6   2  -5   14.00    3.60
  -6   2  -5   13.50    4.30
  -6   2  -5    2.70    3.10
  -6   2  -5   11.80    5.30
   7  -2   5   11.90    5.10
   7  -2   5    9.60    4.00
   7  -2   5   18.30    5.80
   7  -2   5   11.00    5.00
   7  -2   5    2.60    3.70
  -7   2  -5   11.80    4.90
  -7   2  -5   17.70    6.00
  -7   2  -5    5.90    4.00
  -7   2  -5   13.80    4.40
  -7   2  -5    2.60    3.50
  -7   2  -5   12.70    5.20
   8  -2   5    2.90    3.70
   8  -2   5   -2.20    2.60
   8  -2   5   -0.20    2.30
   8  -2   5    0.60    2.40
   8  -2   5    1.90    3.30
  -8   2  -5   -1.10    2.90
  -8   2  -5    9.80    4.60
  -8   2  -5   -1.30    3.30
  -8   2  -5    5.80    5.20
  -8   2  -5    1.20    3.40
  -8   2  -5   -1.90    3.60
   9  -2   5   -0.90    3.50
   9  -2   5   -1.70    3.50
   9  -2   5    2.40    3.50
   9  -2   5    3.50    4.00
   9  -2   5    0.50    3.80
  -9   2  -5   -2.10    4.40
  -9   2  -5    4.00    5.40
  -9   2  -5   -1.30    4.00
  -9   2  -5    7.60    4.20
  -9   2  -5   -1.30    3.80
  -9   2  -5    0.20    3.70
  10  -2   5   -7.50    5.80
  10  -2   5    2.20    4.30
  10  -2   5    3.30    4.10
  10  -2   5    6.10    4.60
  10  -2   5   -2.40    5.20
  10  -2   5   -3.30    3.50
 -10   2  -5   -0.40    3.50
 -10   2  -5   -3.70    4.80
 -10   2  -5    5.60    4.10
 -10   2  -5    1.50    4.10
 -10   2  -5    2.00    4.50
  11  -2   5   -0.90    5.70
  11  -2   5    1.20    6.40
  11  -2   5   -2.10    4.20
 -11   2  -5   -0.80    3.40
 -11   2  -5   -2.70    5.60
 -11   2  -5    5.90    5.70
 -11   2  -5    1.20    6.70
 -11   2  -5    5.70    6.80
  12  -2   5    5.00    7.70
  12  -2   5   -2.80    6.10
 -12   2  -5    3.70    5.70
 -12   2  -5   -0.10    6.60
 -12  -2   4    2.50    4.00
 -12  -2   4   -0.40    3.50
 -12  -2   4   -3.00    3.50
  12   2  -4   -5.30    6.30
  12   2  -4   -7.00    3.30
  12   2  -4    6.20    5.50
 -11  -2   4    4.30    5.00
 -11  -2   4   -4.40    4.10
 -11  -2   4   -3.60    4.60
 -11  -2   4    2.70    3.60
  11   2  -4    2.40    5.40
  11   2  -4    9.20    5.50
  11   2  -4   -2.10    5.50
  11   2  -4   -0.60    3.50
 -10  -2   4   -3.40    2.60
 -10  -2   4   -2.80    4.10
 -10  -2   4    0.50    3.40
 -10  -2   4   -0.40    2.60
  10   2  -4   -2.50    3.20
  10   2  -4    2.50    3.50
  10   2  -4   -0.40    4.70
  10   2  -4   -4.20    4.30
  -9  -2   4   26.00    6.00
  -9  -2   4   20.40    5.20
  -9  -2   4   42.30    7.90
  -9  -2   4   19.00    5.70
   9   2  -4   11.80    5.60
   9   2  -4   19.90    6.70
   9   2  -4   29.80    6.90
   9   2  -4   16.30    6.20
  -8  -2   4   26.40    6.10
  -8  -2   4   35.20    6.60
  -8  -2   4   30.40    5.10
  -8  -2   4   37.60    6.90
  -8  -2   4   23.20    6.80
   8   2  -4   17.50    5.50
   8   2  -4   29.90    7.20
   8   2  -4   34.40    7.10
   8   2  -4   22.30    6.30
  -7  -2   4   15.90    4.40
  -7  -2   4   19.40    3.60
  -7  -2   4   20.70    4.60
  -7  -2   4   18.90    4.40
  -7  -2   4   15.50    4.90
   7   2  -4   15.30    5.40
   7   2  -4   12.90    4.40
   7   2  -4   12.50    5.10
   7   2  -4   18.30    4.50
   7   2  -4    7.40    4.30
  -6  -2   4    4.10    2.70
  -6  -2   4    3.40    2.90
  -6  -2   4    1.80    2.20
  -6  -2   4    0.60    1.90
  -6  -2   4    6.00    2.60
   6   2  -4    0.60    2.40
   6   2  -4    4.20    3.00
   6   2  -4    2.00    2.40
   6   2  -4    2.10    3.10
   6   2  -4    2.40    2.80
  -5  -2   4    3.70    3.00
  -5  -2   4    1.30    1.90
  -5  -2   4    3.20    2.30
  -5  -2   4    8.10    2.20
  -5  -2   4    5.60    2.90
  -5  -2   4    4.90    2.50
   5   2  -4    8.20    3.30
   5   2  -4   -0.10    2.80
   5   2  -4    2.50    3.00
   5   2  -4    4.80    2.30
   5   2  -4    6.60    3.40
  -4  -2   4  378.36   24.60
  -4  -2   4  330.57   23.60
  -4  -2   4  344.17   23.50
  -4  -2   4  335.57   24.30
  -4  -2   4  339.67   24.40
  -4  -2   4  353.76   24.80
   4   2  -4  323.17   24.90
   4   2  -4  334.57   24.70
   4   2  -4  341.17   24.70
   4   2  -4  349.27   24.90
   4   2  -4  306.97   23.60
  -3  -2   4  158.78   10.60
  -3  -2   4  167.78   12.30
  -3  -2   4  164.18   11.80
  -3  -2   4  159.48   12.40
  -3  -2   4  162.48   12.30
  -3  -2   4  166.58   11.60
  -3  -2   4  142.19   12.10
   3   2  -4  160.48   12.80
   3   2  -4  151.18   12.40
   3   2  -4  136.79   11.30
   3   2  -4  155.08   12.40
   3   2  -4  154.08   12.40
  -2  -2   4    8.80    2.40
  -2  -2   4    9.50    1.50
  -2  -2   4    7.00    1.80
  -2  -2   4    7.30    2.20
  -2  -2   4   11.60    2.60
  -2  -2   4    9.40    1.90
  -2  -2   4    7.50    1.60
   2   2  -4    5.20    2.20
   2   2  -4    6.50    2.30
   2   2  -4    7.80    2.60
   2   2  -4    1.70    1.50
   2   2  -4    9.40    2.50
  -1  -2   4    0.70    1.00
  -1  -2   4    2.50    1.50
  -1  -2   4   -0.10    0.90
  -1  -2   4   -0.10    1.00
  -1  -2   4    2.30    1.60
  -1  -2   4    1.10    1.00
  -1  -2   4    1.10    1.00
   1   2  -4    2.20    1.60
   1   2  -4   -0.50    1.60
   1   2  -4    0.30    1.70
   1   2  -4    2.50    1.70
   1   2  -4    2.20    1.80
   1   2  -4    0.20    2.00
   0  -2   4   68.99    5.20
   0  -2   4   53.79    5.00
   0  -2   4   65.69    5.10
   0  -2   4   50.29    4.90
   0  -2   4   61.49    5.00
   0  -2   4   75.59    5.60
   0   2  -4   63.89    6.60
   0   2  -4   53.39    6.10
   0   2  -4   69.79    7.30
   0   2  -4   64.69    5.40
   0   2  -4   59.19    6.50
   0   2  -4   55.59    5.00
   0   2  -4   62.09    5.40
   1  -2   4   27.10    3.00
   1  -2   4   28.30    3.40
   1  -2   4   32.70    3.70
   1  -2   4   26.60    3.50
   1  -2   4   29.80    3.70
  -1   2  -4   27.60    3.50
  -1   2  -4   22.40    4.00
  -1   2  -4   31.50    4.20
  -1   2  -4   27.40    4.60
  -1   2  -4   25.30    3.40
  -1   2  -4   30.60    3.60
  -1   2  -4   23.70    3.90
   2  -2   4   94.79    7.50
   2  -2   4  102.49    8.10
   2  -2   4  108.99    8.30
   2  -2   4  109.89    8.60
   2  -2   4  109.29    8.40
  -2   2  -4  108.89    8.30
  -2   2  -4  110.39    8.70
  -2   2  -4  109.49    8.90
  -2   2  -4   90.89    8.00
  -2   2  -4   94.79    9.20
  -2   2  -4  111.09    8.60
  -2   2  -4  101.79    9.00
   3  -2   4   28.50    4.00
   3  -2   4   29.60    3.70
   3  -2   4   34.70    5.00
   3  -2   4   25.40    4.10
   3  -2   4   25.40    3.90
  -3   2  -4   29.70    4.30
  -3   2  -4   26.50    4.30
  -3   2  -4   26.70    5.10
  -3   2  -4   23.30    4.00
  -3   2  -4   22.20    3.40
  -3   2  -4   29.50    4.60
  -3   2  -4   25.90    3.60
   4  -2   4  490.25   34.50
   4  -2   4  521.95   34.60
   4  -2   4  467.25   33.90
   4  -2   4  484.15   35.10
   4  -2   4  497.35   35.30
   4  -2   4  530.05   35.30
  -4   2  -4  493.05   35.20
  -4   2  -4  513.75   34.50
  -4   2  -4  518.05   34.50
  -4   2  -4  488.65   35.80
  -4   2  -4  492.45   35.00
  -4   2  -4  497.05   35.30
  -4   2  -4  501.65   33.40
   5  -2   4   45.60    7.00
   5  -2   4   39.90    6.60
   5  -2   4   40.30    6.00
   5  -2   4   51.19    6.30
   5  -2   4   53.29    7.10
   5  -2   4   46.90    5.20
  -5   2  -4   59.09    7.80
  -5   2  -4   42.50    6.60
  -5   2  -4   53.39    6.40
  -5   2  -4   48.80    4.90
  -5   2  -4   39.60    7.30
  -5   2  -4   52.19    6.10
  -5   2  -4   40.10    6.40
   6  -2   4    1.60    2.40
   6  -2   4    0.30    2.30
   6  -2   4    1.80    2.60
   6  -2   4    0.40    2.40
   6  -2   4   -0.70    1.90
  -6   2  -4   -1.00    2.30
  -6   2  -4    0.50    2.40
  -6   2  -4   -2.30    1.90
  -6   2  -4    1.90    2.70
  -6   2  -4   -1.20    2.10
  -6   2  -4    2.30    2.70
   7  -2   4   -1.20    2.90
   7  -2   4   -3.80    2.80
   7  -2   4    1.00    3.90
   7  -2   4   -0.10    3.60
   7  -2   4    4.20    3.80
  -7   2  -4   -0.80    3.50
  -7   2  -4   -0.40    2.10
  -7   2  -4    0.20    3.60
  -7   2  -4   -4.10    2.10
  -7   2  -4   -4.60    3.20
  -7   2  -4    0.80    2.50
   8  -2   4    2.60    2.80
   8  -2   4   -2.30    3.70
   8  -2   4    4.00    3.00
   8  -2   4    5.10    3.80
   8  -2   4    6.50    4.90
  -8   2  -4    4.20    3.20
  -8   2  -4    4.10    4.70
  -8   2  -4   -0.90    3.80
  -8   2  -4   -2.60    3.70
  -8   2  -4   -3.60    2.00
  -8   2  -4   -5.30    3.50
   9  -2   4   -5.30    4.10
   9  -2   4    2.30    3.50
   9  -2   4   -4.10    3.90
   9  -2   4    3.60    4.00
   9  -2   4    7.40    4.20
  -9   2  -4   -4.00    2.20
  -9   2  -4    6.60    5.30
  -9   2  -4   -1.70    2.20
  -9   2  -4    0.00    4.50
  -9   2  -4    2.70    3.60
  10  -2   4    0.30    3.60
  10  -2   4   -2.00    3.20
  10  -2   4    0.10    4.90
  10  -2   4   -3.40    3.00
 -10   2  -4   -1.30    3.70
 -10   2  -4   -4.00    4.80
 -10   2  -4   -1.10    2.60
 -10   2  -4   -7.20    4.60
 -10   2  -4   -1.60    4.40
  11  -2   4    1.30    4.70
  11  -2   4   -9.10    5.00
  11  -2   4   -8.00    3.00
  11  -2   4   -2.80    3.60
 -11   2  -4   -3.30    5.50
 -11   2  -4    2.60    5.90
 -11   2  -4   -3.50    4.40
 -11   2  -4    5.10    6.10
  12  -2   4   -5.20    6.30
  12  -2   4   -6.20    3.70
  12  -2   4    0.50    6.50
 -12   2  -4   -4.40    5.80
 -12   2  -4    4.20    7.20
 -12   2  -4  -12.60    4.90
 -12  -2   3    4.20    6.10
 -12  -2   3    1.80    4.40
 -12  -2   3   -6.10    4.30
 -12  -2   3    2.80    5.00
  12   2  -3    1.40    6.20
  12   2  -3    2.20    4.60
  12   2  -3   -4.30    6.10
 -11  -2   3   -1.60    4.70
 -11  -2   3    5.60    5.40
 -11  -2   3    0.20    3.40
 -11  -2   3    6.40    3.70
 -11  -2   3    3.60    4.40
  11   2  -3    5.80    5.10
  11   2  -3    0.90    5.20
  11   2  -3   13.00    5.70
  11   2  -3    3.40    4.30
 -10  -2   3    2.30    3.30
 -10  -2   3   -4.70    3.90
 -10  -2   3   -2.30    3.30
 -10  -2   3    6.10    4.90
 -10  -2   3   12.10    6.00
  10   2  -3    2.40    3.60
  10   2  -3    6.00    5.30
  10   2  -3    8.20    5.90
  10   2  -3    1.40    4.60
  -9  -2   3   -0.30    2.60
  -9  -2   3   -1.70    2.70
  -9  -2   3    5.00    4.50
  -9  -2   3    0.40    2.80
  -9  -2   3    5.10    4.20
   9   2  -3   -1.20    2.80
   9   2  -3   -2.10    4.00
   9   2  -3   -4.90    2.80
   9   2  -3    2.00    3.50
   9   2  -3   -1.60    3.20
  -8  -2   3    4.40    3.10
  -8  -2   3    1.80    2.50
  -8  -2   3    2.40    2.60
  -8  -2   3    2.00    3.90
  -8  -2   3    0.50    3.30
  -8  -2   3   -0.60    3.00
   8   2  -3   -1.00    3.70
   8   2  -3    5.50    3.70
   8   2  -3    6.30    3.50
   8   2  -3   -3.50    3.30
   8   2  -3   -8.90    3.40
  -7  -2   3   10.80    2.90
  -7  -2   3    9.60    4.00
  -7  -2   3   10.00    3.80
  -7  -2   3    4.70    3.40
  -7  -2   3    6.70    3.00
  -7  -2   3    6.80    3.60
   7   2  -3    5.50    3.20
   7   2  -3    1.10    2.70
   7   2  -3   10.20    3.70
   7   2  -3   12.00    4.70
   7   2  -3    5.70    4.00
  -6  -2   3   10.60    4.10
  -6  -2   3   19.30    3.40
  -6  -2   3   15.60    3.60
  -6  -2   3   14.80    3.60
  -6  -2   3   10.20    3.20
  -6  -2   3   13.60    4.20
   6   2  -3   11.00    4.20
   6   2  -3   20.50    4.80
   6   2  -3   17.70    3.80
   6   2  -3   16.10    4.70
   6   2  -3    3.60    3.20
  -5  -2   3    4.30    2.60
  -5  -2   3    2.30    1.40
  -5  -2   3   -3.10    2.30
  -5  -2   3   12.70    3.60
  -5  -2   3    2.70    1.90
  -5  -2   3    5.80    2.80
  -5  -2   3    4.10    2.60
   5   2  -3    1.80    1.90
   5   2  -3    2.90    2.70
   5   2  -3    3.20    2.90
   5   2  -3    1.50    2.70
   5   2  -3    2.60    2.20
  -4  -2   3    0.80    1.30
  -4  -2   3    1.20    1.20
  -4  -2   3    3.90    1.90
  -4  -2   3   -1.20    1.90
  -4  -2   3    2.00    1.70
  -4  -2   3    3.70    1.80
   4   2  -3    2.10    1.90
   4   2  -3    3.30    2.00
   4   2  -3    0.90    1.40
   4   2  -3    1.50    2.20
   4   2  -3    6.20    2.70
  -3  -2   3    4.00    1.80
  -3  -2   3    1.60    1.80
  -3  -2   3    0.00    0.90
  -3  -2   3    1.20    1.30
  -3  -2   3    2.80    1.70
  -3  -2   3    2.80    1.30
   3   2  -3    0.90    1.10
   3   2  -3    5.10    2.20
   3   2  -3    1.00    1.70
   3   2  -3    2.10    1.60
   3   2  -3   -0.20    1.20
  -2  -2   3  341.77   23.40
  -2  -2   3  338.67   24.00
  -2  -2   3  348.57   23.90
  -2  -2   3  348.07   23.40
  -2  -2   3  334.07   23.80
  -2  -2   3  342.37   23.90
  -2  -2   3  343.97   22.70
   2   2  -3  338.07   23.80
   2   2  -3  354.16   24.30
   2   2  -3  337.47   24.10
   2   2  -3  355.76   24.10
   2   2  -3  343.37   23.90
  -1  -2   3  442.06   29.10
  -1  -2   3  420.36   28.90
  -1  -2   3  435.46   28.30
  -1  -2   3  433.76   28.70
  -1  -2   3  420.06   29.00
  -1  -2   3  431.36   28.60
   1   2  -3  427.16   29.10
   1   2  -3  424.36   29.50
   1   2  -3  417.06   29.00
   1   2  -3  397.46   29.10
   1   2  -3  439.96   29.10
   1   2  -3  421.96   29.30
   0  -2   3  294.07   19.80
   0  -2   3  313.57   20.10
   0  -2   3  312.57   19.90
   0  -2   3  279.77   20.10
   0  -2   3  286.57   19.80
   0   2  -3  285.97   20.50
   0   2  -3  269.37   20.20
   0   2  -3  276.97   20.30
   0   2  -3  282.77   20.20
   0   2  -3  296.27   20.80
   0   2  -3  321.57   20.30
   1  -2   3  123.59    8.90
   1  -2   3  131.09    8.90
   1  -2   3  131.59    8.90
   1  -2   3  122.49    8.50
   1  -2   3  114.19    8.90
  -1   2  -3  108.39    9.10
  -1   2  -3  109.59    8.80
  -1   2  -3  121.29    9.20
  -1   2  -3  122.89    9.60
  -1   2  -3  124.59    9.00
  -1   2  -3  122.09    8.90
  -1   2  -3  106.79    9.30
   2  -2   3   32.70    3.60
   2  -2   3   25.90    3.50
   2  -2   3   20.70    3.30
   2  -2   3   26.90    3.30
   2  -2   3   25.70    3.00
  -2   2  -3   23.00    3.40
  -2   2  -3   22.60    3.50
  -2   2  -3   24.10    3.90
  -2   2  -3   26.00    3.30
  -2   2  -3   20.70    3.40
  -2   2  -3   28.40    3.30
  -2   2  -3   27.70    3.80
   3  -2   3   36.90    5.20
   3  -2   3   49.40    5.10
   3  -2   3   48.60    5.50
   3  -2   3   46.00    5.40
   3  -2   3   47.50    4.20
   3  -2   3   49.90    5.10
  -3   2  -3   41.90    3.70
  -3   2  -3   43.40    5.40
  -3   2  -3   41.70    5.60
  -3   2  -3   43.90    5.40
  -3   2  -3   45.10    5.40
  -3   2  -3   43.40    4.80
  -3   2  -3   42.70    4.80
   4  -2   3  452.35   30.30
   4  -2   3  420.56   29.60
   4  -2   3  447.06   30.30
   4  -2   3  447.86   30.90
   4  -2   3  422.06   30.80
   4  -2   3  436.26   31.00
  -4   2  -3  441.86   30.20
  -4   2  -3  429.06   30.20
  -4   2  -3  444.46   31.00
  -4   2  -3  400.96   31.10
  -4   2  -3  439.66   30.80
  -4   2  -3  447.26   30.80
  -4   2  -3  451.45   29.50
   5  -2   3    2.30    2.20
   5  -2   3    0.00    2.00
   5  -2   3    0.90    1.40
   5  -2   3    0.30    1.70
   5  -2   3    1.00    1.90
   5  -2   3    2.80    2.50
  -5   2  -3   -0.60    1.70
  -5   2  -3   -0.80    1.40
  -5   2  -3    5.50    3.10
  -5   2  -3    0.10    1.60
  -5   2  -3   -0.50    1.90
  -5   2  -3   -0.90    1.80
  -5   2  -3    2.00    1.90
   6  -2   3    3.30    3.50
   6  -2   3    2.40    3.10
   6  -2   3    0.30    1.70
   6  -2   3    3.40    3.10
   6  -2   3    0.90    1.90
  -6   2  -3    3.40    2.10
  -6   2  -3    5.10    2.90
  -6   2  -3    1.90    1.80
  -6   2  -3   -0.60    2.70
  -6   2  -3    3.50    3.50
  -6   2  -3    0.00    2.00
  -6   2  -3    7.00    3.30
   7  -2   3    1.30    3.40
   7  -2   3   -1.00    2.50
   7  -2   3   -3.50    2.20
   7  -2   3    0.00    3.60
   7  -2   3    1.40    2.60
  -7   2  -3   -1.60    3.10
  -7   2  -3    0.90    2.40
  -7   2  -3   -1.50    1.90
  -7   2  -3   -1.80    2.10
  -7   2  -3   -5.70    2.60
  -7   2  -3   -3.40    2.00
  -7   2  -3   -1.40    3.10
   8  -2   3    2.00    3.00
   8  -2   3    4.00    4.30
   8  -2   3   -0.80    3.00
   8  -2   3    4.20    3.10
   8  -2   3   -2.90    3.20
   8  -2   3   -7.20    3.40
  -8   2  -3    0.50    4.00
  -8   2  -3    6.40    4.60
  -8   2  -3   -4.20    1.50
  -8   2  -3   -2.40    3.00
  -8   2  -3    5.60    5.00
   9  -2   3    3.20    3.20
   9  -2   3   -4.50    2.60
   9  -2   3    3.40    3.50
   9  -2   3   -4.10    2.30
   9  -2   3   -5.10    2.10
   9  -2   3    6.40    4.10
  -9   2  -3    1.20    3.20
  -9   2  -3    0.90    3.80
  -9   2  -3   -1.70    3.60
  -9   2  -3   -2.60    3.40
  -9   2  -3   -0.70    4.20
  10  -2   3   -1.00    4.60
  10  -2   3    1.10    3.50
  10  -2   3   -0.50    4.70
  10  -2   3    0.90    3.70
 -10   2  -3   -5.50    3.40
 -10   2  -3   -1.40    2.80
 -10   2  -3    5.90    4.10
 -10   2  -3   -0.20    4.70
  11  -2   3   -2.10    4.10
  11  -2   3    5.00    6.40
  11  -2   3    0.20    5.60
  11  -2   3    1.00    4.70
 -11   2  -3   -4.80    5.00
 -11   2  -3    0.20    3.30
 -11   2  -3   -0.50    4.10
 -11   2  -3   -3.70    4.90
  12  -2   3   -0.50    6.30
  12  -2   3   -1.90    3.90
  12  -2   3    6.60    7.30
 -12   2  -3    4.10    6.60
 -12   2  -3   -5.90    5.00
 -12   2  -3    2.00    5.90
 -12  -2   2   -3.10    5.30
 -12  -2   2    7.80    5.50
 -12  -2   2   -4.60    4.50
 -12  -2   2    2.10    4.40
  12   2  -2    3.30    6.90
  12   2  -2    1.00    4.20
  12   2  -2   -3.20    4.40
 -11  -2   2    0.70    3.10
 -11  -2   2   -4.00    2.70
 -11  -2   2    4.60    4.30
 -11  -2   2   15.30    6.00
  11   2  -2    2.50    4.30
  11   2  -2   -2.50    4.90
  11   2  -2    3.00    4.20
  11   2  -2    1.10    3.90
 -10  -2   2   -0.60    3.20
 -10  -2   2   -2.10    2.30
 -10  -2   2   -1.00    3.90
 -10  -2   2   -2.20    2.50
 -10  -2   2    2.90    4.30
  10   2  -2   -1.20    3.90
  10   2  -2   -2.70    2.50
  10   2  -2   -1.80    2.90
  10   2  -2    6.60    4.40
  -9  -2   2   -2.20    3.50
  -9  -2   2   -0.60    3.30
  -9  -2   2    3.50    3.60
  -9  -2   2    1.60    3.20
  -9  -2   2    1.90    4.60
   9   2  -2    1.30    4.10
   9   2  -2   -4.40    4.30
   9   2  -2   -2.70    3.30
   9   2  -2    7.50    5.40
  -8  -2   2    3.00    3.50
  -8  -2   2    4.90    3.50
  -8  -2   2    7.60    3.20
  -8  -2   2    0.30    2.20
  -8  -2   2   -0.30    2.60
   8   2  -2    6.30    3.60
   8   2  -2    2.80    3.30
   8   2  -2    4.10    3.50
   8   2  -2    2.20    4.30
  -7  -2   2    7.90    3.70
  -7  -2   2    2.80    3.60
  -7  -2   2    6.10    2.30
  -7  -2   2    6.60    2.70
  -7  -2   2   -2.20    2.60
  -7  -2   2    2.30    2.20
   7   2  -2    6.60    3.30
   7   2  -2    9.10    4.40
   7   2  -2   10.80    3.60
   7   2  -2    5.40    3.20
  -6  -2   2   17.30    3.10
  -6  -2   2   16.30    3.60
  -6  -2   2   18.20    4.20
  -6  -2   2    8.90    3.90
  -6  -2   2   19.50    4.40
  -6  -2   2   18.90    4.00
   6   2  -2   14.70    3.30
   6   2  -2   11.10    4.10
   6   2  -2    8.10    3.40
   6   2  -2   15.80    3.90
  -5  -2   2    6.70    2.30
  -5  -2   2    5.20    2.60
  -5  -2   2    9.00    2.80
  -5  -2   2   13.40    2.90
  -5  -2   2   13.00    2.50
  -5  -2   2   11.50    2.80
   5   2  -2    7.90    3.00
   5   2  -2    9.20    2.70
   5   2  -2   13.90    3.30
   5   2  -2   11.40    1.50
   5   2  -2    6.80    2.70
  -4  -2   2   60.99    6.60
  -4  -2   2   57.39    5.00
  -4  -2   2   54.79    6.10
  -4  -2   2   50.49    5.90
  -4  -2   2   61.49    6.90
  -4  -2   2   69.29    5.70
   4   2  -2   54.19    3.90
   4   2  -2   56.19    5.80
   4   2  -2   55.49    6.70
   4   2  -2   53.29    6.60
   4   2  -2   60.39    6.80
   4   2  -2   64.99    6.70
  -3  -2   2   31.40    4.10
  -3  -2   2   28.20    3.80
  -3  -2   2   27.30    3.70
  -3  -2   2   29.80    4.20
  -3  -2   2   33.60    3.50
  -3  -2   2   28.30    3.80
   3   2  -2   30.20    3.40
   3   2  -2   27.10    4.10
   3   2  -2   32.10    4.10
   3   2  -2   39.30    4.30
   3   2  -2   31.30    4.30
  -2  -2   2 3751.12  251.67
  -2  -2   2 3827.22  252.17
  -2  -2   2 4052.19  252.37
  -2  -2   2 3898.81  252.17
  -2  -2   2 3438.26  251.97
  -2  -2   2 3327.07  251.67
   2   2  -2 4050.59  252.07
   2   2  -2 4035.30  252.47
   2   2  -2 4047.20  252.37
   2   2  -2 4235.38  252.27
  -1  -2   2  101.59    7.90
  -1  -2   2  109.99    7.20
  -1  -2   2  116.09    7.90
  -1  -2   2  100.59    7.80
  -1  -2   2   94.09    7.80
  -1  -2   2  108.59    7.60
  -1  -2   2  104.49    7.60
   1   2  -2  109.09    8.00
   1   2  -2   98.49    7.80
   1   2  -2  103.79    8.10
   1   2  -2  102.89    7.90
   1   2  -2  101.69    7.70
   0  -2   2   13.00    1.70
   0  -2   2   12.40    1.70
   0   2  -2   11.10    2.30
   0   2  -2   11.20    1.90
   0   2  -2    8.10    1.60
   0   2  -2    9.90    1.90
   1  -2   2    1.90    1.00
   1  -2   2    1.80    1.10
   1  -2   2    3.10    1.10
   1  -2   2    4.00    1.40
  -1   2  -2    1.30    1.10
  -1   2  -2    4.10    1.20
  -1   2  -2    1.30    1.10
  -1   2  -2   -0.10    1.10
  -1   2  -2    1.00    1.10
  -1   2  -2    1.30    1.10
   2  -2   2  121.39    8.40
   2  -2   2  117.79    8.30
   2  -2   2  106.89    8.40
   2  -2   2  109.59    8.40
   2  -2   2  109.79    8.40
   2  -2   2  108.19    8.10
  -2   2  -2   99.49    8.20
  -2   2  -2  112.19    8.40
  -2   2  -2  110.09    8.40
  -2   2  -2  107.99    8.60
  -2   2  -2  104.59    8.20
  -2   2  -2  111.89    8.50
   3  -2   2    6.90    2.00
   3  -2   2   10.30    2.00
   3  -2   2    7.60    1.50
   3  -2   2    8.60    1.90
   3  -2   2    4.70    1.80
   3  -2   2    7.20    2.10
  -3   2  -2    7.90    2.30
  -3   2  -2    7.60    2.10
  -3   2  -2    9.40    1.70
  -3   2  -2    9.50    2.20
  -3   2  -2    5.60    1.70
  -3   2  -2    9.30    2.60
  -3   2  -2    7.20    1.90
   4  -2   2  411.86   27.70
   4  -2   2  396.06   26.90
   4  -2   2  366.56   27.50
   4  -2   2  403.26   27.60
   4  -2   2  388.66   27.00
   4  -2   2  367.16   26.20
  -4   2  -2  370.96   27.00
  -4   2  -2  422.26   27.60
  -4   2  -2  387.96   27.10
  -4   2  -2  392.86   27.50
  -4   2  -2  385.36   26.50
  -4   2  -2  410.76   27.90
  -4   2  -2  393.26   27.60
   5  -2   2   76.99    6.40
   5  -2   2   95.99    7.50
   5  -2   2   77.59    7.30
   5  -2   2   94.39    9.40
   5  -2   2   90.09    9.20
   5  -2   2   75.99    9.10
  -5   2  -2   71.49    8.50
  -5   2  -2   76.49    7.30
  -5   2  -2   86.79    7.70
  -5   2  -2   99.99    9.60
  -5   2  -2   88.69    7.00
  -5   2  -2   76.09    8.90
  -5   2  -2   77.09    8.90
   6  -2   2    6.70    2.90
   6  -2   2   11.30    3.00
   6  -2   2    8.90    3.00
   6  -2   2   11.10    3.40
   6  -2   2    7.40    3.50
  -6   2  -2   10.60    3.40
  -6   2  -2   10.00    3.00
  -6   2  -2   12.70    3.00
  -6   2  -2   10.20    3.40
  -6   2  -2   12.20    3.70
  -6   2  -2    7.20    2.70
   7  -2   2    6.40    2.90
   7  -2   2   10.10    3.70
   7  -2   2   11.20    3.40
   7  -2   2    5.20    3.00
   7  -2   2   15.00    4.20
   7  -2   2    2.00    3.40
  -7   2  -2   11.70    3.90
  -7   2  -2    9.10    3.00
  -7   2  -2    3.20    2.90
  -7   2  -2    5.70    3.80
  -7   2  -2    2.50    2.60
  -7   2  -2   -1.70    3.40
   8  -2   2   -7.40    2.90
   8  -2   2    3.80    4.00
   8  -2   2   -0.10    2.60
   8  -2   2   -2.10    2.10
   8  -2   2   -1.10    2.60
   8  -2   2   -0.30    3.50
  -8   2  -2   -3.80    1.70
  -8   2  -2   -4.70    2.50
  -8   2  -2   -2.30    3.80
  -8   2  -2   -3.60    3.10
  -8   2  -2    4.80    4.20
  -8   2  -2   -3.10    3.40
   9  -2   2   -3.40    2.50
   9  -2   2   -2.60    3.60
   9  -2   2   -7.30    3.50
   9  -2   2   -4.10    2.10
  -9   2  -2   -2.10    3.20
  -9   2  -2    0.60    3.10
  -9   2  -2    0.50    2.80
  -9   2  -2    0.80    3.90
  10  -2   2   -2.60    4.40
  10  -2   2   -5.00    4.20
  10  -2   2    0.20    4.30
  10  -2   2   -1.10    3.00
 -10   2  -2   -1.70    2.50
 -10   2  -2    3.70    3.60
 -10   2  -2   -3.90    3.20
 -10   2  -2    2.90    3.80
  11  -2   2   -2.00    3.40
  11  -2   2   -2.60    3.30
  11  -2   2   -3.70    4.70
  11  -2   2    3.40    5.40
 -11   2  -2   -3.40    4.80
 -11   2  -2   -7.00    4.10
 -11   2  -2   -1.00    3.90
 -11   2  -2    7.90    6.30
  12  -2   2    4.10    6.40
  12  -2   2   -0.60    6.00
  12  -2   2   -5.50    4.00
 -12   2  -2   -0.90    4.50
 -12   2  -2   -1.80    3.90
 -12   2  -2    2.40    3.90
 -12  -2   1   -2.80    3.10
 -12  -2   1    9.50    6.60
 -12  -2   1    4.40    5.20
 -12  -2   1   -1.00    2.90
  12   2  -1   -1.30    5.80
  12   2  -1    5.20    5.50
 -11  -2   1    4.30    4.90
 -11  -2   1    4.70    4.80
 -11  -2   1   -3.40    2.40
 -11  -2   1   -0.50    3.40
 -11  -2   1   -0.40    4.80
  11   2  -1    4.20    5.60
  11   2  -1   -2.80    3.40
  11   2  -1   -0.10    3.60
  11   2  -1    2.00    5.30
 -10  -2   1    7.10    5.80
 -10  -2   1    2.60    2.70
 -10  -2   1   -3.20    2.80
 -10  -2   1   -1.40    2.70
 -10  -2   1    3.10    4.70
  10   2  -1   -0.20    3.20
  10   2  -1    7.90    5.70
  10   2  -1   -2.80    3.00
  10   2  -1    3.00    4.10
  -9  -2   1   -3.30    3.30
  -9  -2   1   -6.40    3.60
  -9  -2   1   -1.80    2.10
  -9  -2   1    0.00    2.60
  -9  -2   1    3.70    3.70
   9   2  -1    3.50    3.40
   9   2  -1   -1.00    3.60
   9   2  -1    7.40    3.90
   9   2  -1    6.00    4.50
  -8  -2   1    6.00    3.80
  -8  -2   1    0.10    2.70
  -8  -2   1   -4.40    1.80
  -8  -2   1   -0.20    2.80
  -8  -2   1    3.30    3.20
   8   2  -1   -0.20    3.10
   8   2  -1    0.10    2.70
   8   2  -1    3.70    3.20
   8   2  -1   -3.90    2.20
  -7  -2   1   27.90    5.10
  -7  -2   1   24.70    5.00
  -7  -2   1   38.30    6.30
  -7  -2   1   31.80    4.30
  -7  -2   1   40.00    5.80
  -7  -2   1   37.40    6.50
   7   2  -1   35.00    6.20
   7   2  -1   24.40    5.30
   7   2  -1   38.70    6.60
   7   2  -1   39.50    6.30
  -6  -2   1   -0.50    1.70
  -6  -2   1    6.50    3.60
  -6  -2   1    1.50    1.40
  -6  -2   1    2.00    1.90
  -6  -2   1    0.20    2.40
  -6  -2   1    4.70    2.60
   6   2  -1    1.70    2.40
   6   2  -1    1.80    1.50
   6   2  -1   -0.90    1.40
   6   2  -1    6.00    3.50
   6   2  -1    6.10    2.90
   6   2  -1    1.70    1.40
  -5  -2   1    3.40    1.50
  -5  -2   1    0.90    1.40
  -5  -2   1    0.50    1.60
  -5  -2   1   -1.50    1.60
  -5  -2   1   -1.60    1.70
  -5  -2   1    1.90    1.60
   5   2  -1   -2.00    1.40
   5   2  -1   -0.30    2.20
   5   2  -1    0.50    1.10
   5   2  -1    0.20    2.20
   5   2  -1    2.10    1.90
  -4  -2   1   16.10    3.30
  -4  -2   1   15.20    2.30
  -4  -2   1   14.10    3.20
  -4  -2   1   19.10    3.00
  -4  -2   1   18.50    3.10
  -4  -2   1   16.10    3.00
   4   2  -1   18.40    3.30
   4   2  -1   16.70    3.00
   4   2  -1   18.00    2.00
   4   2  -1   14.90    3.20
   4   2  -1   17.40    3.20
  -3  -2   1    5.40    1.80
  -3  -2   1   10.20    2.30
  -3  -2   1   10.50    1.80
  -3  -2   1    9.60    2.40
  -3  -2   1    8.60    2.30
  -3  -2   1   18.80    2.50
   3   2  -1   19.70    1.60
   3   2  -1   13.00    2.40
   3   2  -1    8.10    2.20
   3   2  -1   12.30    2.20
   3   2  -1   14.40    2.80
  -2  -2   1  534.45   35.70
  -2  -2   1  530.65   35.90
  -2  -2   1  518.05   35.70
  -2  -2   1  530.15   35.70
  -2  -2   1  526.95   35.80
  -2  -2   1  529.65   35.40
  -2  -2   1  510.35   34.90
   2   2  -1  549.35   36.00
   2   2  -1  548.45   35.90
   2   2  -1  511.95   34.90
   2   2  -1  563.24   35.80
   2   2  -1  573.24   35.80
  -1  -2   1   -1.60    1.10
  -1  -2   1   -0.80    0.50
   1   2  -1    0.70    0.80
   0  -2   1  117.89    7.90
   0   2  -1  111.09    8.20
   1  -2   1   50.49    4.20
   1  -2   1   58.69    4.40
  -1   2  -1   57.29    4.20
  -1   2  -1   57.69    4.40
   2  -2   1 1530.95   98.59
   2  -2   1 1568.44   98.69
   2  -2   1 1508.75   98.39
   2  -2   1 1478.95   98.59
   2  -2   1 1536.35   98.39
  -2   2  -1 1464.25   98.59
  -2   2  -1 1543.25   98.59
  -2   2  -1 1448.85   98.39
  -2   2  -1 1473.55   98.59
  -2   2  -1 1420.76   98.39
  -2   2  -1 1548.95   98.79
   3  -2   1  290.07   20.00
   3  -2   1  294.87   19.90
   3  -2   1  285.87   19.40
   3  -2   1  287.67   20.00
   3  -2   1  272.87   19.40
  -3   2  -1  273.47   19.70
  -3   2  -1  277.57   19.80
  -3   2  -1  277.87   19.90
  -3   2  -1  268.87   19.50
  -3   2  -1  287.07   19.30
  -3   2  -1  275.77   19.60
  -3   2  -1  295.27   19.90
   4  -2   1   35.70    4.80
   4  -2   1   32.50    3.80
   4  -2   1   31.20    4.70
   4  -2   1   30.50    3.70
   4  -2   1   28.10    4.40
  -4   2  -1   31.90    4.50
  -4   2  -1   25.40    3.80
  -4   2  -1   26.20    3.50
  -4   2  -1   39.60    4.40
  -4   2  -1   29.80    4.50
  -4   2  -1   31.70    4.50
   5  -2   1   56.99    7.20
   5  -2   1   54.19    6.90
   5  -2   1   61.69    7.30
   5  -2   1   63.29    6.30
   5  -2   1   61.69    7.20
   5  -2   1   71.19    6.40
  -5   2  -1   57.99    6.00
  -5   2  -1   45.90    6.10
  -5   2  -1   53.69    6.80
  -5   2  -1   53.29    6.40
  -5   2  -1   53.79    6.90
  -5   2  -1   64.39    7.20
   6  -2   1   11.40    3.50
   6  -2   1   12.10    2.90
   6  -2   1   21.50    4.30
   6  -2   1   18.00    3.40
   6  -2   1   19.70    4.60
   6  -2   1    6.80    3.00
  -6   2  -1   12.40    3.50
  -6   2  -1   17.90    4.00
  -6   2  -1   11.70    3.00
  -6   2  -1   14.80    3.70
  -6   2  -1    9.00    3.10
  -6   2  -1   15.00    3.80
   7  -2   1   -1.40    2.70
   7  -2   1   -0.60    2.30
   7  -2   1    4.70    2.60
   7  -2   1   -3.00    2.20
   7  -2   1    5.20    3.60
   7  -2   1   -4.00    2.50
  -7   2  -1   -0.50    2.10
  -7   2  -1    4.00    3.30
  -7   2  -1   -2.30    2.10
  -7   2  -1    0.50    1.90
  -7   2  -1   -2.00    2.20
   8  -2   1   -2.90    1.90
   8  -2   1   -5.30    2.90
   8  -2   1   -1.80    2.90
   8  -2   1    0.10    2.40
   8  -2   1   -0.30    2.90
   8  -2   1    4.90    3.00
  -8   2  -1   -2.10    2.30
  -8   2  -1   -0.50    2.20
  -8   2  -1   -0.50    2.80
  -8   2  -1    4.50    4.00
  -8   2  -1   -1.90    3.10
   9  -2   1   -6.30    2.10
   9  -2   1    3.50    3.20
   9  -2   1    5.60    3.70
   9  -2   1    3.70    3.40
  -9   2  -1    0.40    4.10
  -9   2  -1    0.90    4.00
  -9   2  -1   -1.50    3.60
  -9   2  -1   -1.80    3.00
  -9   2  -1    2.10    4.40
  10  -2   1    2.50    4.70
  10  -2   1   -0.20    2.80
  10  -2   1    3.20    4.90
  10  -2   1    1.10    3.60
 -10   2  -1   -4.10    2.80
 -10   2  -1    1.80    3.30
 -10   2  -1   -2.60    2.60
 -10   2  -1   -0.20    3.20
 -10   2  -1   -0.80    2.30
  11  -2   1    0.20    5.40
  11  -2   1   -6.50    4.90
  11  -2   1    9.40    6.70
  11  -2   1    4.30    5.60
 -11   2  -1   -0.50    4.90
 -11   2  -1    3.40    4.70
 -11   2  -1   -1.60    3.40
 -11   2  -1    2.70    6.10
  12  -2   1    0.60    6.30
  12  -2   1   -5.50    5.60
  12  -2   1   -3.40    4.10
 -12   2  -1    3.00    4.90
 -12   2  -1    8.90    5.80
 -12   2  -1   -3.80    5.50
 -12  -2   0    4.80    5.30
 -12  -2   0    1.50    4.30
 -12  -2   0    0.70    6.20
  12   2   0   -5.50    3.60
  12   2   0    1.10    6.10
  12   2   0    9.20    7.10
 -11  -2   0    2.30    6.40
 -11  -2   0   -0.90    3.10
 -11  -2   0    1.80    4.80
 -11  -2   0   -1.50    2.50
 -11  -2   0    4.30    5.50
  11   2   0   -2.30    4.70
  11   2   0   -4.20    3.10
  11   2   0    3.20    5.70
  11   2   0   -2.10    3.20
 -10  -2   0    2.60    3.50
 -10  -2   0    2.80    3.90
 -10  -2   0    8.70    5.10
 -10  -2   0    4.00    3.60
 -10  -2   0    1.80    2.80
  10   2   0   -1.50    3.00
  10   2   0    8.30    4.50
  10   2   0    9.50    4.90
  10   2   0    7.20    5.10
  -9  -2   0    3.00    3.50
  -9  -2   0    0.30    2.40
  -9  -2   0    5.60    3.50
  -9  -2   0    6.20    3.70
  -9  -2   0   -3.20    2.20
   9   2   0    2.50    3.20
   9   2   0    4.50    4.90
   9   2   0    7.60    5.10
   9   2   0   -5.10    3.40
  -8  -2   0   16.30    4.20
  -8  -2   0   26.20    5.60
  -8  -2   0   18.20    4.60
  -8  -2   0   14.50    4.10
  -8  -2   0   23.10    6.10
   8   2   0   17.60    4.80
   8   2   0   14.70    4.60
   8   2   0   17.70    5.60
   8   2   0   21.40    5.60
  -7  -2   0    4.00    2.80
  -7  -2   0   -1.70    1.80
  -7  -2   0    2.10    3.50
  -7  -2   0   -0.50    1.60
  -7  -2   0   -2.30    2.10
  -7  -2   0    3.40    2.80
   7   2   0    4.80    3.50
   7   2   0   -1.00    1.80
   7   2   0    0.50    2.20
   7   2   0    3.10    2.90
   7   2   0    1.40    2.50
  -6  -2   0   91.79    9.70
  -6  -2   0  111.19   10.60
  -6  -2   0  122.79   10.20
  -6  -2   0  129.19   10.60
  -6  -2   0  122.49   11.20
  -6  -2   0  118.59   10.80
  -6  -2   0  103.09    8.90
   6   2   0  131.49   11.00
   6   2   0  125.39    9.30
   6   2   0  130.09    9.40
   6   2   0  132.79   11.60
   6   2   0  141.29   11.00
   6   2   0  128.09   11.30
  -5  -2   0   -0.10    1.00
  -5  -2   0   -4.70    1.90
  -5  -2   0    1.30    1.50
  -5  -2   0    0.80    1.80
  -5  -2   0    0.00    2.40
  -5  -2   0    1.60    1.70
  -5  -2   0    0.50    1.00
   5   2   0   -0.70    1.20
   5   2   0    0.70    2.60
   5   2   0    3.00    2.30
   5   2   0   -0.40    2.20
   5   2   0   -0.10    1.60
   5   2   0    1.50    1.30
  -4  -2   0   36.70    4.40
  -4  -2   0   37.80    4.50
  -4  -2   0   44.90    5.20
  -4  -2   0   34.70    3.50
  -4  -2   0   31.50    4.50
  -4  -2   0   38.60    5.00
  -4  -2   0   40.10    4.30
  -4  -2   0   36.60    4.70
   4   2   0   31.70    3.50
   4   2   0   32.50    4.80
   4   2   0   37.00    4.60
   4   2   0   36.40    3.60
   4   2   0   38.20    4.90
   4   2   0   33.30    5.00
  -3  -2   0   25.40    3.30
  -3  -2   0   23.40    3.30
  -3  -2   0   24.10    3.30
  -3  -2   0   22.70    3.50
  -3  -2   0   19.40    2.80
  -3  -2   0   22.80    2.90
  -3  -2   0   19.50    2.80
   3   2   0   18.70    3.00
   3   2   0   20.60    3.30
   3   2   0   18.70    3.10
   3   2   0   22.70    2.40
   3   2   0   23.90    3.60
   3   2   0   31.80    2.50
  -2  -2   0  258.57   19.00
  -2  -2   0  268.17   19.30
  -2  -2   0  286.57   19.10
  -2  -2   0  282.77   18.70
  -2  -2   0  274.67   19.20
  -2  -2   0  280.47   19.10
  -2  -2   0  314.47   19.30
  -2  -2   0  272.07   19.20
  -2  -2   0  276.57   19.20
   2   2   0  289.17   19.10
   2   2   0  254.77   19.30
   2   2   0  290.87   19.40
   2   2   0  286.67   18.70
   2   2   0  282.87   19.30
  -1  -2   0  108.09    7.20
  -1  -2   0  103.59    7.10
  -1  -2   0  101.49    6.90
   1   2   0  101.49    7.20
   1   2   0   90.39    6.90
   0  -2   0    2.00    0.70
   0  -2   0   -0.10    0.60
   0   2   0    0.90    0.80
   1  -2   0  110.09    7.70
   1  -2   0  118.39    7.70
  -1   2   0  101.49    7.60
   2  -2   0  283.97   19.30
   2  -2   0  289.67   19.40
   2  -2   0  269.67   19.30
   2  -2   0  272.97   19.00
   2  -2   0  299.77   19.30
  -2   2   0  275.27   19.20
  -2   2   0  275.37   19.10
  -2   2   0  273.07   19.00
  -2   2   0  297.37   19.40
  -2   2   0  280.27   19.10
   3  -2   0   17.40    3.00
   3  -2   0   25.50    3.30
   3  -2   0   22.20    3.30
   3  -2   0   20.60    2.70
   3  -2   0   23.40    3.30
   3  -2   0   22.60    2.70
  -3   2   0   22.90    2.90
  -3   2   0   24.40    3.20
  -3   2   0   22.30    2.90
  -3   2   0   18.00    2.80
  -3   2   0   20.00    2.70
   4  -2   0   37.90    4.00
   4  -2   0   32.20    4.60
   4  -2   0   36.20    4.00
   4  -2   0   39.90    5.00
   4  -2   0   42.90    5.10
   4  -2   0   36.50    4.90
  -4   2   0   39.90    4.40
  -4   2   0   27.60    4.10
  -4   2   0   50.89    5.30
  -4   2   0   40.80    4.50
  -4   2   0   30.60    3.00
  -4   2   0   35.60    4.70
   5  -2   0    2.40    1.50
   5  -2   0    2.10    1.90
   5  -2   0    2.40    2.00
   5  -2   0   -1.40    1.40
   5  -2   0    0.20    1.40
   5  -2   0    0.30    1.60
  -5   2   0    0.30    1.50
  -5   2   0    3.30    1.90
  -5   2   0    3.00    2.10
  -5   2   0   -0.30    1.00
  -5   2   0    2.30    1.70
  -5   2   0    3.10    2.00
   6  -2   0  118.19    9.70
   6  -2   0  121.79   11.20
   6  -2   0  116.29    9.60
   6  -2   0  113.69   10.90
   6  -2   0  119.39   10.90
   6  -2   0  128.99   11.20
  -6   2   0  127.19   10.90
  -6   2   0  124.99   10.10
  -6   2   0  110.69   10.60
  -6   2   0  130.79    9.00
  -6   2   0  111.79   10.20
  -6   2   0  125.29   10.50
   7  -2   0   -2.90    2.40
   7  -2   0   -1.20    1.70
   7  -2   0    0.80    1.90
   7  -2   0    2.50    2.80
   7  -2   0    2.20    3.20
   7  -2   0    2.80    2.70
  -7   2   0    0.60    2.20
  -7   2   0   -0.20    2.40
  -7   2   0   -1.20    1.60
  -7   2   0    0.30    2.50
  -7   2   0   -2.80    1.60
   8  -2   0   22.10    5.30
   8  -2   0   20.80    5.50
   8  -2   0   26.40    6.00
   8  -2   0   23.00    5.40
  -8   2   0   22.30    5.40
  -8   2   0   19.80    5.40
  -8   2   0   16.70    4.70
  -8   2   0   25.40    5.50
  -8   2   0   24.30    5.20
   9  -2   0    0.20    2.90
   9  -2   0    6.60    3.80
   9  -2   0    6.80    4.30
   9  -2   0    4.90    4.40
  -9   2   0    4.30    4.40
  -9   2   0    3.80    4.40
  -9   2   0    4.80    3.40
  -9   2   0   12.10    4.60
  -9   2   0    1.90    2.70
  10  -2   0   -0.60    3.60
  10  -2   0    6.60    5.20
  10  -2   0   -1.20    3.50
  10  -2   0    3.60    3.60
 -10   2   0   -1.00    4.20
 -10   2   0   -8.30    3.70
 -10   2   0    3.70    3.80
 -10   2   0    2.60    3.60
 -10   2   0    1.80    2.70
  11  -2   0   -3.90    3.10
  11  -2   0    0.80    3.90
  11  -2   0   -0.10    4.00
  11  -2   0   -2.90    3.30
 -11   2   0    4.50    5.00
 -11   2   0    1.30    3.20
 -11   2   0    2.60    4.80
 -11   2   0    3.70    4.60
 -11   2   0    0.40    4.00
  12  -2   0    0.40    4.30
  12  -2   0   -4.50    5.80
  12  -2   0   -0.10    4.50
 -12   2   0   -0.20    5.40
 -12   2   0    2.30    6.30
 -12   2   0    3.90    4.60
 -12  -2  -1    4.50    6.50
 -12  -2  -1   -5.30    5.90
 -12  -2  -1   -0.70    3.90
  12   2   1    2.50    4.60
  12   2   1   -4.30    5.50
  12   2   1    0.60    6.30
 -11  -2  -1    2.10    3.50
 -11  -2  -1   -4.10    2.30
 -11  -2  -1   -0.70    3.60
 -11  -2  -1    1.10    4.80
  11   2   1   -2.20    5.00
  11   2   1   -3.00    3.40
  11   2   1   -4.40    3.00
  11   2   1   -4.70    4.80
 -10  -2  -1    1.70    4.50
 -10  -2  -1   -2.00    2.80
 -10  -2  -1    1.50    2.80
 -10  -2  -1   -3.10    2.70
  10   2   1   -2.50    3.30
  10   2   1    1.50    3.80
  10   2   1   -3.40    2.80
  10   2   1   -2.80    2.70
  -9  -2  -1   -1.40    2.30
  -9  -2  -1    2.70    4.50
  -9  -2  -1   11.90    4.40
  -9  -2  -1    1.10    2.40
  -9  -2  -1   -3.00    3.00
   9   2   1   -3.40    3.90
   9   2   1    5.50    4.80
   9   2   1    0.80    3.90
   9   2   1    4.60    4.40
  -8  -2  -1    3.90    2.60
  -8  -2  -1    4.80    3.70
  -8  -2  -1    0.20    2.00
  -8  -2  -1   -1.50    2.70
  -8  -2  -1   -4.00    2.20
  -8  -2  -1    6.00    3.60
   8   2   1   -1.80    3.30
   8   2   1   -0.20    2.60
   8   2   1    4.60    3.20
   8   2   1    2.50    3.10
  -7  -2  -1   -4.10    1.40
  -7  -2  -1    2.10    2.50
  -7  -2  -1    1.50    1.90
  -7  -2  -1   -1.60    2.70
  -7  -2  -1   -2.40    1.80
  -7  -2  -1   -3.80    2.60
   7   2   1   -2.20    1.90
   7   2   1    0.30    3.00
   7   2   1   -0.70    2.20
   7   2   1    3.00    3.00
   7   2   1    2.60    3.20
   7   2   1    3.70    2.60
  -6  -2  -1   11.10    2.90
  -6  -2  -1   11.00    3.90
  -6  -2  -1   10.80    2.60
  -6  -2  -1   14.60    4.20
  -6  -2  -1   13.30    3.20
  -6  -2  -1   14.10    4.10
  -6  -2  -1   10.90    3.30
   6   2   1    9.80    3.60
   6   2   1   13.90    4.30
   6   2   1   17.40    3.00
   6   2   1    6.30    3.80
   6   2   1   16.70    3.10
   6   2   1   14.60    3.80
  -5  -2  -1   61.69    6.50
  -5  -2  -1   52.99    6.20
  -5  -2  -1   45.10    4.40
  -5  -2  -1   52.89    5.80
  -5  -2  -1   54.79    7.10
  -5  -2  -1   53.09    6.60
  -5  -2  -1   54.09    6.80
  -5  -2  -1   55.69    7.00
   5   2   1   59.69    7.40
   5   2   1   57.49    5.60
   5   2   1   62.89    7.00
   5   2   1   62.89    7.60
   5   2   1   60.99    5.20
   5   2   1   60.09    7.30
  -4  -2  -1   34.30    4.60
  -4  -2  -1   33.00    3.80
  -4  -2  -1   31.20    4.80
  -4  -2  -1   30.00    4.00
  -4  -2  -1   34.10    4.50
  -4  -2  -1   29.50    4.60
  -4  -2  -1   37.40    4.90
  -4  -2  -1   24.10    3.80
   4   2   1   42.90    4.10
   4   2   1   27.90    4.40
   4   2   1   34.00    4.80
   4   2   1   32.30    3.70
   4   2   1   35.20    4.60
  -3  -2  -1  278.77   18.90
  -3  -2  -1  274.87   19.20
  -3  -2  -1  256.57   19.40
  -3  -2  -1  283.57   19.60
  -3  -2  -1  276.77   19.70
  -3  -2  -1  279.27   19.80
  -3  -2  -1  274.47   19.50
  -3  -2  -1  261.17   19.10
   3   2   1  286.47   19.60
   3   2   1  284.37   19.80
   3   2   1  247.38   19.70
   3   2   1  295.87   18.90
   3   2   1  286.77   19.00
  -2  -2  -1 1424.76   96.39
  -2  -2  -1 1435.46   96.59
  -2  -2  -1 1450.95   96.99
  -2  -2  -1 1501.55   97.19
  -2  -2  -1 1500.25   96.89
  -2  -2  -1 1510.35   96.89
  -2  -2  -1 1500.75   96.99
  -2  -2  -1 1451.25   96.59
   2   2   1 1486.45   96.49
   2   2   1 1513.25   96.99
   2   2   1 1490.35   97.09
   2   2   1 1464.85   96.49
   2   2   1 1440.86   97.09
  -1  -2  -1   52.69    4.00
  -1  -2  -1   52.29    4.20
   1   2   1   60.29    4.30
   0  -2  -1  104.59    7.20
   0  -2  -1   98.39    7.40
   0   2   1   99.79    7.20
   1  -2  -1   -0.80    1.30
   1  -2  -1   -0.50    0.80
  -1   2   1    0.90    0.70
   2  -2  -1  516.75   35.80
   2  -2  -1  543.75   35.80
   2  -2  -1  530.55   35.30
   2  -2  -1  532.85   35.60
   2  -2  -1  502.45   35.80
  -2   2   1  548.65   35.40
  -2   2   1  528.35   35.40
  -2   2   1  530.95   35.20
  -2   2   1  523.05   35.60
  -2   2   1  540.95   35.40
  -2   2   1  559.64   36.10
   3  -2  -1    5.80    1.60
   3  -2  -1    5.90    1.70
   3  -2  -1   15.00    2.60
   3  -2  -1   12.10    2.40
   3  -2  -1   11.90    2.30
   3  -2  -1    7.20    2.10
  -3   2   1   10.80    1.90
  -3   2   1   10.40    2.00
  -3   2   1   10.70    2.20
  -3   2   1   14.60    2.20
  -3   2   1   19.10    2.00
  -3   2   1    9.60    2.00
   4  -2  -1   11.50    2.90
   4  -2  -1   16.50    3.30
   4  -2  -1   10.50    2.10
   4  -2  -1   16.70    2.30
   4  -2  -1   10.50    2.80
   4  -2  -1   28.10    4.00
  -4   2   1   15.70    2.10
  -4   2   1   22.20    3.20
  -4   2   1   12.00    2.40
  -4   2   1   11.60    2.90
  -4   2   1   17.80    3.00
  -4   2   1    9.40    2.40
   5  -2  -1    1.90    1.90
   5  -2  -1   -3.30    1.70
   5  -2  -1    1.10    1.50
   5  -2  -1    1.30    1.40
   5  -2  -1    6.00    2.60
   5  -2  -1   -3.70    1.10
  -5   2   1    0.30    1.40
  -5   2   1    0.00    1.30
  -5   2   1   -1.50    1.00
  -5   2   1   -2.20    1.80
  -5   2   1    0.30    1.80
  -5   2   1    1.10    1.80
   6  -2  -1   -1.60    1.70
   6  -2  -1    1.90    2.20
   6  -2  -1    3.80    3.00
   6  -2  -1    2.60    1.70
   6  -2  -1   -0.20    2.50
   6  -2  -1   -1.10    1.60
  -6   2   1    1.60    1.40
  -6   2   1   -0.80    2.40
  -6   2   1    3.60    2.60
  -6   2   1    3.70    2.10
  -6   2   1    2.70    2.50
  -6   2   1    2.10    2.40
   7  -2  -1   39.00    6.40
   7  -2  -1   43.30    6.90
   7  -2  -1   31.70    5.90
   7  -2  -1   30.60    5.70
  -7   2   1   44.20    6.00
  -7   2   1   29.20    5.80
  -7   2   1   43.50    6.20
  -7   2   1   30.20    5.70
  -7   2   1   37.70    6.50
   8  -2  -1    9.50    3.70
   8  -2  -1    2.70    4.30
   8  -2  -1   -1.80    3.20
   8  -2  -1    3.10    3.90
  -8   2   1   -1.40    1.90
  -8   2   1   -3.90    3.00
  -8   2   1    6.50    3.40
  -8   2   1   -2.40    3.30
  -8   2   1    9.30    4.40
   9  -2  -1   -0.50    4.00
   9  -2  -1   -3.10    2.40
   9  -2  -1    4.20    4.20
   9  -2  -1    5.00    4.40
  -9   2   1    8.90    4.90
  -9   2   1    5.60    2.90
  -9   2   1    6.10    3.80
  -9   2   1    0.80    2.70
  -9   2   1    2.60    3.40
  10  -2  -1    0.90    3.20
  10  -2  -1    0.90    3.20
  10  -2  -1   -4.80    4.10
  10  -2  -1   10.10    4.70
 -10   2   1    3.40    3.20
 -10   2   1    3.10    5.00
 -10   2   1    1.70    4.30
 -10   2   1    4.80    5.20
 -10   2   1   -0.40    2.80
  11  -2  -1   -5.30    3.20
  11  -2  -1    4.20    4.20
  11  -2  -1    3.50    4.00
  11  -2  -1   -1.70    3.50
 -11   2   1    9.80    5.90
 -11   2   1   -1.90    3.10
 -11   2   1    2.80    4.50
 -11   2   1    5.20    5.60
 -11   2   1    2.90    4.00
  12  -2  -1    0.00    4.30
  12  -2  -1   12.20    7.00
  12  -2  -1    0.30    4.10
 -12   2   1   10.70    6.60
 -12   2   1    1.80    5.80
 -12   2   1   -1.20    5.60
 -12   2   1   -5.10    5.00
 -12  -2  -2   -6.40    3.20
 -12  -2  -2    3.20    6.20
 -12  -2  -2    1.30    5.00
  12   2   2    3.00    6.20
  12   2   2    8.10    5.80
  12   2   2   -2.90    5.40
 -11  -2  -2    4.80    4.60
 -11  -2  -2    4.30    4.00
 -11  -2  -2    7.20    5.40
 -11  -2  -2   -2.90    3.60
  11   2   2   -3.60    5.10
  11   2   2   -8.90    4.50
  11   2   2    3.10    4.60
  11   2   2    4.20    4.70
 -10  -2  -2    3.30    3.80
 -10  -2  -2   -1.70    2.60
 -10  -2  -2    1.50    3.80
 -10  -2  -2   -0.60    2.70
 -10  -2  -2   -1.90    4.30
  10   2   2    1.60    3.70
  10   2   2   -1.40    4.70
  10   2   2   -6.20    4.30
  10   2   2    1.10    4.10
  -9  -2  -2   -0.50    2.50
  -9  -2  -2    2.80    3.30
  -9  -2  -2    8.50    5.30
  -9  -2  -2   -1.30    2.20
  -9  -2  -2   -2.40    2.50
   9   2   2   -1.30    2.70
   9   2   2   -1.90    3.80
   9   2   2    0.10    4.40
   9   2   2   -2.60    4.30
  -8  -2  -2   -2.00    3.50
  -8  -2  -2    3.90    4.30
  -8  -2  -2   -4.30    2.70
  -8  -2  -2   -0.90    2.40
  -8  -2  -2   -2.90    2.40
  -8  -2  -2   -2.20    1.40
   8   2   2   -2.80    3.30
   8   2   2   -0.30    2.50
   8   2   2    0.00    3.70
   8   2   2   -1.20    2.60
   8   2   2   -4.00    2.20
   8   2   2   -0.20    2.70
  -7  -2  -2    9.10    3.80
  -7  -2  -2    4.30    3.30
  -7  -2  -2    0.50    2.50
  -7  -2  -2    0.90    2.20
  -7  -2  -2    6.00    2.60
  -7  -2  -2   10.80    3.10
  -7  -2  -2    0.10    2.40
   7   2   2    6.00    4.30
   7   2   2   10.00    3.60
   7   2   2   11.80    4.80
   7   2   2    5.30    2.70
   7   2   2   14.60    3.50
   7   2   2    5.30    3.30
  -6  -2  -2    9.10    3.90
  -6  -2  -2    4.80    2.10
  -6  -2  -2   14.40    3.70
  -6  -2  -2    6.70    2.80
  -6  -2  -2    7.60    3.50
  -6  -2  -2    8.50    3.80
  -6  -2  -2    5.20    2.90
   6   2   2    9.10    4.10
   6   2   2    8.50    2.60
   6   2   2   10.30    2.80
   6   2   2   19.00    4.30
   6   2   2    6.00    3.70
  -5  -2  -2   78.29    8.70
  -5  -2  -2   70.09    6.60
  -5  -2  -2   79.79    9.20
  -5  -2  -2   78.39    9.00
  -5  -2  -2   82.59    8.10
  -5  -2  -2   80.49    8.00
  -5  -2  -2   75.79    8.80
   5   2   2   88.09    7.20
   5   2   2   73.69    8.60
   5   2   2   83.49    7.00
   5   2   2   79.59    9.10
   5   2   2   86.69    9.10
   5   2   2   82.39    6.20
  -4  -2  -2  394.66   27.30
  -4  -2  -2  401.86   27.90
  -4  -2  -2  383.26   26.80
  -4  -2  -2  399.76   28.30
  -4  -2  -2  392.46   28.00
  -4  -2  -2  367.46   27.20
  -4  -2  -2  365.86   27.70
  -4  -2  -2  397.46   28.10
   4   2   2  379.56   28.10
   4   2   2  394.86   26.50
   4   2   2  412.16   27.10
   4   2   2  417.06   28.10
   4   2   2  389.16   28.20
   4   2   2  433.06   27.30
  -3  -2  -2    7.40    1.60
  -3  -2  -2   10.50    2.60
  -3  -2  -2    6.80    1.50
  -3  -2  -2    8.70    2.50
  -3  -2  -2    9.50    1.90
  -3  -2  -2    4.30    2.40
  -3  -2  -2    7.20    2.30
  -3  -2  -2    6.60    2.10
   3   2   2    3.40    1.90
   3   2   2    7.50    2.00
   3   2   2   10.40    2.60
   3   2   2    9.30    1.60
   3   2   2    8.90    2.00
   3   2   2    6.10    2.40
  -2  -2  -2  104.99    8.00
  -2  -2  -2  114.79    9.10
  -2  -2  -2  120.89    9.20
  -2  -2  -2  108.79    8.50
  -2  -2  -2  114.69    8.10
  -2  -2  -2  107.19    8.80
  -2  -2  -2  120.89    8.40
  -2  -2  -2  100.89    8.90
   2   2   2  111.19    8.50
   2   2   2  116.09    8.20
   2   2   2  110.29    8.40
   2   2   2  108.49    8.90
  -1  -2  -2    4.10    1.20
  -1  -2  -2    2.00    0.70
  -1  -2  -2    2.60    1.00
  -1  -2  -2    0.20    1.30
  -1  -2  -2    1.20    1.20
  -1  -2  -2    1.00    1.30
  -1  -2  -2    1.50    1.20
  -1  -2  -2    2.70    1.20
   1   2   2    1.70    1.00
   1   2   2    2.70    1.10
   1   2   2    3.20    1.00
   0  -2  -2    8.10    2.30
   0  -2  -2   12.00    2.40
   0  -2  -2    7.50    1.50
   0  -2  -2    7.20    1.80
   0  -2  -2   11.60    2.00
   0  -2  -2   10.10    1.60
   0   2   2   11.60    1.70
   0   2   2   11.50    1.80
   0   2   2   10.20    1.60
   0   2   2   10.20    1.50
   1  -2  -2  114.29    8.20
   1  -2  -2  106.69    8.10
   1  -2  -2  105.89    7.40
   1  -2  -2  101.59    8.00
   1  -2  -2   95.39    7.90
  -1   2   2  105.19    7.20
  -1   2   2  110.89    7.50
  -1   2   2   87.59    7.30
  -1   2   2   97.09    7.40
  -1   2   2  112.29    7.40
   2  -2  -2 3956.20  255.87
   2  -2  -2 3708.93  255.07
   2  -2  -2 3944.21  256.07
   2  -2  -2 3940.11  255.77
   2  -2  -2 4076.09  255.47
   2  -2  -2 4123.69  256.07
  -2   2   2 3748.12  255.27
  -2   2   2 3999.70  255.37
  -2   2   2 3772.62  255.27
   3  -2  -2   30.60    4.10
   3  -2  -2   27.60    4.00
   3  -2  -2   25.50    3.90
   3  -2  -2   31.50    4.30
   3  -2  -2   27.50    3.00
  -3   2   2   36.20    3.80
  -3   2   2   31.00    3.60
  -3   2   2   28.30    3.20
  -3   2   2   31.10    3.70
  -3   2   2   27.80    3.60
   4  -2  -2   53.29    4.60
   4  -2  -2   62.89    6.70
   4  -2  -2   48.30    4.50
   4  -2  -2   59.59    6.80
   4  -2  -2   51.29    6.20
   4  -2  -2   51.99    6.30
  -4   2   2   56.59    5.20
  -4   2   2   61.89    5.30
  -4   2   2   65.09    6.30
  -4   2   2   59.19    5.90
  -4   2   2   57.39    4.80
  -4   2   2   51.79    6.30
   5  -2  -2   10.10    3.10
   5  -2  -2   10.70    3.00
   5  -2  -2   13.00    2.30
   5  -2  -2   17.60    3.80
   5  -2  -2    4.00    2.80
   5  -2  -2   10.10    2.10
  -5   2   2   13.50    3.20
  -5   2   2   12.30    2.80
  -5   2   2   16.00    3.40
  -5   2   2   17.30    2.70
  -5   2   2    8.20    3.10
  -5   2   2    5.40    2.60
   6  -2  -2    9.00    2.40
   6  -2  -2    9.90    2.30
   6  -2  -2   18.60    4.40
   6  -2  -2   12.00    4.10
   6  -2  -2   15.30    4.00
   6  -2  -2   11.60    3.70
  -6   2   2    9.40    3.60
  -6   2   2   11.50    3.90
  -6   2   2   15.80    2.90
  -6   2   2   12.50    3.70
  -6   2   2   19.00    3.70
  -6   2   2   13.90    3.60
   7  -2  -2   10.90    3.60
   7  -2  -2    3.80    3.40
   7  -2  -2    0.80    2.30
   7  -2  -2    1.70    2.40
  -7   2   2   -3.50    2.30
  -7   2   2    3.20    3.10
  -7   2   2   -2.00    2.60
  -7   2   2    7.30    2.40
  -7   2   2    1.20    3.00
  -7   2   2    7.90    3.30
   8  -2  -2   11.20    4.60
   8  -2  -2   10.20    4.60
   8  -2  -2    1.60    2.90
   8  -2  -2    7.60    3.70
  -8   2   2    7.30    4.10
  -8   2   2    3.80    3.10
  -8   2   2    3.70    3.10
  -8   2   2    1.40    2.80
  -8   2   2   10.80    4.40
   9  -2  -2   -1.90    4.00
   9  -2  -2   -2.00    3.10
   9  -2  -2   -0.60    2.80
   9  -2  -2   -4.70    3.20
  -9   2   2   -3.50    3.60
  -9   2   2    2.20    3.70
  -9   2   2    0.20    3.00
  -9   2   2    2.30    3.50
  -9   2   2    1.70    4.10
  10  -2  -2   -2.00    2.90
  10  -2  -2    2.30    3.60
  10  -2  -2   -1.90    4.50
  10  -2  -2    0.70    3.80
 -10   2   2   -7.70    3.70
 -10   2   2   -1.50    3.20
 -10   2   2   -1.40    3.50
 -10   2   2    6.00    4.80
 -10   2   2    1.40    4.60
  11  -2  -2    1.00    4.90
  11  -2  -2    1.10    3.60
  11  -2  -2    4.10    5.50
  11  -2  -2    4.60    4.40
 -11   2   2    2.50    5.00
 -11   2   2    8.10    5.60
 -11   2   2   -0.80    3.40
 -11   2   2    1.10    5.60
 -11   2   2    3.60    4.30
  12  -2  -2    2.80    6.00
  12  -2  -2    2.40    4.60
  12  -2  -2    6.20    6.70
 -12   2   2   10.40    6.20
 -12   2   2    6.90    6.10
 -12   2   2    4.30    6.50
 -12   2   2    2.50    5.50
 -12  -2  -3  -12.00    4.50
 -12  -2  -3   -2.40    4.10
 -12  -2  -3    9.00    6.20
  12   2   3   -5.50    3.70
  12   2   3   -8.80    6.20
  12   2   3    0.30    6.40
 -11  -2  -3   -4.80    5.30
 -11  -2  -3    1.20    3.40
 -11  -2  -3    1.90    4.60
 -11  -2  -3    6.70    5.40
 -11  -2  -3   -2.80    4.20
  11   2   3   -5.10    3.20
  11   2   3   -5.80    3.20
  11   2   3    6.70    5.30
  11   2   3    1.30    5.70
 -10  -2  -3    4.10    5.20
 -10  -2  -3    1.00    3.90
 -10  -2  -3    2.70    4.30
 -10  -2  -3   11.50    6.30
 -10  -2  -3   -5.80    4.30
  10   2   3   -2.70    4.50
  10   2   3    0.50    5.20
  10   2   3    2.40    5.10
  10   2   3    3.50    4.20
  -9  -2  -3    0.70    4.60
  -9  -2  -3    3.40    3.40
  -9  -2  -3   -5.80    2.00
  -9  -2  -3   -2.50    4.00
  -9  -2  -3    2.10    2.50
   9   2   3   -5.90    4.00
   9   2   3   -7.20    3.70
   9   2   3    0.00    4.30
   9   2   3   -4.90    3.70
  -8  -2  -3    1.70    2.90
  -8  -2  -3   -2.40    3.20
  -8  -2  -3    1.50    2.40
  -8  -2  -3    1.00    3.10
  -8  -2  -3    2.60    4.10
  -8  -2  -3    7.60    4.80
   8   2   3   -3.70    2.60
   8   2   3    0.70    3.90
   8   2   3   -4.00    3.40
   8   2   3    5.00    4.70
   8   2   3    1.70    3.40
  -7  -2  -3   -1.30    2.30
  -7  -2  -3   -1.60    3.60
  -7  -2  -3   -3.80    3.20
  -7  -2  -3   -3.30    2.30
  -7  -2  -3    3.00    3.50
  -7  -2  -3    3.60    3.90
   7   2   3   -0.60    1.90
   7   2   3   -2.30    1.30
   7   2   3   -1.00    3.80
   7   2   3    1.20    3.70
   7   2   3   -0.10    3.60
  -6  -2  -3    0.50    2.50
  -6  -2  -3    0.90    2.20
  -6  -2  -3    2.30    3.30
  -6  -2  -3    6.30    2.00
  -6  -2  -3    4.40    2.20
  -6  -2  -3    4.30    2.90
  -6  -2  -3    2.60    2.50
   6   2   3    5.10    2.90
   6   2   3    1.80    2.50
   6   2   3    3.50    2.60
   6   2   3    1.00    2.50
   6   2   3    1.50    2.40
  -5  -2  -3   -1.80    1.30
  -5  -2  -3    0.60    1.90
  -5  -2  -3    5.50    2.80
  -5  -2  -3   -1.10    1.90
  -5  -2  -3   -0.10    2.40
  -5  -2  -3    0.40    2.10
  -5  -2  -3   -1.20    1.20
  -5  -2  -3    1.40    2.70
   5   2   3    6.20    2.80
   5   2   3    2.30    2.00
   5   2   3    1.00    2.60
   5   2   3    1.70    1.70
   5   2   3    3.30    2.50
   5   2   3    0.90    1.40
  -4  -2  -3  421.56   30.80
  -4  -2  -3  444.36   31.60
  -4  -2  -3  466.25   32.30
  -4  -2  -3  461.75   32.20
  -4  -2  -3  482.85   32.00
  -4  -2  -3  419.06   30.30
  -4  -2  -3  454.35   30.90
  -4  -2  -3  430.06   32.20
   4   2   3  472.05   32.50
   4   2   3  455.55   32.00
   4   2   3  472.65   31.10
   4   2   3  421.96   32.10
   4   2   3  479.45   31.20
   4   2   3  454.25   30.50
  -3  -2  -3   41.00    5.10
  -3  -2  -3   36.50    4.10
  -3  -2  -3   47.70    4.40
  -3  -2  -3   29.90    4.90
  -3  -2  -3   47.30    5.40
  -3  -2  -3   38.40    5.40
  -3  -2  -3   51.29    6.20
   3   2   3   40.20    3.80
   3   2   3   37.60    5.00
   3   2   3   35.10    5.10
   3   2   3   39.00    4.50
   3   2   3   40.70    4.50
  -2  -2  -3   31.80    3.00
  -2  -2  -3   26.30    4.40
  -2  -2  -3   21.70    3.10
  -2  -2  -3   26.80    4.10
  -2  -2  -3   27.90    3.60
  -2  -2  -3   27.80    2.90
  -2  -2  -3   23.20    4.00
  -2  -2  -3   24.60    3.70
   2   2   3   28.10    3.40
   2   2   3   27.60    3.20
   2   2   3   28.30    3.40
   2   2   3   27.80    3.90
  -1  -2  -3  122.99    9.80
  -1  -2  -3  116.79    8.10
  -1  -2  -3  112.19    8.70
  -1  -2  -3  127.59    9.00
  -1  -2  -3  113.09    9.60
  -1  -2  -3  118.29    9.30
  -1  -2  -3  138.49    9.00
  -1  -2  -3   83.89    9.10
   1   2   3  117.09    8.30
   1   2   3  120.89    8.70
   1   2   3  124.79    8.90
   1   2   3  125.79    9.00
   0  -2  -3  276.27   20.90
   0  -2  -3  289.77   19.40
   0  -2  -3  292.97   20.10
   0  -2  -3  273.57   20.80
   0  -2  -3  297.07   21.00
   0  -2  -3  269.87   20.40
   0  -2  -3  288.57   20.10
   0  -2  -3  300.97   20.00
   0   2   3  305.77   19.80
   0   2   3  305.07   20.10
   0   2   3  315.37   20.10
   0   2   3  290.67   20.00
   1  -2  -3  407.56   29.40
   1  -2  -3  471.25   29.90
   1  -2  -3  442.16   29.10
   1  -2  -3  421.76   30.00
   1  -2  -3  405.76   28.70
   1  -2  -3  426.86   29.80
   1  -2  -3  423.96   28.80
  -1   2   3  448.26   28.60
  -1   2   3  461.95   28.90
  -1   2   3  412.26   28.80
  -1   2   3  431.36   28.90
  -1   2   3  446.16   28.80
  -1   2   3  400.36   28.70
   2  -2  -3  363.56   23.90
   2  -2  -3  349.37   23.20
   2  -2  -3  328.07   23.60
   2  -2  -3  323.37   22.70
   2  -2  -3  318.17   22.70
   2  -2  -3  319.67   24.00
   2  -2  -3  318.17   23.80
  -2   2   3  380.16   23.20
  -2   2   3  372.76   23.00
  -2   2   3  303.37   22.60
  -2   2   3  334.27   22.80
  -2   2   3  343.97   22.90
  -2   2   3  351.16   22.90
  -2   2   3  319.87   23.10
   3  -2  -3    2.10    2.00
   3  -2  -3    5.60    2.20
   3  -2  -3    3.20    1.90
   3  -2  -3    0.80    0.90
   3  -2  -3    3.00    1.70
   3  -2  -3    1.80    1.70
  -3   2   3    1.20    1.10
  -3   2   3    1.40    1.40
  -3   2   3    4.70    1.60
  -3   2   3    3.70    1.80
  -3   2   3    1.00    1.10
  -3   2   3    3.60    1.20
   4  -2  -3    2.80    2.00
   4  -2  -3    1.80    2.00
   4  -2  -3    2.80    1.20
   4  -2  -3    1.50    1.80
   4  -2  -3    2.40    2.20
   4  -2  -3    0.00    1.40
  -4   2   3    2.60    2.00
  -4   2   3    2.50    2.00
  -4   2   3    8.70    2.00
  -4   2   3    7.40    1.50
  -4   2   3    2.40    1.50
  -4   2   3    3.70    1.90
   5  -2  -3    2.20    2.40
   5  -2  -3    4.80    1.50
   5  -2  -3    5.90    2.60
   5  -2  -3    1.90    1.30
   5  -2  -3    5.30    2.70
   5  -2  -3    2.40    2.10
   5  -2  -3    6.60    2.90
  -5   2   3    4.50    2.40
  -5   2   3    6.40    2.10
  -5   2   3    1.20    2.20
  -5   2   3    8.60    2.40
  -5   2   3    4.00    1.30
  -5   2   3    5.40    2.70
   6  -2  -3   13.50    4.60
   6  -2  -3   15.20    4.20
   6  -2  -3   12.60    3.70
   6  -2  -3    9.80    3.30
  -6   2   3    8.40    3.30
  -6   2   3   12.80    3.40
  -6   2   3   12.80    3.30
  -6   2   3   16.00    4.00
  -6   2   3   18.40    3.10
  -6   2   3   11.70    3.10
   7  -2  -3    5.50    3.20
   7  -2  -3    3.60    2.70
   7  -2  -3    7.10    3.60
   7  -2  -3    2.70    3.30
  -7   2   3    7.70    3.40
  -7   2   3   12.20    3.80
  -7   2   3    9.50    3.80
  -7   2   3    7.20    3.20
  -7   2   3    1.70    3.10
  -7   2   3    7.40    2.70
   8  -2  -3    6.50    3.50
   8  -2  -3    6.30    3.50
   8  -2  -3    1.20    3.30
   8  -2  -3    2.00    3.00
  -8   2   3   -0.40    3.60
  -8   2   3    3.10    2.50
  -8   2   3    0.20    2.40
  -8   2   3    1.50    2.70
  -8   2   3    2.50    3.70
  -8   2   3    1.00    3.30
   9  -2  -3    1.00    3.10
   9  -2  -3   -0.80    2.70
   9  -2  -3    1.10    3.70
   9  -2  -3   -4.60    2.20
   9  -2  -3    1.00    3.10
  -9   2   3   -0.50    2.50
  -9   2   3   -4.30    3.50
  -9   2   3   -1.30    2.70
  -9   2   3   -3.70    2.60
  -9   2   3   -2.00    2.50
  10  -2  -3   13.30    6.20
  10  -2  -3    8.50    5.40
  10  -2  -3   -4.00    2.30
  10  -2  -3    7.50    5.00
  10  -2  -3    7.30    6.10
 -10   2   3    3.70    3.40
 -10   2   3   -0.10    3.20
 -10   2   3   -1.40    4.60
 -10   2   3   -0.30    3.00
 -10   2   3    2.10    4.20
  11  -2  -3    5.60    6.00
  11  -2  -3   -0.80    3.80
  11  -2  -3   -1.60    3.50
  11  -2  -3    7.80    4.50
  11  -2  -3   10.70    5.20
 -11   2   3    2.10    4.70
 -11   2   3    4.10    5.40
 -11   2   3    2.10    3.90
 -11   2   3    5.30    4.00
 -11   2   3   -1.40    4.10
  12  -2  -3   -2.30    5.50
  12  -2  -3    0.90    6.40
  12  -2  -3  -10.70    5.50
 -12   2   3    8.00    6.10
 -12   2   3    1.40    5.80
 -12   2   3   -5.00    5.00
 -12  -2  -4   10.20    7.80
 -12  -2  -4   -0.40    4.10
 -12  -2  -4   -5.90    5.00
  12   2   4    6.60    7.30
  12   2   4    0.20    7.10
  12   2   4   -3.30    6.40
 -11  -2  -4   -0.30    5.70
 -11  -2  -4    0.50    5.50
 -11  -2  -4   -1.20    4.10
 -11  -2  -4    5.50    6.90
 -11  -2  -4   -0.80    3.20
  11   2   4    0.10    4.20
  11   2   4   -4.70    3.60
  11   2   4    2.10    6.10
  11   2   4   -0.30    5.40
 -10  -2  -4    0.40    4.10
 -10  -2  -4   -1.70    3.50
 -10  -2  -4   -2.80    2.50
 -10  -2  -4   -5.10    2.70
 -10  -2  -4   -7.50    4.50
  10   2   4    0.40    3.60
  10   2   4   -1.40    3.60
  10   2   4   -2.80    4.50
  10   2   4   -0.60    3.80
  -9  -2  -4    2.00    3.70
  -9  -2  -4    5.70    5.30
  -9  -2  -4   -0.70    3.30
  -9  -2  -4   -4.70    3.90
  -9  -2  -4   -1.70    3.00
  -9  -2  -4    0.10    3.70
   9   2   4    9.10    4.40
   9   2   4   -3.30    3.10
   9   2   4   -1.80    3.70
   9   2   4    3.40    4.10
   9   2   4    1.00    3.40
  -8  -2  -4    2.70    4.20
  -8  -2  -4   -0.10    2.90
  -8  -2  -4   -2.50    4.00
  -8  -2  -4   -1.60    2.40
  -8  -2  -4    2.20    3.20
  -8  -2  -4   -2.60    2.50
   8   2   4    5.10    4.10
   8   2   4    4.00    3.70
   8   2   4    2.30    3.30
   8   2   4   -1.30    3.30
   8   2   4    0.00    2.80
  -7  -2  -4   -1.50    2.50
  -7  -2  -4    2.80    3.90
  -7  -2  -4    1.70    3.20
  -7  -2  -4    0.10    3.30
  -7  -2  -4   -0.30    1.70
  -7  -2  -4    1.00    4.00
   7   2   4   -1.70    2.70
   7   2   4   -1.60    3.40
   7   2   4   -0.50    3.70
   7   2   4   -7.40    2.20
   7   2   4   -0.10    2.90
  -6  -2  -4    7.10    4.20
  -6  -2  -4    2.40    1.90
  -6  -2  -4   -0.20    2.10
  -6  -2  -4    5.60    4.30
  -6  -2  -4    1.00    3.10
  -6  -2  -4    2.70    2.90
  -6  -2  -4   -0.80    2.30
   6   2   4   -0.30    2.30
   6   2   4   -2.50    1.50
   6   2   4   -0.10    2.60
   6   2   4   -1.80    1.90
  -5  -2  -4   45.40    6.90
  -5  -2  -4   36.80    6.90
  -5  -2  -4   53.09    7.80
  -5  -2  -4   52.39    5.90
  -5  -2  -4   47.60    5.80
  -5  -2  -4   51.09    6.80
  -5  -2  -4   50.39    7.30
   5   2   4   42.00    7.50
   5   2   4   51.99    7.40
   5   2   4   47.50    5.30
   5   2   4   52.59    6.30
   5   2   4   41.80    6.90
   5   2   4   56.39    6.30
  -4  -2  -4  507.05   35.30
  -4  -2  -4  442.26   34.50
  -4  -2  -4  531.95   35.60
  -4  -2  -4  511.65   35.80
  -4  -2  -4  495.05   33.70
  -4  -2  -4  469.25   33.70
  -4  -2  -4  498.95   35.00
   4   2   4  517.45   34.30
   4   2   4  531.25   34.40
   4   2   4  447.86   35.10
   4   2   4  535.45   35.40
   4   2   4  504.45   33.70
   4   2   4  441.36   35.10
  -3  -2  -4   33.20    3.60
  -3  -2  -4   32.80    3.60
  -3  -2  -4   33.20    5.30
  -3  -2  -4   20.50    4.10
  -3  -2  -4   30.10    4.50
  -3  -2  -4   35.10    5.50
  -3  -2  -4   21.70    4.50
   3   2   4   25.60    4.10
   3   2   4   27.20    3.70
   3   2   4   28.30    4.70
   3   2   4   28.50    2.80
   3   2   4   35.20    4.50
  -2  -2  -4  111.09    9.40
  -2  -2  -4  104.09    7.50
  -2  -2  -4  103.59    9.40
  -2  -2  -4   96.59    8.30
  -2  -2  -4   95.89    7.50
  -2  -2  -4   96.29   10.10
  -2  -2  -4  104.99    8.20
  -2  -2  -4  103.69    8.90
   2   2   4  117.29    8.50
   2   2   4  105.79    8.30
   2   2   4  106.29    8.20
   2   2   4   94.79    8.80
   2   2   4  105.19    7.50
  -1  -2  -4   18.70    3.40
  -1  -2  -4   32.10    4.60
  -1  -2  -4   24.30    2.30
  -1  -2  -4   28.30    3.40
  -1  -2  -4   22.60    4.10
  -1  -2  -4   23.70    3.50
  -1  -2  -4   28.30    4.50
   1   2   4   20.30    3.40
   1   2   4   32.40    3.80
   1   2   4   32.30    3.00
   1   2   4   29.60    3.60
   1   2   4   26.20    3.40
   0  -2  -4   64.89    4.80
   0  -2  -4   53.69    6.90
   0  -2  -4   57.49    5.40
   0  -2  -4   72.69    5.50
   0  -2  -4   60.79    6.60
   0  -2  -4   62.79    6.20
   0  -2  -4   61.89    7.20
   0  -2  -4   61.89    7.40
   0   2   4   58.59    5.40
   0   2   4   66.89    5.60
   0   2   4   68.29    5.30
   0   2   4   65.49    5.40
   0   2   4   70.19    5.30
   1  -2  -4   -0.40    1.50
   1  -2  -4    0.00    1.00
   1  -2  -4    1.50    1.20
   1  -2  -4    0.00    1.10
   1  -2  -4   -0.40    1.10
   1  -2  -4   -0.40    1.40
   1  -2  -4    1.80    1.50
   1  -2  -4    0.10    1.50
  -1   2   4    3.30    1.40
  -1   2   4   -0.80    0.80
  -1   2   4   -0.60    1.00
  -1   2   4    0.50    1.00
  -1   2   4    1.40    1.00
  -1   2   4    1.60    1.00
   2  -2  -4   10.00    2.70
   2  -2  -4   11.70    2.80
   2  -2  -4    4.80    2.80
   2  -2  -4    7.00    1.60
   2  -2  -4   10.80    2.90
   2  -2  -4    7.20    1.60
   2  -2  -4    6.30    2.00
  -2   2   4   13.00    2.30
  -2   2   4    7.70    1.80
  -2   2   4    7.20    1.70
  -2   2   4    6.60    1.60
  -2   2   4   15.10    2.40
  -2   2   4   12.00    2.20
  -2   2   4    8.10    1.80
   3  -2  -4  143.29   12.60
   3  -2  -4  166.48   12.70
   3  -2  -4  149.88   10.80
   3  -2  -4  155.58   11.80
   3  -2  -4  146.89   12.50
   3  -2  -4  138.69   10.70
   3  -2  -4  140.49   11.90
  -3   2   4  136.29   10.70
  -3   2   4  144.19   10.70
  -3   2   4  161.68   11.80
  -3   2   4  164.58   11.40
  -3   2   4  165.78   11.60
  -3   2   4  166.28   11.20
  -3   2   4  169.98   11.70
  -3   2   4  156.78   11.50
   4  -2  -4  296.57   21.80
   4  -2  -4  307.87   21.70
   4  -2  -4  342.77   23.40
   4  -2  -4  313.97   24.00
   4  -2  -4  318.87   23.40
   4  -2  -4  335.47   23.90
   4  -2  -4  321.87   23.90
  -4   2   4  355.06   23.40
  -4   2   4  281.47   21.70
  -4   2   4  371.66   22.80
  -4   2   4  353.26   23.10
  -4   2   4  341.17   23.00
  -4   2   4  318.57   22.20
   5  -2  -4    3.10    2.90
   5  -2  -4   -0.90    3.10
   5  -2  -4   -0.70    2.30
   5  -2  -4    4.40    1.30
   5  -2  -4    9.30    3.20
   5  -2  -4    5.10    3.20
  -5   2   4   10.30    2.40
  -5   2   4    6.20    2.30
  -5   2   4    3.40    2.40
  -5   2   4    5.60    2.50
  -5   2   4    7.20    1.90
  -5   2   4    3.80    2.50
   6  -2  -4    3.50    2.50
   6  -2  -4    2.60    2.50
   6  -2  -4   -0.60    2.20
   6  -2  -4    1.80    3.10
   6  -2  -4    0.10    1.90
  -6   2   4    2.10    2.80
  -6   2   4    3.80    3.00
  -6   2   4    2.10    2.50
  -6   2   4   -0.80    1.50
  -6   2   4    2.70    2.10
   7  -2  -4   12.40    4.60
   7  -2  -4   18.10    5.30
   7  -2  -4   12.20    4.30
   7  -2  -4   17.70    5.00
   7  -2  -4   17.40    4.60
  -7   2   4   20.60    4.50
  -7   2   4   30.10    5.50
  -7   2   4   14.90    3.40
  -7   2   4   22.80    4.70
  -7   2   4   10.90    4.20
   8  -2  -4   29.70    6.50
   8  -2  -4   35.10    7.00
   8  -2  -4   31.00    7.60
   8  -2  -4   24.50    6.00
   8  -2  -4   27.30    6.30
  -8   2   4   23.90    5.60
  -8   2   4   27.80    5.70
  -8   2   4   30.00    5.00
  -8   2   4   25.50    5.60
  -8   2   4   26.00    5.90
   9  -2  -4   18.30    7.20
   9  -2  -4   24.20    6.30
   9  -2  -4   24.10    6.20
   9  -2  -4   24.80    6.40
   9  -2  -4   13.90    6.30
  -9   2   4   39.00    7.60
  -9   2   4   29.00    6.70
  -9   2   4   20.40    5.40
  -9   2   4   29.40    6.10
  10  -2  -4   -5.10    2.90
  10  -2  -4   -2.00    3.10
  10  -2  -4   -6.10    4.70
  10  -2  -4   -0.50    4.70
 -10   2   4   -5.10    2.30
 -10   2   4   -2.10    4.20
 -10   2   4    4.40    5.00
 -10   2   4   -0.70    3.80
  11  -2  -4    3.60    5.60
  11  -2  -4   -3.40    5.20
  11  -2  -4    2.20    4.20
  11  -2  -4   -1.20    5.40
 -11   2   4    0.80    4.60
 -11   2   4   -2.80    4.30
 -11   2   4   -1.70    4.70
 -11   2   4    0.50    3.20
  12  -2  -4    1.10    4.60
  12  -2  -4   -4.20    3.90
  12  -2  -4    0.20    5.80
 -12   2   4   -0.50    4.00
 -12   2   4   -4.00    3.40
 -12   2   4    7.90    4.90
 -12  -2  -5   -4.60    3.90
 -12  -2  -5   -2.60    4.30
  12   2   5    7.60    7.80
  12   2   5   -3.40    4.80
 -11  -2  -5   -4.70    4.60
 -11  -2  -5   -0.70    5.60
 -11  -2  -5    0.00    4.50
 -11  -2  -5   -0.60    2.90
 -11  -2  -5   10.20    7.50
  11   2   5   -4.60    3.60
  11   2   5   -1.10    4.20
  11   2   5   -0.40    6.10
 -10  -2  -5   14.10    6.30
 -10  -2  -5  -11.50    4.70
 -10  -2  -5   -1.90    3.90
 -10  -2  -5    1.10    5.50
 -10  -2  -5    4.40    4.20
 -10  -2  -5   -3.80    3.80
  10   2   5   -4.10    2.80
  10   2   5   -1.30    6.00
  10   2   5    1.60    5.70
  10   2   5   -4.40    3.20
  -9  -2  -5   -2.70    2.50
  -9  -2  -5    2.50    4.00
  -9  -2  -5   -1.20    5.30
  -9  -2  -5   -0.30    2.40
  -9  -2  -5   -4.00    3.10
  -9  -2  -5   -1.70    5.20
   9   2   5    2.90    4.30
   9   2   5    5.10    5.30
   9   2   5    1.90    4.00
   9   2   5   -8.40    4.30
   9   2   5   -5.20    4.30
  -8  -2  -5   -3.80    4.50
  -8  -2  -5    3.30    3.40
  -8  -2  -5   -1.00    3.20
  -8  -2  -5    3.30    3.70
  -8  -2  -5   -3.50    4.20
  -8  -2  -5   -3.20    3.10
   8   2   5    2.80    3.00
   8   2   5    1.00    3.50
   8   2   5    2.10    3.00
   8   2   5    4.40    4.90
   8   2   5    0.20    4.60
  -7  -2  -5   12.80    4.60
  -7  -2  -5   13.60    3.80
  -7  -2  -5    6.60    2.80
  -7  -2  -5   16.60    5.70
  -7  -2  -5   11.70    4.50
  -7  -2  -5   14.50    6.10
   7   2   5   10.00    4.70
   7   2   5   25.10    6.60
   7   2   5    7.60    3.40
   7   2   5    0.00    3.20
   7   2   5   18.20    4.30
  -6  -2  -5   11.60    3.40
  -6  -2  -5   13.00    4.40
  -6  -2  -5   13.10    4.70
  -6  -2  -5   10.50    4.40
  -6  -2  -5    7.60    3.70
  -6  -2  -5    6.50    3.10
  -6  -2  -5    8.80    4.20
   6   2   5   15.90    4.30
   6   2   5    9.20    3.20
   6   2   5    7.40    3.20
   6   2   5    9.50    3.20
   6   2   5   16.00    4.80
   6   2   5   12.30    4.10
  -5  -2  -5    8.70    3.70
  -5  -2  -5    8.70    3.70
  -5  -2  -5    6.70    2.50
  -5  -2  -5    2.60    3.20
  -5  -2  -5    6.60    4.00
  -5  -2  -5    2.00    2.50
  -5  -2  -5    5.20    2.60
   5   2   5    7.00    3.80
   5   2   5    6.60    2.40
   5   2   5    0.00    2.50
   5   2   5    8.00    2.80
   5   2   5    2.60    2.10
   5   2   5    7.90    4.10
  -4  -2  -5   11.70    2.60
  -4  -2  -5    3.00    1.90
  -4  -2  -5    3.90    2.30
  -4  -2  -5    8.40    3.40
  -4  -2  -5    9.50    3.70
  -4  -2  -5   12.00    3.90
  -4  -2  -5    3.10    2.70
   4   2   5    5.50    3.00
   4   2   5    8.20    3.50
   4   2   5   11.70    3.00
   4   2   5    6.90    2.30
   4   2   5    8.20    2.60
  -3  -2  -5    5.00    1.80
  -3  -2  -5    7.30    3.10
  -3  -2  -5   11.10    3.30
  -3  -2  -5    5.00    3.50
  -3  -2  -5   13.30    4.20
  -3  -2  -5    3.30    1.60
  -3  -2  -5    4.90    2.90
   3   2   5   10.80    2.60
   3   2   5    6.90    1.60
   3   2   5    8.80    2.50
   3   2   5   13.60    2.80
   3   2   5    8.20    3.40
  -2  -2  -5   38.70    5.10
  -2  -2  -5   38.60    3.70
  -2  -2  -5   30.00    5.50
  -2  -2  -5   32.30    5.10
  -2  -2  -5   28.70    5.40
  -2  -2  -5   35.10    3.60
  -2  -2  -5   32.40    5.40
   2   2   5   43.10    3.90
   2   2   5   44.50    4.90
   2   2   5   35.90    4.60
   2   2   5   41.40    4.80
   2   2   5   26.40    4.70
  -1  -2  -5   56.89    7.20
  -1  -2  -5   52.29    7.30
  -1  -2  -5   53.59    4.40
  -1  -2  -5   55.19    6.10
  -1  -2  -5   66.09    5.40
  -1  -2  -5   49.40    6.30
   1   2   5   59.89    6.00
   1   2   5   58.29    5.30
   1   2   5   61.59    5.30
   1   2   5   62.29    4.90
   1   2   5   45.50    6.00
   0  -2  -5   36.70    6.00
   0  -2  -5   46.20    6.50
   0  -2  -5   39.30    5.30
   0  -2  -5   49.40    5.50
   0  -2  -5   47.10    6.40
   0  -2  -5   37.40    3.50
   0  -2  -5   37.40    4.40
   0   2   5   42.40    3.70
   0   2   5   45.10    4.00
   0   2   5   50.39    5.10
   0   2   5   49.30    5.10
   0   2   5   42.00    4.60
   1  -2  -5    5.30    2.30
   1  -2  -5    9.50    2.00
   1  -2  -5   10.60    2.20
   1  -2  -5   12.50    2.80
   1  -2  -5   12.40    2.10
   1  -2  -5   12.10    3.70
   1  -2  -5   11.90    2.20
   1  -2  -5   12.80    3.50
   1  -2  -5   17.00    3.80
  -1   2   5   18.10    2.80
  -1   2   5   14.60    2.30
  -1   2   5   12.40    2.40
  -1   2   5   10.10    2.00
  -1   2   5   12.00    2.00
  -1   2   5   10.40    2.20
  -1   2   5    8.80    2.00
   2  -2  -5  109.39    8.50
   2  -2  -5  108.39   10.10
   2  -2  -5  117.49    8.70
   2  -2  -5  113.79   10.20
   2  -2  -5  104.69    9.20
   2  -2  -5  113.89   11.80
   2  -2  -5  112.09    9.70
  -2   2   5  110.19    8.60
  -2   2   5  117.59    8.80
  -2   2   5  107.59    8.80
  -2   2   5  127.39    9.10
  -2   2   5  111.59    8.50
  -2   2   5  110.29    8.80
  -2   2   5  122.99    9.00
   3  -2  -5  213.48   15.50
   3  -2  -5  207.28   16.60
   3  -2  -5  202.98   14.30
   3  -2  -5  185.88   16.30
   3  -2  -5  208.98   16.60
   3  -2  -5  178.88   15.60
   3  -2  -5  201.58   14.40
  -3   2   5  223.38   15.10
  -3   2   5  209.18   15.10
  -3   2   5  214.58   15.10
  -3   2   5  180.88   14.20
  -3   2   5  238.88   15.50
  -3   2   5  186.98   15.30
  -3   2   5  214.38   14.90
  -3   2   5  207.58   14.40
   4  -2  -5  103.49    8.00
   4  -2  -5  112.69    9.70
   4  -2  -5  109.99   11.70
   4  -2  -5   99.19   11.60
   4  -2  -5  124.49   12.00
   4  -2  -5   97.59    9.60
  -4   2   5  125.99    9.00
  -4   2   5  123.39    9.10
  -4   2   5  118.59    9.50
  -4   2   5  110.09    9.30
  -4   2   5  101.39    9.40
  -4   2   5   98.59    8.00
  -4   2   5   97.99    7.90
  -4   2   5  139.09   10.00
   5  -2  -5   14.40    4.20
   5  -2  -5   18.60    4.70
   5  -2  -5   19.70    5.00
   5  -2  -5   15.80    4.20
   5  -2  -5   17.40    4.30
  -5   2   5   23.60    3.90
  -5   2   5   23.40    4.50
  -5   2   5   18.40    3.20
  -5   2   5   24.70    4.20
  -5   2   5   24.70    4.40
  -5   2   5   22.20    4.00
   6  -2  -5   -2.40    2.30
   6  -2  -5   -2.20    2.40
   6  -2  -5   -3.20    1.90
   6  -2  -5    2.20    2.80
   6  -2  -5    4.80    2.90
  -6   2   5    1.80    1.90
  -6   2   5   -0.60    2.00
  -6   2   5   -1.60    2.60
  -6   2   5    5.20    3.00
  -6   2   5    0.50    2.50
   7  -2  -5    5.80    3.80
   7  -2  -5    8.00    4.30
   7  -2  -5    7.50    3.50
   7  -2  -5   11.70    4.10
   7  -2  -5    9.00    4.00
  -7   2   5   13.40    3.90
  -7   2   5    3.10    2.20
  -7   2   5   12.10    3.80
  -7   2   5   11.50    3.70
  -7   2   5   11.30    3.60
   8  -2  -5    6.00    4.10
   8  -2  -5    8.60    4.40
   8  -2  -5    2.70    3.80
   8  -2  -5    1.60    2.80
   8  -2  -5    0.80    4.00
  -8   2   5    8.90    3.20
  -8   2   5    0.80    3.70
  -8   2   5    3.80    3.80
  -8   2   5    5.00    3.40
  -8   2   5    5.10    3.40
   9  -2  -5    1.90    4.10
   9  -2  -5    2.10    3.90
   9  -2  -5   -5.50    2.50
   9  -2  -5    2.10    4.30
  -9   2   5    3.60    4.30
  -9   2   5   -2.50    2.50
  -9   2   5    9.10    4.90
  -9   2   5    3.20    4.40
  -9   2   5    2.30    2.80
  10  -2  -5    9.80    5.30
  10  -2  -5    1.00    3.50
  10  -2  -5    7.20    5.40
  10  -2  -5   -0.10    4.20
 -10   2   5   -1.30    3.10
 -10   2   5   -2.00    4.30
 -10   2   5   -3.70    2.60
 -10   2   5    2.20    3.60
  11  -2  -5   -3.40    4.70
  11  -2  -5    1.20    4.80
  11  -2  -5   -6.00    3.20
  11  -2  -5   -0.70    3.60
 -11   2   5   -0.70    3.60
 -11   2   5   -0.90    3.10
 -11   2   5   -0.60    3.70
 -11   2   5    6.30    5.80
  12  -2  -5   -4.20    4.50
  12  -2  -5   -2.80    5.50
  12  -2  -5    2.20    4.40
 -12   2   5   -5.90    4.90
 -12   2   5   -5.50    5.00
 -12   2   5    0.20    5.30
 -11  -2  -6    3.20    7.00
 -11  -2  -6   11.80    7.90
 -11  -2  -6   12.00    6.00
 -11  -2  -6    1.00    6.00
  11   2   6   -1.60    5.90
  11   2   6   10.90    8.30
  11   2   6    0.00    5.60
 -10  -2  -6    0.00    5.60
 -10  -2  -6    0.50    5.80
 -10  -2  -6    6.00    6.10
 -10  -2  -6   -1.70    6.10
 -10  -2  -6   -1.30    3.10
 -10  -2  -6   -3.10    3.60
  10   2   6   -5.20    5.30
  10   2   6    5.50    7.10
  10   2   6   -1.30    4.90
  10   2   6    0.30    5.50
  10   2   6    1.50    4.60
  -9  -2  -6   11.90    5.70
  -9  -2  -6   13.80    5.00
  -9  -2  -6    9.40    6.40
  -9  -2  -6    5.30    4.90
  -9  -2  -6    5.10    4.60
  -9  -2  -6    8.20    4.60
   9   2   6    7.20    5.00
   9   2   6    9.60    5.30
   9   2   6    3.10    5.60
   9   2   6    4.30    5.80
   9   2   6   10.30    5.20
  -8  -2  -6   -0.50    3.10
  -8  -2  -6    7.70    4.70
  -8  -2  -6    4.50    3.90
  -8  -2  -6    4.00    4.20
  -8  -2  -6    7.00    3.80
  -8  -2  -6    0.90    3.60
   8   2   6    6.70    3.60
   8   2   6    1.70    4.00
   8   2   6    3.80    5.20
   8   2   6    4.80    4.10
   8   2   6    6.50    4.50
  -7  -2  -6    1.60    4.30
  -7  -2  -6   -2.70    4.10
  -7  -2  -6    0.60    3.60
  -7  -2  -6    1.20    3.70
  -7  -2  -6    1.70    2.80
  -7  -2  -6   -2.50    2.70
   7   2   6    5.70    4.90
   7   2   6    2.50    2.80
   7   2   6   -0.40    4.20
   7   2   6    0.80    2.70
   7   2   6   -3.30    3.50
  -6  -2  -6   20.30    6.20
  -6  -2  -6   20.90    6.20
  -6  -2  -6   18.80    6.10
  -6  -2  -6    7.70    2.70
  -6  -2  -6   13.30    3.70
  -6  -2  -6   23.80    6.60
  -6  -2  -6   11.90    4.40
   6   2   6    8.40    3.50
   6   2   6    9.00    3.50
   6   2   6   19.50    4.60
   6   2   6   20.30    6.00
   6   2   6   17.90    5.60
   6   2   6    7.60    4.90
  -5  -2  -6   61.59    9.10
  -5  -2  -6   59.79    6.70
  -5  -2  -6   57.29    8.20
  -5  -2  -6   74.49    9.70
  -5  -2  -6   51.09    6.30
  -5  -2  -6   53.69    8.70
  -5  -2  -6   61.69    8.50
   5   2   6   51.69    7.30
   5   2   6   55.59    6.80
   5   2   6   60.49    7.40
   5   2   6   38.30    7.40
   5   2   6   61.59    8.50
   5   2   6   51.89    8.60
  -4  -2  -6   -1.80    3.60
  -4  -2  -6   -0.10    1.60
  -4  -2  -6   -0.70    1.50
  -4  -2  -6   -3.50    2.70
[truncated: 3,217,520 more chars]
