# Supplementary material for: 2,4,5-Tris(4-methyl­phen­yl)-1H-imidazol-3-ium 2,4,6-tri­nitro­phenolate
Source: IUCrdata. 2026 Jun 30;11(Pt 6):x260671. doi: 10.1107/S2414314626006711 (PMC13330807; doi:10.1107/S2414314626006711)
Supplement: Supplementary file 2 [file x-11-x260671-Isup2.hkl]

data_I                                                                          
_shelx_title ' db18_a.res in P2(1)/c'                                           
_shelx_refln_list_code          4                                               
_shelx_F_calc_maximum      320.22                                               
_exptl_crystal_F_000      1184.00                                               
_reflns_d_resolution_high  0.7370                                               
                                                                                
loop_                                                                           
 _space_group_symop_operation_xyz                                               
 'x, y, z'                                                                      
 '-x, y+1/2, -z+1/2'                                                            
 '-x, -y, -z'                                                                   
 'x, -y-1/2, z-1/2'                                                             
                                                                                
_cell_length_a     9.6095                                                       
_cell_length_b    24.8773                                                       
_cell_length_c    11.4691                                                       
_cell_angle_alpha  90.000                                                       
_cell_angle_beta   92.686                                                       
_cell_angle_gamma  90.000                                                       
                                                                                
_shelx_F_squared_multiplier     1.000                                           
                                                                                
loop_                                                                           
 _refln_index_h                                                                 
 _refln_index_k                                                                 
 _refln_index_l                                                                 
 _refln_F_squared_calc                                                          
 _refln_F_squared_meas                                                          
 _refln_F_squared_sigma                                                         
 _refln_observed_status                                                         
   1   0   0       8533.34       8806.33       332.66 o                         
   2   0   0         95.60        119.60         5.25 o                         
   3   0   0       1014.58        928.29        20.81 o                         
   4   0   0        395.82        415.50        12.23 o                         
   5   0   0        459.91        503.48        15.01 o                         
   6   0   0        146.45        204.56        10.69 o                         
   7   0   0        101.83        112.07        14.63 o                         
   8   0   0         66.97         81.10        13.39 o                         
   9   0   0          0.84          0.61         8.55 o                         
  10   0   0         23.91         41.40        17.55 o                         
  11   0   0          0.19         42.01        14.37 o                         
  12   0   0         46.02         20.21        18.17 o                         
   1   1   0      11484.07      12065.76       320.72 o                         
   2   1   0         83.97         67.23         2.82 o                         
   3   1   0        230.19        243.28         6.10 o                         
   4   1   0        839.27        805.66        13.08 o                         
   5   1   0          0.64          2.07         2.64 o                         
   6   1   0        359.67        394.85        10.47 o                         
   7   1   0          2.89          3.97         4.05 o                         
   8   1   0        133.94        143.81         9.72 o                         
   9   1   0          9.13         -6.49         6.49 o                         
  10   1   0          4.06          1.31         7.61 o                         
  11   1   0          0.60         -5.99         8.51 o                         
  12   1   0          3.15          7.42        13.29 o                         
   0   2   0         16.28          7.95         4.53 o                         
   1   2   0       1120.18        963.88        23.71 o                         
   2   2   0       2638.96       2614.20        36.37 o                         
   3   2   0        220.08        205.62         5.50 o                         
   4   2   0        306.51        333.29         7.70 o                         
   5   2   0          8.30          6.48         2.77 o                         
   6   2   0       1039.00       1107.33        18.77 o                         
   7   2   0          5.93          2.31         4.21 o                         
   8   2   0        156.12        186.52        10.89 o                         
   9   2   0         34.68         27.51         7.27 o                         
  10   2   0         22.47         21.30         7.88 o                         
  11   2   0          0.37         -1.02         8.07 o                         
  12   2   0         19.19          6.87        13.07 o                         
   1   3   0          6.19         12.48         3.70 o                         
   2   3   0        103.78         95.33         3.48 o                         
   3   3   0         40.04         40.48         2.55 o                         
   4   3   0        381.50        379.12         8.43 o                         
   5   3   0        389.76        449.96        10.32 o                         
   6   3   0          0.23          5.68         3.39 o                         
   7   3   0         19.64         16.55         4.72 o                         
   8   3   0         53.91         55.02         9.51 o                         
   9   3   0          4.91         -7.03         7.03 o                         
  10   3   0          6.77          4.02         7.19 o                         
  11   3   0         10.74         15.05         9.44 o                         
  12   3   0          2.74         22.47        13.70 o                         
   0   4   0      18299.66      15831.20       597.69 o                         
   1   4   0        216.00        160.70         5.77 o                         
   2   4   0      10284.18       9779.40       126.46 o                         
   3   4   0        322.25        355.53         7.02 o                         
   4   4   0        500.64        501.84         9.37 o                         
   5   4   0        320.93        306.32         8.31 o                         
   6   4   0         87.45         86.41         5.21 o                         
   7   4   0         61.62         84.87         6.91 o                         
   8   4   0          6.81         -3.55         5.99 o                         
   9   4   0          0.87         -5.89         7.66 o                         
  10   4   0         22.40          7.51         7.62 o                         
  11   4   0          9.88          5.84         9.04 o                         
  12   4   0          5.20         -4.08        13.03 o                         
   1   5   0        275.27        256.66         6.15 o                         
   2   5   0       1546.44       1370.32        18.46 o                         
   3   5   0        978.94        873.18        12.43 o                         
   4   5   0        175.95        186.58         5.26 o                         
   5   5   0        345.89        379.63         8.94 o                         
   6   5   0        422.41        424.85        11.03 o                         
   7   5   0          4.60          0.42         4.38 o                         
   8   5   0          1.33         -5.36         5.36 o                         
   9   5   0        162.86        192.27        12.06 o                         
  10   5   0          0.59         -7.29         7.29 o                         
  11   5   0          0.01          8.27         9.23 o                         
  12   5   0         12.62        -12.55        12.55 o                         
   0   6   0       5769.62       5176.34       100.02 o                         
   1   6   0       6201.71       5550.00        75.95 o                         
   2   6   0         56.53         73.67         3.15 o                         
   3   6   0        504.49        520.03         8.87 o                         
   4   6   0          0.58         -2.01         2.01 o                         
   5   6   0        134.29        136.31         5.15 o                         
   6   6   0        113.14        134.06         6.19 o                         
   7   6   0          0.67          0.72         4.67 o                         
   8   6   0         39.43         23.96         6.56 o                         
   9   6   0         69.67         74.67         9.41 o                         
  10   6   0         24.30         29.70         8.10 o                         
  11   6   0         14.57         -7.80         8.78 o                         
  12   6   0          2.23        -10.99        13.63 o                         
   1   7   0          0.55         -2.24         2.24 o                         
   2   7   0       1503.46       1428.59        19.68 o                         
   3   7   0        322.97        286.97         6.44 o                         
   4   7   0        115.47        114.52         4.46 o                         
   5   7   0         51.61         62.71         3.84 o                         
   6   7   0         30.15         26.88         4.27 o                         
   7   7   0         10.95          6.39         5.05 o                         
   8   7   0         42.48         41.40         7.10 o                         
   9   7   0        109.13        175.18        11.41 o                         
  10   7   0         41.66         47.70         9.32 o                         
  11   7   0          1.92          9.75         9.95 o                         
  12   7   0          9.11         10.79        14.69 o                         
   0   8   0       4344.41       3881.72        76.84 o                         
   1   8   0       1077.59       1105.56        15.84 o                         
   2   8   0        791.77        731.21        11.34 o                         
   3   8   0       3015.74       2968.15        36.35 o                         
   4   8   0        482.77        505.20        10.08 o                         
   5   8   0         87.71         68.21         4.23 o                         
   6   8   0          0.08         -2.27         3.45 o                         
   7   8   0          0.21          3.70         6.40 o                         
   8   8   0         39.25         35.06         6.52 o                         
   9   8   0         35.36         37.99         7.85 o                         
  10   8   0          2.55          3.68         8.25 o                         
  11   8   0          0.83         -2.94         9.81 o                         
  12   8   0          5.25          1.43        14.57 o                         
   1   9   0       1943.62       1796.92        24.46 o                         
   2   9   0         66.95         76.62         3.62 o                         
   3   9   0          6.60         16.45         2.54 o                         
   4   9   0          3.26          5.70         2.66 o                         
   5   9   0        176.84        191.09         6.38 o                         
   6   9   0        130.09        119.22         6.24 o                         
   7   9   0          4.82         10.17         5.84 o                         
   8   9   0         58.02         65.83         8.04 o                         
   9   9   0        131.26        131.93        11.12 o                         
  10   9   0          0.70         11.69         8.99 o                         
  11   9   0          0.39         -9.46         9.46 o                         
  12   9   0          2.44        -12.77        13.36 o                         
   0  10   0        353.33        352.05        11.97 o                         
   1  10   0       2843.28       2667.36        35.28 o                         
   2  10   0         94.91        117.25         5.37 o                         
   3  10   0      10054.12      10401.85       124.75 o                         
   4  10   0        566.67        485.09        10.21 o                         
   5  10   0         77.33         81.25         4.90 o                         
   6  10   0        100.12         94.77         5.56 o                         
   7  10   0        185.45        190.72         9.82 o                         
   8  10   0        283.74        303.68        16.32 o                         
   9  10   0         68.27         59.00         9.95 o                         
  10  10   0          3.66         -0.47         8.68 o                         
  11  10   0          0.68          7.43        10.57 o                         
  12  10   0          8.19          0.47        14.85 o                         
   1  11   0        246.06        279.56         7.07 o                         
   2  11   0       4505.16       4468.83        56.63 o                         
   3  11   0        429.52        468.52        10.51 o                         
   4  11   0        857.80        889.85        13.94 o                         
   5  11   0        469.58        503.61        11.00 o                         
   6  11   0        110.87         98.76         5.64 o                         
   7  11   0          3.07          4.71         5.65 o                         
   8  11   0         87.71         79.92         9.80 o                         
   9  11   0        104.42        138.42        12.42 o                         
  10  11   0          6.97          9.76         8.96 o                         
  11  11   0          0.78          1.45        10.23 o                         
  12  11   0          4.84         -0.92        13.40 o                         
   0  12   0       3230.04       3166.92        62.44 o                         
   1  12   0        489.81        631.44        11.86 o                         
   2  12   0        175.04        177.90         6.05 o                         
   3  12   0       1675.78       1694.29        23.78 o                         
   4  12   0         72.23         65.61         4.33 o                         
   5  12   0        511.10        554.58        12.25 o                         
   6  12   0         16.91         13.76         4.26 o                         
   7  12   0         32.83         20.17         6.00 o                         
   8  12   0          3.63          6.74         6.13 o                         
   9  12   0          1.08         -1.31         8.04 o                         
  10  12   0          1.57         10.67        10.72 o                         
  11  12   0         14.62          6.66        10.35 o                         
  12  12   0         15.33          6.22        14.04 o                         
   1  13   0        814.48        805.72        13.99 o                         
   2  13   0         90.05         85.85         4.78 o                         
   3  13   0        175.80        163.21         6.19 o                         
   4  13   0         30.36         31.85         4.05 o                         
   5  13   0        477.03        498.73        11.87 o                         
   6  13   0        187.53        212.44         8.23 o                         
   7  13   0          0.84          0.67         5.26 o                         
   8  13   0        113.97        102.04         9.98 o                         
   9  13   0          7.58         -1.86         8.04 o                         
  10  13   0         22.62          0.55        11.10 o                         
  11  13   0         10.19          0.05        14.34 o                         
   0  14   0       2725.09       2680.69        54.66 o                         
   1  14   0        288.79        334.02         9.33 o                         
   2  14   0        108.17        122.18         5.72 o                         
   3  14   0         10.49         17.16         3.48 o                         
   4  14   0         46.99         55.83         4.67 o                         
   5  14   0          9.77          9.75         4.06 o                         
   6  14   0         75.82         79.91         6.48 o                         
   7  14   0        186.89        199.97        10.31 o                         
   8  14   0         33.35         26.51         7.88 o                         
   9  14   0         45.00         64.55        10.30 o                         
  10  14   0          0.15         10.07         9.86 o                         
  11  14   0          0.02         -4.91        13.17 o                         
   1  15   0          2.46          3.79         3.10 o                         
   2  15   0        283.04        280.95         8.23 o                         
   3  15   0        144.00        152.62         6.49 o                         
   4  15   0         29.95         46.81         4.47 o                         
   5  15   0          0.64         -3.86         3.86 o                         
   6  15   0         27.47         33.88         5.90 o                         
   7  15   0        187.05        180.18        10.75 o                         
   8  15   0          0.24         11.24         7.29 o                         
   9  15   0         21.00         20.46        10.05 o                         
  10  15   0          7.86         10.46         9.23 o                         
  11  15   0         16.80         -1.40        12.93 o                         
   0  16   0         16.98          4.66         5.00 o                         
   1  16   0        174.63        196.80         7.75 o                         
   2  16   0        203.82        205.78         7.40 o                         
   3  16   0        183.06        195.33         7.42 o                         
   4  16   0         84.12         79.84         5.54 o                         
   5  16   0         20.72         17.42         4.76 o                         
   6  16   0         22.70         15.62         5.94 o                         
   7  16   0          1.93         -1.09         6.41 o                         
   8  16   0         33.45         21.19         7.95 o                         
   9  16   0          7.12         -2.25         9.50 o                         
  10  16   0          1.11         -9.23         9.23 o                         
  11  16   0          3.74         -2.44        13.70 o                         
   1  17   0         30.33         30.07         4.78 o                         
   2  17   0        729.59        760.89        16.03 o                         
   3  17   0          6.63          2.39         3.89 o                         
   4  17   0         88.67         82.72         6.11 o                         
   5  17   0         12.08         11.70         4.79 o                         
   6  17   0          6.15          6.10         5.10 o                         
   7  17   0         17.23          6.14         6.86 o                         
   8  17   0          1.03         -5.83         8.27 o                         
   9  17   0          3.08          5.12         9.59 o                         
  10  17   0         12.22         24.56        12.60 o                         
  11  17   0          6.68         -7.51        16.44 o                         
   0  18   0        480.04        470.92        20.60 o                         
   1  18   0          0.16         -1.28         5.59 o                         
   2  18   0        257.18        227.05        10.06 o                         
   3  18   0        143.12        152.44         7.75 o                         
   4  18   0          9.27         -4.21         4.21 o                         
   5  18   0        136.78        157.64         8.67 o                         
   6  18   0        153.39        175.23        10.04 o                         
   7  18   0         22.33         11.43         7.27 o                         
   8  18   0          8.91          6.49         9.41 o                         
   9  18   0          0.13         -1.69         8.90 o                         
  10  18   0          0.07        -10.94        10.94 o                         
   1  19   0        905.34        926.71        23.46 o                         
   2  19   0         10.73          7.95         5.52 o                         
   3  19   0         12.09          0.49         5.60 o                         
   4  19   0        134.26         99.23         7.96 o                         
   5  19   0         47.65         42.24         6.89 o                         
   6  19   0         73.80         86.71         8.37 o                         
   7  19   0         24.07         26.07         7.58 o                         
   8  19   0          6.86          8.07         8.69 o                         
   9  19   0          6.88          4.84        10.74 o                         
  10  19   0          2.27         -0.73        14.48 o                         
   0  20   0        655.50        681.33        37.67 o                         
   1  20   0         87.72         92.68         8.73 o                         
   2  20   0          5.95         -2.97         5.77 o                         
   3  20   0          2.40         -4.95         4.95 o                         
   4  20   0        122.48        130.46         9.45 o                         
   5  20   0        170.37        152.59         9.62 o                         
   6  20   0          0.81          9.75         6.76 o                         
   7  20   0         37.64         36.75         8.93 o                         
   8  20   0         82.85         69.78        11.19 o                         
   9  20   0          9.46          5.58        13.50 o                         
  10  20   0          1.02         -4.15        15.62 o                         
   1  21   0        987.61        988.09        26.72 o                         
   2  21   0        149.53        142.77         9.95 o                         
   3  21   0        442.82        405.19        14.70 o                         
   4  21   0          1.55          2.14         6.41 o                         
   5  21   0        117.69         92.32         8.63 o                         
   6  21   0          8.89         -2.89         7.23 o                         
   7  21   0          5.45         -2.08         7.75 o                         
   8  21   0          8.72         10.44         9.24 o                         
   9  21   0         24.79          2.45        11.77 o                         
  10  21   0          9.57         27.45        18.25 o                         
   0  22   0       2382.82       2330.39        61.68 o                         
   1  22   0          0.10         23.52         7.99 o                         
   2  22   0        348.97        311.83        15.32 o                         
   3  22   0         24.94         24.57         7.81 o                         
   4  22   0        336.54        276.16        13.52 o                         
   5  22   0          0.26         -6.02         6.27 o                         
   6  22   0          7.06          5.28         7.25 o                         
   7  22   0         10.87         13.51         8.60 o                         
   8  22   0         40.56         42.89        11.83 o                         
   9  22   0          3.78          0.45        13.55 o                         
   1  23   0        426.63        439.16        17.34 o                         
   2  23   0          5.91         13.47         7.91 o                         
   3  23   0        413.34        404.47        16.95 o                         
   4  23   0         13.78          3.43         7.64 o                         
   5  23   0          8.05         11.06         8.33 o                         
   6  23   0         20.22         16.84         8.64 o                         
   7  23   0          0.21         -5.33         9.34 o                         
   8  23   0         30.06         37.82        12.16 o                         
   9  23   0         13.39         -0.87        17.55 o                         
   0  24   0        212.17        184.81        17.34 o                         
   1  24   0         31.19         35.79         9.21 o                         
   2  24   0        193.66        232.01        13.95 o                         
   3  24   0          5.41         17.57         8.15 o                         
   4  24   0          3.93          2.51         7.85 o                         
   5  24   0          1.00         -2.94         9.04 o                         
   6  24   0         11.68         22.87         9.30 o                         
   7  24   0         18.55         24.05        10.90 o                         
   8  24   0          0.01          0.87        11.49 o                         
   9  24   0          0.21          2.42        17.47 o                         
   1  25   0          2.83          1.84         6.92 o                         
   2  25   0         90.65        114.19        10.78 o                         
   3  25   0         14.95         13.59         7.87 o                         
   4  25   0          1.75         -6.23         8.29 o                         
   5  25   0         17.22         16.90         9.44 o                         
   6  25   0         38.41         40.90        10.58 o                         
   7  25   0          0.21         -4.12        11.23 o                         
   8  25   0          0.53          6.42        17.82 o                         
   0  26   0          2.93         -2.69        10.40 o                         
   1  26   0          0.00          2.56         8.52 o                         
   2  26   0        261.06        264.68        15.48 o                         
   3  26   0          0.41         -3.53         8.55 o                         
   4  26   0         24.52         12.05         8.62 o                         
   5  26   0         37.57         42.03         9.93 o                         
   6  26   0          3.43         29.17        10.99 o                         
   7  26   0          0.20         20.85        14.62 o                         
   8  26   0          1.40          5.10        23.63 o                         
   1  27   0        133.98        161.24        12.79 o                         
   2  27   0         20.47         24.02        10.38 o                         
   3  27   0          7.78          4.83         8.19 o                         
   4  27   0          1.97          2.19         9.86 o                         
   5  27   0          0.63         17.35         9.46 o                         
   6  27   0         14.04         57.64        17.51 o                         
   7  27   0          8.95         14.54        14.44 o                         
   0  28   0         70.87         89.40        17.16 o                         
   1  28   0         49.99         35.60         9.71 o                         
   2  28   0         67.47         52.76        10.36 o                         
   3  28   0          5.57         18.81         9.71 o                         
   4  28   0          1.16          1.15         9.20 o                         
   5  28   0         29.85         28.87        13.90 o                         
   6  28   0         21.78         49.56        17.45 o                         
   7  28   0          0.55         14.15        20.08 o                         
   1  29   0         38.73         28.79        10.43 o                         
   2  29   0         41.82         46.44        10.98 o                         
   3  29   0         27.89         36.64        10.97 o                         
   4  29   0          0.44         -9.99        10.43 o                         
   5  29   0          1.50        -10.96        10.96 o                         
   6  29   0          1.94          5.03        15.99 o                         
   0  30   0          3.91        -12.76        12.76 o                         
   1  30   0         47.90         88.31        13.28 o                         
   2  30   0          4.88         18.58        10.79 o                         
   3  30   0          1.03         20.99        11.67 o                         
   4  30   0          2.78          5.91        10.90 o                         
   5  30   0          4.13         -0.20        13.11 o                         
   1  31   0          0.17         30.21        13.05 o                         
   2  31   0         38.37         35.06        12.50 o                         
   3  31   0          0.08          1.05        12.25 o                         
   4  31   0          5.80         27.61        14.26 o                         
   5  31   0         32.31         53.74        14.58 o                         
   0  32   0          0.20          1.33        19.87 o                         
   1  32   0         11.25          9.75        15.52 o                         
   2  32   0          0.81          7.43        12.59 o                         
   3  32   0         15.50         44.17        15.11 o                         
   4  32   0          2.10         18.40        16.80 o                         
   1  33   0          0.61         18.83        13.99 o                         
   2  33   0         51.06         82.95        16.53 o                         
 -13   1   1          0.83        -26.06        26.06 o                         
 -12   1   1          6.81         33.67        11.84 o                         
 -11   1   1          0.51         13.46         8.85 o                         
 -10   1   1          2.84          2.82         7.60 o                         
  -9   1   1          0.28         -7.13         7.13 o                         
  -8   1   1         45.06         51.16         7.21 o                         
  -7   1   1         16.35         25.12         5.48 o                         
  -6   1   1         66.50         82.25         5.13 o                         
  -5   1   1        343.43        362.19         9.12 o                         
  -4   1   1        493.14        510.49        11.17 o                         
  -3   1   1         15.84          9.15         2.19 o                         
  -2   1   1        277.94        253.72         5.92 o                         
  -1   1   1        134.45        148.49        13.90 o                         
   0   1   1       5363.36       5213.92       171.27 o                         
   1   1   1       7996.35       7574.89       175.83 o                         
   2   1   1       7366.06       6808.62        94.25 o                         
   3   1   1        146.44        165.97         4.98 o                         
   4   1   1          2.39          0.53         2.15 o                         
   5   1   1        838.52        910.29        16.29 o                         
   6   1   1          2.66          4.19         3.42 o                         
   7   1   1         79.22        103.97         6.82 o                         
   8   1   1          1.77         -5.41         5.41 o                         
   9   1   1          3.31         -3.16         6.59 o                         
  10   1   1          3.55         -0.97         8.70 o                         
  11   1   1          2.36         -5.17         8.71 o                         
  12   1   1          3.65          1.10        11.94 o                         
 -12   2   1          2.40         14.38        11.64 o                         
 -11   2   1          1.05          7.12         8.28 o                         
 -10   2   1         16.96         12.32         7.56 o                         
  -9   2   1         23.51         14.29         7.94 o                         
  -8   2   1         16.09          6.22         7.74 o                         
  -7   2   1        325.22        319.15        12.06 o                         
  -6   2   1         30.03         15.03         3.60 o                         
  -5   2   1          0.01          0.34         3.14 o                         
  -4   2   1        131.59        146.85         5.71 o                         
  -3   2   1         56.05        116.11         6.79 o                         
  -2   2   1       5172.21       5080.20        70.55 o                         
  -1   2   1          1.39         -2.54         3.20 o                         
   0   2   1       1118.91        982.52        31.22 o                         
   1   2   1        513.97        507.82        14.60 o                         
   2   2   1      15057.00      15306.74       204.93 o                         
   3   2   1       2687.18       2574.90        36.01 o                         
   4   2   1        295.62        292.50         7.83 o                         
   5   2   1        493.34        520.06        11.44 o                         
   6   2   1        120.00        124.24         6.21 o                         
   7   2   1          1.23         -3.75         4.61 o                         
   8   2   1         10.06          0.71         5.28 o                         
   9   2   1         13.70          7.14         7.05 o                         
  10   2   1          0.01         -6.72         6.72 o                         
  11   2   1          0.24         -8.12         9.04 o                         
  12   2   1          0.00         -3.13        13.57 o                         
 -12   3   1         13.40         32.35        14.04 o                         
 -11   3   1          4.98         12.11         9.54 o                         
 -10   3   1          0.03          3.01         7.79 o                         
  -9   3   1          4.41          3.48         6.90 o                         
  -8   3   1         48.76         46.37         7.62 o                         
  -7   3   1        330.39        386.14        12.99 o                         
  -6   3   1        455.67        470.35        11.53 o                         
  -5   3   1        504.31        505.01        11.28 o                         
  -4   3   1        136.57        151.58         5.26 o                         
  -3   3   1          0.01          5.41         2.02 o                         
  -2   3   1       2806.36       2576.85        36.64 o                         
  -1   3   1       5686.68       5379.17        95.85 o                         
   0   3   1       5353.46       4580.99       135.95 o                         
   1   3   1        989.76        839.24        17.48 o                         
   2   3   1       7620.40       7523.64       101.77 o                         
   3   3   1        360.24        380.79         7.94 o                         
   4   3   1        562.02        526.62         9.99 o                         
   5   3   1          0.02         -0.43         3.08 o                         
   6   3   1          6.69          5.40         3.59 o                         
   7   3   1          1.77          2.23         4.54 o                         
   8   3   1          8.57          4.05         5.81 o                         
   9   3   1          8.33         12.56         6.98 o                         
  10   3   1         20.70         25.23         8.65 o                         
  11   3   1         22.71         24.26         9.41 o                         
  12   3   1          0.91         10.63        12.52 o                         
 -12   4   1          0.88          9.33        12.24 o                         
 -11   4   1          3.07          7.48         8.87 o                         
 -10   4   1          9.61         10.62         8.95 o                         
  -9   4   1         19.33         14.47         7.35 o                         
  -8   4   1        124.67        117.70        10.93 o                         
  -7   4   1          7.21          1.30         4.17 o                         
  -6   4   1        593.36        671.12        14.76 o                         
  -5   4   1        915.94        928.91        16.06 o                         
  -4   4   1       1227.90       1183.90        18.47 o                         
  -3   4   1        674.93        629.65        10.18 o                         
  -2   4   1        924.38        852.09        13.36 o                         
  -1   4   1        718.40        531.52         9.55 o                         
   0   4   1       1618.51       1529.23        26.40 o                         
   1   4   1         63.23         73.42         3.22 o                         
   2   4   1      10271.29      10039.73       122.89 o                         
   3   4   1       1199.27       1134.50        15.70 o                         
   4   4   1         22.16         12.93         2.39 o                         
   5   4   1         81.76        114.08         4.73 o                         
   6   4   1        114.27        161.66         7.21 o                         
   7   4   1        149.30        160.35         7.76 o                         
   8   4   1         54.18         50.91         7.14 o                         
   9   4   1        144.07        112.66        10.51 o                         
  10   4   1         45.34         19.59         8.12 o                         
  11   4   1         25.27         34.38        10.14 o                         
  12   4   1          4.83          9.55        14.19 o                         
 -12   5   1          4.27          4.02        11.73 o                         
 -11   5   1          1.60          6.90         8.97 o                         
 -10   5   1          2.69          5.18         7.77 o                         
  -9   5   1         51.91         85.25         9.80 o                         
  -8   5   1         59.03         73.84         8.71 o                         
  -7   5   1        439.36        523.35        15.15 o                         
  -6   5   1        170.71        219.04         7.92 o                         
  -5   5   1        756.10        815.72        14.54 o                         
  -4   5   1        884.08        960.17        13.93 o                         
  -3   5   1         26.82         29.97         2.32 o                         
  -2   5   1       1304.61       1128.89        16.88 o                         
  -1   5   1        141.44        119.39         3.82 o                         
   0   5   1      20326.82      19474.16       278.07 o                         
   1   5   1        271.56        265.43         5.96 o                         
   2   5   1       1001.11        903.45        12.93 o                         
   3   5   1       5974.33       5579.87        68.50 o                         
   4   5   1          0.55         -1.74         2.16 o                         
   5   5   1        813.18        797.69        13.51 o                         
   6   5   1        207.51        218.09         8.15 o                         
   7   5   1        143.95        157.31         8.10 o                         
   8   5   1        267.32        281.58        11.91 o                         
   9   5   1          2.04         13.67         7.42 o                         
  10   5   1         26.66         40.23         8.82 o                         
  11   5   1         45.29         46.44        10.96 o                         
  12   5   1          0.11         14.38        14.42 o                         
 -12   6   1          3.43        -10.21        11.94 o                         
 -11   6   1          1.27          9.95         9.17 o                         
 -10   6   1          1.73         11.62         8.83 o                         
  -9   6   1        246.19        239.28        13.89 o                         
  -8   6   1          6.58         14.52         6.55 o                         
  -7   6   1        108.47         98.46         7.38 o                         
  -6   6   1        472.03        486.96        12.76 o                         
  -5   6   1        137.49        153.45         5.28 o                         
  -4   6   1         77.93         83.75         4.03 o                         
  -3   6   1        159.30        140.70         4.82 o                         
  -2   6   1       2476.84       2362.42        32.55 o                         
  -1   6   1       1115.88       1057.37        15.70 o                         
   0   6   1         65.20         62.48         3.12 o                         
   1   6   1       3154.77       2915.25        39.38 o                         
   2   6   1        650.81        680.87        10.44 o                         
   3   6   1       1192.68       1099.39        15.30 o                         
   4   6   1         18.64         14.35         2.58 o                         
   5   6   1         34.07         32.75         3.37 o                         
   6   6   1        328.80        384.14        10.64 o                         
   7   6   1         30.80         36.10         5.35 o                         
   8   6   1          0.21          8.41         5.84 o                         
   9   6   1         98.16         91.59         9.72 o                         
  10   6   1          7.97          4.91         7.84 o                         
  11   6   1          1.99         -5.71         8.94 o                         
  12   6   1          4.99          8.01        14.71 o                         
 -12   7   1          0.73        -12.63        12.63 o                         
 -11   7   1          3.31         -8.29         8.32 o                         
 -10   7   1         47.11         48.28         9.07 o                         
  -9   7   1          1.11         11.24         6.92 o                         
  -8   7   1          2.57         -1.99         6.02 o                         
  -7   7   1          1.51         -4.30         4.32 o                         
  -6   7   1        106.20        120.89         6.52 o                         
  -5   7   1        353.47        383.94         8.68 o                         
  -4   7   1        169.96        192.10         5.63 o                         
  -3   7   1          0.07          0.29         1.90 o                         
  -2   7   1         39.62         41.27         2.89 o                         
  -1   7   1        484.33        502.26         8.99 o                         
   0   7   1        716.50        603.85        10.55 o                         
   1   7   1          3.31          0.80         1.65 o                         
   2   7   1       3384.83       3188.55        41.70 o                         
   3   7   1        642.44        541.01         9.61 o                         
   4   7   1         63.84         80.66         4.16 o                         
   5   7   1          5.09          3.81         2.80 o                         
   6   7   1        231.30        247.33         8.66 o                         
   7   7   1         64.63         66.86         6.45 o                         
   8   7   1        186.27        189.21        10.45 o                         
   9   7   1         42.31         48.88         8.03 o                         
  10   7   1         18.88         21.93         9.22 o                         
  11   7   1         19.99         17.36        10.60 o                         
  12   7   1          3.49         -3.50        14.91 o                         
 -12   8   1          3.00         -5.32        12.58 o                         
 -11   8   1          0.19         22.19        10.60 o                         
 -10   8   1         75.75         92.68        10.53 o                         
  -9   8   1         26.13         38.78         8.79 o                         
  -8   8   1          8.83          2.86         5.78 o                         
  -7   8   1         35.00         26.80         5.71 o                         
  -6   8   1         11.09          5.63         4.11 o                         
  -5   8   1          7.21          5.49         2.86 o                         
  -4   8   1        154.69        220.83         6.11 o                         
  -3   8   1        290.88        274.28         6.78 o                         
  -2   8   1       1901.77       1722.73        23.55 o                         
  -1   8   1          3.28          3.28         2.03 o                         
   0   8   1        527.47        514.99        10.22 o                         
   1   8   1       1839.25       1792.89        24.69 o                         
   2   8   1       1353.16       1225.56        17.52 o                         
   3   8   1        620.50        600.50        10.57 o                         
   4   8   1        185.80        170.75         6.05 o                         
   5   8   1        206.10        221.18         6.64 o                         
   6   8   1         15.49         13.06         4.20 o                         
   7   8   1        353.28        386.20        12.55 o                         
   8   8   1        121.26        138.40         9.86 o                         
   9   8   1          0.02         12.87         7.17 o                         
  10   8   1          2.15         13.89        11.67 o                         
  11   8   1          0.16          4.58         9.84 o                         
  12   8   1          3.38          2.19        15.94 o                         
 -12   9   1         13.01         34.51        21.33 o                         
 -11   9   1         83.31         55.29        11.71 o                         
 -10   9   1          2.29          9.24         8.68 o                         
  -9   9   1          0.17         12.62         8.24 o                         
  -8   9   1         33.35         23.20         7.40 o                         
  -7   9   1         19.17         21.07         5.33 o                         
  -6   9   1         47.14         47.73         5.45 o                         
  -5   9   1        241.37        263.47         7.29 o                         
  -4   9   1        545.07        572.13        10.86 o                         
  -3   9   1         61.66         40.84         3.52 o                         
  -2   9   1       2625.15       2877.29        37.79 o                         
  -1   9   1        170.83        231.01         6.12 o                         
   0   9   1       4040.89       3584.59        51.73 o                         
   1   9   1        316.37        282.67         6.83 o                         
   2   9   1        187.20        137.31         4.80 o                         
   3   9   1        150.13        131.76         4.90 o                         
   4   9   1       1489.07       1397.66        19.17 o                         
   5   9   1         49.95         49.14         4.06 o                         
   6   9   1         67.99         69.38         5.48 o                         
   7   9   1         33.43         36.87         6.24 o                         
   8   9   1        155.39        183.45        10.04 o                         
   9   9   1         12.41         31.60         8.17 o                         
  10   9   1          5.33          1.32         8.69 o                         
  11   9   1         16.58          5.77        10.04 o                         
  12   9   1          5.40         10.48        16.19 o                         
 -12  10   1          3.24        -13.89        13.89 o                         
 -11  10   1          8.30         15.13        11.78 o                         
 -10  10   1         20.90         13.79         8.64 o                         
  -9  10   1         96.14         83.47        12.71 o                         
  -8  10   1          4.47         19.56         7.64 o                         
  -7  10   1         44.70         42.02         6.03 o                         
  -6  10   1          9.50         11.71         4.66 o                         
  -5  10   1        111.63        117.42         5.12 o                         
  -4  10   1        505.17        576.56        11.50 o                         
  -3  10   1       1217.24       1203.49        17.08 o                         
  -2  10   1        161.33        253.70         6.55 o                         
  -1  10   1        483.04        514.64        10.20 o                         
   0  10   1        126.35        115.38         5.11 o                         
   1  10   1        188.51        173.61         5.50 o                         
   2  10   1       1156.76       1154.46        17.26 o                         
   3  10   1          2.97          2.73         2.73 o                         
   4  10   1       1342.91       1322.86        18.30 o                         
   5  10   1         20.32         33.13         3.76 o                         
   6  10   1         28.19         19.94         4.74 o                         
   7  10   1         25.06         39.07         6.61 o                         
   8  10   1          9.59         25.89         7.58 o                         
   9  10   1          1.56          9.93         8.87 o                         
  10  10   1          0.16          3.00         9.39 o                         
  11  10   1          1.57          5.47        12.58 o                         
  12  10   1          2.45          2.50        13.68 o                         
 -12  11   1          2.41         -8.12        17.52 o                         
 -11  11   1          6.24          7.79        10.19 o                         
 -10  11   1         59.95         86.90        12.24 o                         
  -9  11   1          7.04          2.31         9.34 o                         
  -8  11   1        187.93        182.87        12.25 o                         
  -7  11   1          4.94          9.01         5.83 o                         
  -6  11   1        203.34        216.17         8.60 o                         
  -5  11   1          0.48         -1.64         3.38 o                         
  -4  11   1        277.52        284.24         8.12 o                         
  -3  11   1       2903.03       2883.68        38.04 o                         
  -2  11   1        724.93        686.93        11.94 o                         
  -1  11   1        108.92        117.99         5.07 o                         
   0  11   1         35.34         45.57         3.67 o                         
   1  11   1        114.59        139.73         5.17 o                         
   2  11   1        606.53        679.65        12.79 o                         
   3  11   1       1646.47       1706.96        22.48 o                         
   4  11   1         56.79         81.22         4.65 o                         
   5  11   1        727.92        822.52        14.92 o                         
   6  11   1        177.73        177.82         7.32 o                         
   7  11   1          2.53         -0.08         5.68 o                         
   8  11   1        228.85        255.65        13.96 o                         
   9  11   1          9.31         30.02         8.62 o                         
  10  11   1          7.64         16.65         9.68 o                         
  11  11   1          3.73         -4.38        11.26 o                         
  12  11   1          1.83          9.87        16.13 o                         
 -12  12   1          0.15         -8.80        13.77 o                         
 -11  12   1          0.27          5.11        11.03 o                         
 -10  12   1          1.52         11.88        10.93 o                         
  -9  12   1         26.33         46.85        10.37 o                         
  -8  12   1         73.42         68.32         9.40 o                         
  -7  12   1        220.04        229.60        11.29 o                         
  -6  12   1         68.98         60.51         6.15 o                         
  -5  12   1        102.18        115.22         5.73 o                         
  -4  12   1        339.44        344.81         8.80 o                         
  -3  12   1        110.59        118.56         5.28 o                         
  -2  12   1          0.50         -2.50         2.50 o                         
  -1  12   1        286.48        298.24         7.83 o                         
   0  12   1        392.77        434.83        10.86 o                         
   1  12   1       1144.87       1007.93        15.96 o                         
   2  12   1         82.50         80.27         4.51 o                         
   3  12   1       1026.41       1072.31        16.16 o                         
   4  12   1        437.77        477.04        10.22 o                         
   5  12   1        131.44        118.27         6.30 o                         
   6  12   1         64.75         69.20         5.67 o                         
   7  12   1         94.91        121.47         9.25 o                         
   8  12   1          1.02          5.28         7.28 o                         
   9  12   1        220.45        197.25        13.38 o                         
  10  12   1         69.07         39.95         9.78 o                         
  11  12   1          0.63          4.12        11.66 o                         
  12  12   1          0.06        -15.68        15.68 o                         
 -12  13   1          3.98        -49.76        49.76 o                         
 -11  13   1          0.18          5.76        12.21 o                         
 -10  13   1          0.00         -0.62        10.04 o                         
  -9  13   1         79.28         75.21        10.56 o                         
  -8  13   1         27.59         30.28         7.61 o                         
  -7  13   1        308.71        309.71        16.56 o                         
  -6  13   1          1.90         -0.22         5.31 o                         
  -5  13   1          0.93          3.54         3.67 o                         
  -4  13   1         80.13        103.21         5.42 o                         
  -3  13   1         97.56        113.71         5.35 o                         
  -2  13   1        627.76        716.10        13.08 o                         
  -1  13   1       1170.82       1252.64        19.68 o                         
   0  13   1          4.74          7.49         3.35 o                         
   1  13   1        686.10        725.23        13.60 o                         
   2  13   1        631.03        649.41        12.92 o                         
   3  13   1        146.31        180.83         6.42 o                         
   4  13   1          7.88         -1.29         3.04 o                         
   5  13   1        160.18        151.83         6.47 o                         
   6  13   1         13.29          8.52         4.58 o                         
   7  13   1         62.32         60.27         7.79 o                         
   8  13   1         88.64         94.72         9.30 o                         
   9  13   1         31.78         37.76         9.09 o                         
  10  13   1          0.09         -5.56         8.85 o                         
  11  13   1          1.14        -11.48        11.48 o                         
 -11  14   1          2.51          7.22        12.84 o                         
 -10  14   1         13.67         24.01        10.40 o                         
  -9  14   1          4.69          8.08         8.62 o                         
  -8  14   1         41.83         40.23         8.62 o                         
  -7  14   1          0.50         -1.22         6.41 o                         
  -6  14   1        139.31        149.87         8.44 o                         
  -5  14   1        137.84        125.86         6.42 o                         
  -4  14   1         41.99         52.82         5.23 o                         
  -3  14   1         32.00         32.06         4.08 o                         
  -2  14   1         67.77         64.01         4.31 o                         
  -1  14   1          0.61          7.53         3.10 o                         
   0  14   1        699.50        613.69        13.35 o                         
   1  14   1         11.81          9.37         3.07 o                         
   2  14   1         41.00         32.67         3.68 o                         
   3  14   1          0.40         -2.05         2.95 o                         
   4  14   1          0.10         -3.02         3.02 o                         
   5  14   1          0.02         -3.81         3.81 o                         
   6  14   1          8.64          1.23         4.64 o                         
   7  14   1         66.66         56.09         7.10 o                         
   8  14   1         94.90        120.94         9.57 o                         
   9  14   1         11.42         18.61         9.06 o                         
  10  14   1          2.28         -5.96         9.84 o                         
  11  14   1          7.08         -2.40        12.65 o                         
 -11  15   1          5.61         16.87        14.66 o                         
 -10  15   1          0.15         -9.32         9.48 o                         
  -9  15   1          0.57          1.85         9.20 o                         
  -8  15   1         25.38         20.08         8.32 o                         
  -7  15   1         25.67         21.29         6.92 o                         
  -6  15   1        398.73        394.71        14.29 o                         
  -5  15   1        253.34        221.50         8.77 o                         
  -4  15   1        464.22        508.07        12.65 o                         
  -3  15   1          1.45         -3.36         3.36 o                         
  -2  15   1         14.43          9.93         3.28 o                         
  -1  15   1        215.38        314.27         9.04 o                         
   0  15   1          9.67          6.51         3.37 o                         
   1  15   1        389.12        368.62        10.20 o                         
   2  15   1          0.20          0.51         3.09 o                         
   3  15   1        327.13        310.94         9.09 o                         
   4  15   1          4.22         -0.80         3.48 o                         
   5  15   1        302.70        261.60         8.35 o                         
   6  15   1        191.28        178.28         8.38 o                         
   7  15   1         52.67         66.32         7.83 o                         
   8  15   1         17.78          9.02         6.69 o                         
   9  15   1          3.67          7.08         8.31 o                         
  10  15   1          7.71         14.41        10.15 o                         
  11  15   1          2.30        -14.44        14.44 o                         
 -11  16   1          2.32         24.07        15.71 o                         
 -10  16   1          7.00         -1.91         9.72 o                         
  -9  16   1         11.50         12.05         9.89 o                         
  -8  16   1          8.94         10.75         7.71 o                         
  -7  16   1          7.19          3.31         6.11 o                         
  -6  16   1         34.85         42.69         6.80 o                         
  -5  16   1          9.38         -0.94         5.20 o                         
  -4  16   1        108.16         97.89         5.96 o                         
  -3  16   1          5.43          9.25         4.24 o                         
  -2  16   1        158.67        147.35         6.73 o                         
  -1  16   1        263.26        243.24         9.10 o                         
   0  16   1          1.28         -3.48         3.48 o                         
   1  16   1         34.78         40.22         4.64 o                         
   2  16   1         16.91          4.06         3.74 o                         
   3  16   1        170.16        205.92         7.73 o                         
   4  16   1         27.69         18.51         4.00 o                         
   5  16   1        135.38        112.41         6.32 o                         
   6  16   1        128.92        122.30         7.32 o                         
   7  16   1        235.58        256.81        12.32 o                         
   8  16   1         70.37         70.20        10.64 o                         
   9  16   1         25.95         37.84         9.31 o                         
  10  16   1          0.17         -3.73        10.52 o                         
  11  16   1          0.69        -16.00        16.00 o                         
 -11  17   1          0.26         16.80        20.85 o                         
 -10  17   1          0.17         -9.90         9.90 o                         
  -9  17   1          4.08          1.85         8.63 o                         
  -8  17   1          5.17         15.25         8.24 o                         
  -7  17   1          1.77          6.03         6.24 o                         
  -6  17   1        113.32        124.79         9.07 o                         
  -5  17   1        278.26        282.30        10.97 o                         
  -4  17   1        862.25        837.60        19.49 o                         
  -3  17   1          0.04         -4.22         4.22 o                         
  -2  17   1         11.43         12.35         4.80 o                         
  -1  17   1         89.90        122.32         7.43 o                         
   0  17   1        295.34        290.99        10.67 o                         
   1  17   1        940.29        938.06        20.12 o                         
   2  17   1         53.18         56.00         5.34 o                         
   3  17   1         16.31         13.25         4.36 o                         
   4  17   1         16.63         -1.54         4.41 o                         
   5  17   1        121.33        147.78         7.57 o                         
   6  17   1        365.66        418.86        12.64 o                         
   7  17   1         48.44         68.29         8.54 o                         
   8  17   1        189.09        204.89        12.78 o                         
   9  17   1         23.51         13.73         9.65 o                         
  10  17   1          6.91          2.74        13.28 o                         
  11  17   1          0.07        -13.65        13.65 o                         
 -11  18   1         23.45         36.19        65.15 o                         
 -10  18   1          0.13         -5.95        12.79 o                         
  -9  18   1          9.26         14.20        10.59 o                         
  -8  18   1          0.91         -7.39         7.39 o                         
  -7  18   1        121.96        123.15        11.26 o                         
  -6  18   1        539.03        523.08        23.21 o                         
  -5  18   1        317.73        357.60        12.74 o                         
  -4  18   1        279.06        263.47        12.02 o                         
  -3  18   1         67.89         71.26         6.90 o                         
  -2  18   1         68.84         73.29         7.12 o                         
  -1  18   1         84.61         94.14         7.30 o                         
   0  18   1          1.01          6.37         4.86 o                         
   1  18   1        421.21        422.94        13.57 o                         
   2  18   1        286.28        281.79        10.42 o                         
   3  18   1        262.48        278.08         9.88 o                         
   4  18   1        199.06        193.85         8.98 o                         
   5  18   1         38.37         24.43         5.17 o                         
   6  18   1        214.65        237.51         9.95 o                         
   7  18   1         77.64         75.76        12.05 o                         
   8  18   1         19.68         28.25         8.00 o                         
   9  18   1         10.61         -0.91         9.28 o                         
  10  18   1          0.71          6.82        11.88 o                         
 -10  19   1         11.95          8.97        15.36 o                         
  -9  19   1          1.25         -4.82        10.42 o                         
  -8  19   1         15.84         24.65         9.56 o                         
  -7  19   1        190.19        179.16        13.44 o                         
  -6  19   1        108.26        106.95         9.67 o                         
  -5  19   1        378.23        377.71        14.90 o                         
  -4  19   1         49.98         44.84         7.05 o                         
  -3  19   1        222.64        213.19        12.06 o                         
  -2  19   1        117.18        108.59         8.10 o                         
  -1  19   1        174.27        195.47        12.30 o                         
   0  19   1         94.56         88.07         7.60 o                         
   1  19   1        462.45        394.23        13.66 o                         
   2  19   1         28.18         21.10         6.40 o                         
   3  19   1         13.34          8.63         5.25 o                         
   4  19   1          5.98         -4.47         4.47 o                         
   5  19   1        314.65        294.65        10.25 o                         
   6  19   1        325.35        319.40        12.73 o                         
   7  19   1          7.03         13.56         7.51 o                         
   8  19   1        100.91        100.48        12.26 o                         
   9  19   1         15.13         22.87        11.83 o                         
  10  19   1          0.66        -13.01        13.61 o                         
 -10  20   1          0.03         -6.29        14.45 o                         
  -9  20   1          0.28        -11.72        11.72 o                         
  -8  20   1          0.62          3.75         9.08 o                         
  -7  20   1          0.57          4.83         8.51 o                         
  -6  20   1         24.72         17.72         6.87 o                         
  -5  20   1         29.64         39.61         8.32 o                         
  -4  20   1        736.74        685.74        20.37 o                         
  -3  20   1        166.63        193.18        13.00 o                         
  -2  20   1          0.09         -3.26         5.94 o                         
  -1  20   1          9.29         11.02         6.00 o                         
   0  20   1        992.08        984.77        24.67 o                         
   1  20   1          1.89          8.03         6.20 o                         
   2  20   1          9.27         11.82         7.54 o                         
   3  20   1         11.08         -0.74         6.21 o                         
   4  20   1         82.71         58.93         7.81 o                         
   5  20   1         64.12         52.04         7.00 o                         
   6  20   1        165.84        206.87        13.77 o                         
   7  20   1         75.41         67.94        11.04 o                         
   8  20   1          0.94         -4.71        10.28 o                         
   9  20   1          6.87         15.99        12.73 o                         
  10  20   1          0.55        -12.99        12.99 o                         
 -10  21   1          0.86         12.26        15.91 o                         
  -9  21   1          0.64        -10.89        10.89 o                         
  -8  21   1          1.43          0.91         9.92 o                         
  -7  21   1          0.03         -9.06         9.06 o                         
  -6  21   1         13.18          0.11         9.10 o                         
  -5  21   1        200.41        212.60        12.98 o                         
  -4  21   1        257.01        295.88        13.58 o                         
  -3  21   1        194.75        157.27        10.98 o                         
  -2  21   1        604.54        641.67        20.26 o                         
  -1  21   1        656.12        677.27        20.74 o                         
   0  21   1        940.36        993.82        26.84 o                         
   1  21   1         12.09          9.19         6.78 o                         
   2  21   1        983.97        993.33        26.83 o                         
   3  21   1        488.18        514.33        20.42 o                         
   4  21   1          4.35          5.85         6.92 o                         
   5  21   1          2.12         -6.30         6.30 o                         
   6  21   1        107.25        100.93        11.17 o                         
   7  21   1          4.17          9.53         9.21 o                         
   8  21   1          0.28         12.24        11.28 o                         
   9  21   1          0.12         -8.00        10.83 o                         
  10  21   1          1.59         -4.85        16.51 o                         
  -9  22   1          1.35         19.41        14.18 o                         
  -8  22   1         10.72         26.86        11.78 o                         
  -7  22   1          5.14          9.80         9.84 o                         
  -6  22   1          7.62         21.80         8.74 o                         
  -5  22   1         13.87          9.11         8.27 o                         
  -4  22   1        132.65        126.88        10.03 o                         
  -3  22   1          3.43          9.23         6.76 o                         
  -2  22   1        126.08        155.32        11.40 o                         
  -1  22   1       2341.70       2429.00        45.91 o                         
   0  22   1         17.83         33.83         7.44 o                         
   1  22   1        439.21        459.00        18.36 o                         
   2  22   1          6.22          6.26         7.28 o                         
   3  22   1        259.50        275.60        13.59 o                         
   4  22   1          3.72         -5.65         6.32 o                         
   5  22   1         62.01         56.90         8.72 o                         
   6  22   1         65.48         64.45         9.99 o                         
   7  22   1          8.95         32.87        11.44 o                         
   8  22   1         34.94         32.16        13.35 o                         
   9  22   1          0.11         -5.19        12.59 o                         
  -9  23   1          9.03         14.48        16.16 o                         
  -8  23   1          1.97          3.77        11.80 o                         
  -7  23   1          0.63         -8.99         8.99 o                         
  -6  23   1         30.66         27.01         9.58 o                         
  -5  23   1         27.66         31.77         9.05 o                         
  -4  23   1        255.03        235.59        12.66 o                         
  -3  23   1          8.10         -4.11         7.59 o                         
  -2  23   1         56.33         77.53         9.75 o                         
  -1  23   1          5.87         51.56         8.75 o                         
   0  23   1        116.79        128.75        11.19 o                         
   1  23   1          0.25          2.02         7.22 o                         
   2  23   1        114.55         89.37         9.43 o                         
   3  23   1         57.43         70.78         9.43 o                         
   4  23   1         12.69         14.37         7.61 o                         
   5  23   1         20.70         16.05         8.91 o                         
   6  23   1          0.01          6.32         8.43 o                         
   7  23   1          5.66         -9.80        11.95 o                         
   8  23   1          1.17         13.61        15.20 o                         
   9  23   1          0.76        -15.89        17.60 o                         
  -9  24   1         10.52         28.75        19.21 o                         
  -8  24   1          1.25         11.18        12.19 o                         
  -7  24   1          0.03          1.31         9.47 o                         
  -6  24   1          0.45         15.60         8.97 o                         
  -5  24   1         14.70         16.37        11.11 o                         
  -4  24   1          2.05         -3.30         8.03 o                         
  -3  24   1         29.73         27.99         8.55 o                         
  -2  24   1        647.03        664.40        22.99 o                         
  -1  24   1         33.25         36.18        11.51 o                         
   0  24   1        102.70         84.59        12.24 o                         
   1  24   1         27.89          1.28         8.04 o                         
   2  24   1          9.49          7.98         6.98 o                         
   3  24   1          4.55         -0.62         7.74 o                         
   4  24   1          1.81         -0.94         7.03 o                         
   5  24   1         30.00         14.31         7.85 o                         
   6  24   1          1.61         -9.91         9.91 o                         
   7  24   1         20.06         58.41        16.31 o                         
   8  24   1          2.52        -22.88        22.88 o                         
   9  24   1          1.80        -10.54        25.58 o                         
  -8  25   1         48.19         33.20        16.75 o                         
  -7  25   1          9.81         16.68        11.57 o                         
  -6  25   1          0.03         -9.82         9.82 o                         
  -5  25   1          2.36          6.49         8.46 o                         
  -4  25   1         11.65         10.24         8.78 o                         
  -3  25   1        104.28         93.50        12.60 o                         
  -2  25   1         21.26         33.98         8.61 o                         
  -1  25   1         20.29         24.05         8.50 o                         
   0  25   1          2.10         -2.19         8.12 o                         
   1  25   1          2.05          3.29         7.18 o                         
   2  25   1        122.58        108.06        10.91 o                         
   3  25   1         39.89         43.37         9.08 o                         
   4  25   1         48.74         42.91         8.98 o                         
   5  25   1          0.01         10.09         8.81 o                         
   6  25   1          8.28         13.59        11.33 o                         
   7  25   1          1.65         19.19        17.00 o                         
   8  25   1         13.04        -22.38        22.38 o                         
  -8  26   1          1.06          8.03        18.24 o                         
  -7  26   1          9.85          5.26        12.96 o                         
  -6  26   1         31.26         34.36        14.57 o                         
  -5  26   1          6.33         11.97         9.47 o                         
  -4  26   1          3.68         -6.65         7.72 o                         
  -3  26   1         41.82         61.34        10.09 o                         
  -2  26   1          6.11         15.03         9.12 o                         
  -1  26   1          0.04          6.58         8.56 o                         
   0  26   1          5.58         -3.08         7.45 o                         
   1  26   1         11.04          8.18         8.24 o                         
   2  26   1        104.62        114.25        11.56 o                         
   3  26   1         46.09         40.94         9.44 o                         
   4  26   1          0.26         -3.68         8.22 o                         
   5  26   1         19.91         35.75        10.87 o                         
   6  26   1          1.65         21.30        12.83 o                         
   7  26   1          5.79         12.19        28.63 o                         
   8  26   1         22.33         38.49        26.15 o                         
  -7  27   1          1.68         14.85        14.28 o                         
  -6  27   1         20.85         35.62        12.84 o                         
  -5  27   1          0.03         12.74         9.38 o                         
  -4  27   1          0.35          6.26         9.15 o                         
  -3  27   1         51.30         50.87        10.05 o                         
  -2  27   1          0.25         11.04         8.58 o                         
  -1  27   1          9.44         12.21         8.15 o                         
   0  27   1        134.69        117.41        12.60 o                         
   1  27   1         12.15         -5.82         8.64 o                         
   2  27   1         53.75         65.44        11.66 o                         
   3  27   1         96.86        102.45        12.85 o                         
   4  27   1         49.04         95.13        21.83 o                         
   5  27   1         46.53         25.28        10.27 o                         
   6  27   1          2.53         25.16        14.17 o                         
   7  27   1         23.42         -6.38        26.04 o                         
  -7  28   1          0.00         22.65        17.37 o                         
  -6  28   1          4.99         27.77        13.44 o                         
  -5  28   1         42.43         45.67        11.96 o                         
  -4  28   1          1.94         -1.12         8.41 o                         
  -3  28   1         63.16         55.36        12.56 o                         
  -2  28   1          0.94          0.14         9.85 o                         
  -1  28   1         63.87         91.79        12.31 o                         
   0  28   1          0.45         -4.44         9.14 o                         
   1  28   1          1.42         -6.72         9.46 o                         
   2  28   1         42.36         30.95        10.26 o                         
   3  28   1         13.42         19.57        10.35 o                         
   4  28   1          8.79          8.14        12.65 o                         
   5  28   1         57.53         44.36        13.34 o                         
   6  28   1          0.04        -12.92        12.92 o                         
   7  28   1          0.33        -18.37        35.78 o                         
  -6  29   1         10.74         39.43        14.02 o                         
  -5  29   1          1.31          8.75        12.75 o                         
  -4  29   1         21.76         37.34        12.66 o                         
  -3  29   1         11.13         37.17        10.93 o                         
  -2  29   1         18.34         14.89         9.54 o                         
  -1  29   1         20.89         28.70        10.58 o                         
   0  29   1         17.06          1.22        10.29 o                         
   1  29   1         20.05         20.15        10.15 o                         
   2  29   1          4.80          9.53        10.44 o                         
   3  29   1          8.19          7.88         9.38 o                         
   4  29   1          0.08         -0.01        10.73 o                         
   5  29   1          3.19        -11.71        11.71 o                         
   6  29   1          1.65         23.92        16.80 o                         
  -5  30   1         14.50         21.04        14.44 o                         
  -4  30   1          5.98          8.38        12.86 o                         
  -3  30   1          0.07         -4.08         9.63 o                         
  -2  30   1          9.66          6.22         9.94 o                         
  -1  30   1          4.19         16.89        10.53 o                         
   0  30   1          3.84          7.27        10.02 o                         
   1  30   1          2.68          5.98        10.55 o                         
   2  30   1          0.93         15.50        11.71 o                         
   3  30   1         39.58         43.22        14.02 o                         
   4  30   1          2.48         27.97        11.88 o                         
   5  30   1          6.55        -12.47        12.64 o                         
  -5  31   1          8.63         40.93        17.19 o                         
  -4  31   1         20.60         45.75        16.12 o                         
  -3  31   1          0.07         -2.14        10.43 o                         
  -2  31   1          8.33          8.48        12.11 o                         
  -1  31   1          0.02         27.31        11.49 o                         
   0  31   1         82.87        115.08        15.45 o                         
   1  31   1          6.27          8.22        13.38 o                         
   2  31   1          0.02          3.47        11.17 o                         
   3  31   1         13.99         32.52        12.12 o                         
   4  31   1         35.90         55.33        15.23 o                         
   5  31   1         10.76        -42.52        48.86 o                         
  -4  32   1         78.11         45.47        62.44 o                         
  -3  32   1         18.95         29.56        13.54 o                         
  -2  32   1          0.42          7.39        11.42 o                         
  -1  32   1         10.52         17.17        11.79 o                         
   0  32   1         19.30         50.29        12.91 o                         
   1  32   1          5.44          4.41        10.39 o                         
   2  32   1        164.52        231.14        21.60 o                         
   3  32   1         21.55         19.68        13.46 o                         
  -2  33   1         12.44          4.67        14.99 o                         
  -1  33   1          5.09         20.00        15.14 o                         
   0  33   1          1.75          7.73        13.54 o                         
   1  33   1          0.47          9.37        15.47 o                         
   2  33   1          3.72         14.38        13.79 o                         
 -12   0   2          6.26        -12.12        14.82 o                         
 -11   0   2          2.14         22.43        15.28 o                         
 -10   0   2          4.74          3.66        10.91 o                         
  -9   0   2          8.59          2.40         9.99 o                         
  -8   0   2          1.11         -6.83         8.11 o                         
  -7   0   2        242.89        240.38        14.45 o                         
  -6   0   2        705.50        772.78        23.56 o                         
  -5   0   2       1080.85       1151.89        28.20 o                         
  -4   0   2       1366.73       1428.29        32.39 o                         
  -3   0   2       3219.26       3033.42        60.18 o                         
  -2   0   2      52027.12      61683.72      1413.94 o                         
  -1   0   2       2130.21       1811.27        44.22 o                         
   0   0   2       1988.39       1780.93        55.67 o                         
   1   0   2      21080.35      22090.45       456.12 o                         
   2   0   2       6905.21       6472.69       124.54 o                         
   3   0   2       2962.18       3090.75        57.21 o                         
   4   0   2       5431.00       5357.24       100.79 o                         
   5   0   2         65.43         51.10         5.81 o                         
   6   0   2          3.23          4.75         4.91 o                         
   7   0   2         12.87         10.68         6.48 o                         
   8   0   2         32.51         21.98         7.68 o                         
   9   0   2          6.02         -5.82        10.45 o                         
  10   0   2         46.35         42.49        16.16 o                         
  11   0   2          3.73         -7.05        14.31 o                         
  12   0   2          9.64        -18.21        18.21 o                         
 -12   1   2          5.17          4.67        11.46 o                         
 -11   1   2        114.65        119.60        11.80 o                         
 -10   1   2        151.31        148.34        12.30 o                         
  -9   1   2         38.63         24.56         7.80 o                         
  -8   1   2         24.45         14.15         6.37 o                         
  -7   1   2          1.27          5.00         4.86 o                         
  -6   1   2        990.30       1097.69        21.10 o                         
  -5   1   2        686.44        712.82        14.20 o                         
  -4   1   2         28.21         32.73         3.10 o                         
  -3   1   2        222.62        232.56         6.56 o                         
  -2   1   2       8865.49       8825.45       130.39 o                         
  -1   1   2        290.12        228.16         5.71 o                         
   0   1   2        132.16        122.55         5.16 o                         
   1   1   2       2013.79       1803.18        28.02 o                         
   2   1   2     102541.49     135230.94      1825.91 o                         
   3   1   2       4469.95       4149.16        54.55 o                         
   4   1   2        533.75        563.16        11.07 o                         
   5   1   2         28.03         30.60         4.03 o                         
   6   1   2         31.62         28.66         4.34 o                         
   7   1   2          4.92         -4.24         4.24 o                         
   8   1   2         53.38         44.65         6.43 o                         
   9   1   2          0.87         -6.36         6.36 o                         
  10   1   2         22.72         13.14         8.45 o                         
  11   1   2         31.15         34.67        10.33 o                         
  12   1   2         15.24         29.82        15.43 o                         
 -12   2   2         13.02         21.08        12.72 o                         
 -11   2   2          0.08         19.18         9.10 o                         
 -10   2   2          1.44         -6.45         7.11 o                         
  -9   2   2          7.68         -1.99         7.57 o                         
  -8   2   2         45.34         39.52         7.04 o                         
  -7   2   2         49.44         34.96         7.32 o                         
  -6   2   2        110.54        128.84         6.72 o                         
  -5   2   2         99.84        102.03         5.95 o                         
  -4   2   2        494.68        519.73        10.53 o                         
  -3   2   2        296.30        275.46         7.48 o                         
  -2   2   2      40427.19      45910.61       684.69 o                         
  -1   2   2       1024.32        955.23        15.01 o                         
   0   2   2         77.74         95.57         4.02 o                         
   1   2   2         28.66         18.55         2.14 o                         
   2   2   2       1015.82       1012.83        15.74 o                         
   3   2   2         56.16         71.58         3.42 o                         
   4   2   2       3619.00       3630.98        48.61 o                         
   5   2   2        666.00        745.76        14.18 o                         
   6   2   2         90.07         85.88         5.92 o                         
   7   2   2         52.29         56.83         6.90 o                         
   8   2   2          0.89         -4.80         4.80 o                         
   9   2   2          3.93         -6.55         6.55 o                         
  10   2   2          5.19         -6.28         7.68 o                         
  11   2   2          0.16         -3.53        10.11 o                         
  12   2   2          2.94         -2.75        12.21 o                         
 -12   3   2         13.27         15.72        12.94 o                         
 -11   3   2         86.10         92.78        11.52 o                         
 -10   3   2         35.18         17.59         7.87 o                         
  -9   3   2          0.22         -6.86         6.86 o                         
  -8   3   2         10.07         -1.91         6.50 o                         
  -7   3   2          0.94          5.43         4.56 o                         
  -6   3   2          5.41          0.31         3.80 o                         
  -5   3   2         78.19         60.81         4.14 o                         
  -4   3   2        781.77        907.90        15.29 o                         
  -3   3   2          6.75         13.57         2.34 o                         
  -2   3   2      30631.29      31942.81       432.54 o                         
  -1   3   2        883.37        871.50        13.80 o                         
   0   3   2       8728.27       7963.22       117.49 o                         
   1   3   2       2992.65       2732.27        39.90 o                         
   2   3   2      17826.66      18420.25       232.29 o                         
   3   3   2        659.08        625.92        10.50 o                         
   4   3   2        385.16        460.56         9.78 o                         
   5   3   2        752.18        821.02        14.82 o                         
   6   3   2          0.83         -2.43         3.84 o                         
   7   3   2          3.38         -3.67         4.14 o                         
   8   3   2         19.07         13.07         5.38 o                         
   9   3   2          3.74         -2.61         7.18 o                         
  10   3   2          8.02          7.85         7.92 o                         
  11   3   2          1.55        -10.92        10.92 o                         
  12   3   2         16.06          5.65        13.70 o                         
 -12   4   2         30.89          8.84        11.14 o                         
 -11   4   2         10.71         19.29         8.42 o                         
 -10   4   2          1.77         -5.83         7.10 o                         
  -9   4   2          2.11         -6.02         6.02 o                         
  -8   4   2         10.47          6.29         5.83 o                         
  -7   4   2        289.19        328.94        11.90 o                         
  -6   4   2        181.50        228.23         8.58 o                         
  -5   4   2          1.65          1.50         2.72 o                         
  -4   4   2        418.45        492.30        10.43 o                         
  -3   4   2          2.05          3.23         1.80 o                         
  -2   4   2        202.62        180.58         5.22 o                         
  -1   4   2       2033.24       1878.30        27.68 o                         
   0   4   2       9171.98       8308.87       117.17 o                         
   1   4   2       2842.95       2569.99        34.69 o                         
   2   4   2        624.08        500.19         8.23 o                         
   3   4   2       1755.97       1671.66        21.86 o                         
   4   4   2       2544.87       2650.41        34.27 o                         
   5   4   2         69.91         69.26         4.22 o                         
   6   4   2         38.02         19.75         4.60 o                         
   7   4   2         21.00         13.68         5.10 o                         
   8   4   2         70.24         52.85         6.79 o                         
   9   4   2          8.25          6.32         7.73 o                         
  10   4   2         32.00         31.72         9.28 o                         
  11   4   2          7.98         -6.97         8.88 o                         
  12   4   2          0.95          1.80        14.04 o                         
 -12   5   2          0.06          9.84        11.81 o                         
 -11   5   2         30.57         29.33         9.90 o                         
 -10   5   2         16.47          5.10         7.43 o                         
  -9   5   2          2.62          1.98         7.12 o                         
  -8   5   2         49.57         50.02         7.68 o                         
  -7   5   2          9.19         18.74         4.96 o                         
  -6   5   2         17.44         18.65         4.21 o                         
  -5   5   2         18.55         25.71         3.35 o                         
  -4   5   2         81.18         88.80         4.81 o                         
  -3   5   2        466.25        502.36         9.35 o                         
  -2   5   2         29.79         24.57         2.82 o                         
  -1   5   2       1405.29       1339.21        20.16 o                         
   0   5   2        426.43        422.65         8.05 o                         
   1   5   2       2726.39       2621.65        35.55 o                         
   2   5   2       3409.14       3199.27        38.77 o                         
   3   5   2        181.59        164.98         4.85 o                         
   4   5   2        850.47        912.57        13.89 o                         
   5   5   2          3.60          1.68         3.36 o                         
   6   5   2         16.55          9.63         4.29 o                         
   7   5   2          0.59         -4.53         4.53 o                         
   8   5   2          0.01         -5.11         5.11 o                         
   9   5   2          0.17         -6.37         6.37 o                         
  10   5   2          0.09         -8.77         8.77 o                         
  11   5   2          3.83         -9.59         9.59 o                         
  12   5   2          0.00         -8.88        13.24 o                         
 -12   6   2         15.96          6.43        12.77 o                         
 -11   6   2          1.36         16.00         9.19 o                         
 -10   6   2         19.21         17.13         9.04 o                         
  -9   6   2          0.01         -3.66         7.20 o                         
  -8   6   2         90.17        104.17         8.66 o                         
  -7   6   2         88.47         89.98         7.40 o                         
  -6   6   2         25.69         29.40         4.45 o                         
  -5   6   2         28.14         39.29         3.52 o                         
  -4   6   2        506.01        509.16        10.07 o                         
  -3   6   2          0.22         -1.67         2.14 o                         
  -2   6   2         40.08         30.93         2.69 o                         
  -1   6   2       4921.52       4427.89        62.69 o                         
   0   6   2       1360.55       1159.50        18.38 o                         
   1   6   2        701.12        662.89        10.42 o                         
   2   6   2       1848.18       1760.18        23.24 o                         
   3   6   2          1.57         -0.06         2.01 o                         
   4   6   2        604.21        609.88        11.30 o                         
   5   6   2         20.88         23.21         3.46 o                         
   6   6   2         17.83          7.38         4.03 o                         
   7   6   2        263.11        310.62        11.18 o                         
   8   6   2          0.39         12.10         6.51 o                         
   9   6   2          0.74          0.00         6.86 o                         
  10   6   2          2.26         10.85         8.60 o                         
  11   6   2         49.82         46.20        11.00 o                         
  12   6   2          0.93          9.98        13.77 o                         
 -12   7   2          3.65         -1.60        12.12 o                         
 -11   7   2         53.96         47.75        10.53 o                         
 -10   7   2          0.46          4.06         7.54 o                         
  -9   7   2        166.26        151.31        11.03 o                         
  -8   7   2          2.59         -5.57         5.57 o                         
  -7   7   2         27.76         26.88         5.82 o                         
  -6   7   2         25.75         27.20         4.73 o                         
  -5   7   2         34.11         29.63         3.57 o                         
  -4   7   2         74.59         84.30         3.99 o                         
  -3   7   2        248.45        286.95         6.88 o                         
  -2   7   2        811.50        802.06        13.14 o                         
  -1   7   2        899.73        832.99        13.59 o                         
   0   7   2       1431.83       1236.15        19.32 o                         
   1   7   2       1849.99       1711.60        22.74 o                         
   2   7   2       1260.57       1120.56        15.93 o                         
   3   7   2        166.95        152.42         4.89 o                         
   4   7   2        912.42        936.42        13.95 o                         
   5   7   2          0.46          1.26         2.88 o                         
   6   7   2          9.45          8.74         4.60 o                         
   7   7   2         19.50         23.36         5.34 o                         
   8   7   2        324.18        319.67        13.69 o                         
   9   7   2          7.96         -3.90         6.68 o                         
  10   7   2         50.50         38.36         9.67 o                         
  11   7   2          0.06         -8.98         9.52 o                         
  12   7   2          5.21         12.79        14.08 o                         
 -12   8   2         12.28          4.04        14.41 o                         
 -11   8   2          2.17          8.69        10.79 o                         
 -10   8   2         94.54         73.98         9.89 o                         
  -9   8   2          2.97          2.27         7.64 o                         
  -8   8   2          3.50         -2.01         6.52 o                         
  -7   8   2        231.29        249.67        11.81 o                         
  -6   8   2          0.45          3.23         4.24 o                         
  -5   8   2         84.91         86.63         4.68 o                         
  -4   8   2        278.40        277.27         7.15 o                         
  -3   8   2          0.33         -1.91         2.21 o                         
  -2   8   2        335.49        377.39         8.53 o                         
  -1   8   2       1021.13        816.11        13.93 o                         
   0   8   2         36.18         33.47         2.94 o                         
   1   8   2        768.54        701.71        11.20 o                         
   2   8   2        346.70        255.15         6.37 o                         
   3   8   2       1944.27       1689.81        22.90 o                         
   4   8   2        216.12        273.35         7.21 o                         
   5   8   2          4.43         -0.86         2.77 o                         
   6   8   2         32.55         18.51         4.59 o                         
   7   8   2         93.11         96.48         7.32 o                         
   8   8   2         30.57         59.80         7.73 o                         
   9   8   2          2.48          4.56         6.91 o                         
  10   8   2         18.95         10.60         8.26 o                         
  11   8   2         21.21         28.68        11.90 o                         
  12   8   2          3.12        -12.81        12.81 o                         
 -12   9   2          1.99         12.08        15.84 o                         
 -11   9   2         29.08         21.53        11.32 o                         
 -10   9   2         66.97         71.09        10.92 o                         
  -9   9   2          4.78         10.87         7.69 o                         
  -8   9   2         10.22          7.49         7.38 o                         
  -7   9   2         32.23         41.32         6.28 o                         
  -6   9   2        519.07        591.80        15.62 o                         
  -5   9   2        750.14        766.39        14.32 o                         
  -4   9   2         16.14         19.65         3.18 o                         
  -3   9   2       1942.98       1911.82        25.58 o                         
  -2   9   2         18.76         14.15         2.78 o                         
  -1   9   2        571.04        521.54        10.63 o                         
   0   9   2       1614.32       1418.32        22.16 o                         
   1   9   2         85.32         75.70         3.63 o                         
   2   9   2       2175.02       2308.47        30.40 o                         
   3   9   2         39.13         33.72         3.09 o                         
   4   9   2        400.83        423.18         9.33 o                         
   5   9   2         21.00         17.88         3.71 o                         
   6   9   2         58.40         47.52         5.29 o                         
   7   9   2         37.71         43.61         6.16 o                         
   8   9   2         99.07        111.44         9.04 o                         
   9   9   2          7.49          9.37         7.30 o                         
  10   9   2          3.12         -3.26         8.80 o                         
  11   9   2          0.35         -2.34        10.71 o                         
  12   9   2          0.00          4.35        14.49 o                         
 -12  10   2          0.02         17.53        14.70 o                         
 -11  10   2          2.66         19.67        10.78 o                         
 -10  10   2         42.22         46.81        10.37 o                         
  -9  10   2          2.97         11.75         9.39 o                         
  -8  10   2         74.30         71.86         8.89 o                         
  -7  10   2        700.53        701.03        23.21 o                         
  -6  10   2        134.40        165.33         8.24 o                         
  -5  10   2        898.77        948.22        19.19 o                         
  -4  10   2        208.40        237.99         6.97 o                         
  -3  10   2        107.68        132.80         4.96 o                         
  -2  10   2       1287.27       1261.81        18.58 o                         
  -1  10   2         10.46          9.06         2.48 o                         
   0  10   2        161.68        181.84         6.38 o                         
   1  10   2       7430.91       7196.34        90.09 o                         
   2  10   2         16.01         23.32         2.88 o                         
   3  10   2       1125.92       1153.69        16.64 o                         
   4  10   2        219.59        231.49         6.91 o                         
   5  10   2          0.10          3.42         3.15 o                         
   6  10   2         10.07          7.75         4.30 o                         
   7  10   2        578.44        577.05        15.31 o                         
   8  10   2         81.91        110.92         9.24 o                         
   9  10   2         71.81         75.04         9.31 o                         
  10  10   2          5.55          5.47        10.27 o                         
  11  10   2         17.61         35.67        13.57 o                         
  12  10   2          0.86          4.75        17.08 o                         
 -12  11   2          1.26         -5.55        15.13 o                         
 -11  11   2          0.67         -1.46         9.85 o                         
 -10  11   2         51.45         57.07        11.41 o                         
  -9  11   2         66.46         61.43        10.44 o                         
  -8  11   2          0.12         -0.98         7.54 o                         
  -7  11   2        255.52        292.80        12.52 o                         
  -6  11   2        324.05        328.47        11.76 o                         
  -5  11   2        494.86        511.06        12.21 o                         
  -4  11   2        173.88        171.56         6.16 o                         
  -3  11   2        982.09        981.39        15.35 o                         
  -2  11   2        505.70        533.47        10.81 o                         
  -1  11   2        834.32        853.91        15.10 o                         
   0  11   2       1160.34       1168.23        19.45 o                         
   1  11   2         14.39          5.42         2.64 o                         
   2  11   2        200.72        199.14         6.22 o                         
   3  11   2        587.29        641.82        12.11 o                         
   4  11   2         32.70         28.63         3.39 o                         
   5  11   2        365.49        402.45        10.10 o                         
   6  11   2        447.70        411.38        11.44 o                         
   7  11   2         57.53         86.28         7.67 o                         
   8  11   2          2.12         11.17         7.18 o                         
   9  11   2          6.19         13.03         7.68 o                         
  10  11   2          3.10         10.74        10.77 o                         
  11  11   2          5.44         20.54        12.87 o                         
  12  11   2          0.63         13.04        14.96 o                         
 -12  12   2          1.14         -7.54        13.87 o                         
 -11  12   2          1.76        -10.72        10.72 o                         
 -10  12   2         17.98         13.26        10.07 o                         
  -9  12   2         10.09          9.95         8.66 o                         
  -8  12   2         74.48         38.45         8.51 o                         
  -7  12   2         26.77         24.62         6.40 o                         
  -6  12   2          9.06          3.66         5.33 o                         
  -5  12   2        290.76        308.87         9.66 o                         
  -4  12   2        279.92        336.35         8.82 o                         
  -3  12   2         51.59         33.24         3.52 o                         
  -2  12   2        317.82        354.40         8.88 o                         
  -1  12   2        676.64        702.86        14.58 o                         
   0  12   2        225.48        258.69         8.38 o                         
   1  12   2       3676.62       3866.03        51.32 o                         
   2  12   2        245.88        240.55         7.04 o                         
   3  12   2          1.33         11.06         3.13 o                         
   4  12   2         93.83         99.96         5.03 o                         
   5  12   2         92.50         85.92         5.51 o                         
   6  12   2        245.09        254.58         9.75 o                         
   7  12   2        256.06        303.87        11.93 o                         
   8  12   2        102.36        101.00        10.14 o                         
   9  12   2         28.67         45.14         9.57 o                         
  10  12   2          0.38         -5.83        10.41 o                         
  11  12   2          1.67         -2.48        11.01 o                         
 -11  13   2          0.49         -0.15        11.53 o                         
 -10  13   2         57.58         56.16        11.46 o                         
  -9  13   2          0.46          6.52         8.71 o                         
  -8  13   2          8.05          7.45         7.94 o                         
  -7  13   2         14.36          8.56         6.31 o                         
  -6  13   2         90.55         87.57         7.59 o                         
  -5  13   2        278.71        284.41         9.96 o                         
  -4  13   2        114.35        115.62         5.84 o                         
  -3  13   2          9.43          4.06         3.41 o                         
  -2  13   2         11.67         11.58         3.32 o                         
  -1  13   2          9.53         -2.93         2.99 o                         
   0  13   2          4.36          1.12         2.74 o                         
   1  13   2       3392.29       3575.52        47.93 o                         
   2  13   2       2516.35       2607.05        35.06 o                         
   3  13   2       1401.23       1378.37        20.56 o                         
   4  13   2         41.01         41.67         4.28 o                         
   5  13   2          7.66         -2.36         3.60 o                         
   6  13   2        102.52        104.11         6.83 o                         
   7  13   2         77.63         76.66         8.17 o                         
   8  13   2        117.18        188.20        11.84 o                         
   9  13   2          0.17         -1.34         8.09 o                         
  10  13   2          0.61         -2.16        10.28 o                         
  11  13   2          2.60        -11.59        11.59 o                         
 -11  14   2          5.60         38.05        14.81 o                         
 -10  14   2          7.79         13.77        10.98 o                         
  -9  14   2         41.10         43.49        10.85 o                         
  -8  14   2          7.15         -1.50         7.42 o                         
  -7  14   2          0.79         -3.21         5.91 o                         
  -6  14   2        391.79        392.54        14.97 o                         
  -5  14   2         52.11         48.67         5.58 o                         
  -4  14   2         11.42          6.45         4.15 o                         
  -3  14   2          1.01         -3.31         3.31 o                         
  -2  14   2         15.22         25.62         3.73 o                         
  -1  14   2         28.28         17.70         3.33 o                         
   0  14   2       3691.06       3567.40        48.74 o                         
   1  14   2          6.20         15.68         3.85 o                         
   2  14   2         98.27         93.58         5.17 o                         
   3  14   2       1314.70       1228.68        18.86 o                         
   4  14   2         46.81         41.03         4.46 o                         
   5  14   2         37.71         29.96         4.40 o                         
   6  14   2         24.82         24.50         4.98 o                         
   7  14   2        152.87        167.33        11.22 o                         
   8  14   2         20.08         29.39         7.67 o                         
   9  14   2         55.10         70.38        10.04 o                         
  10  14   2         12.41         56.31        17.64 o                         
  11  14   2          0.64         -4.97        13.31 o                         
 -11  15   2          6.04         -2.78        12.81 o                         
 -10  15   2         20.41         51.53        11.75 o                         
  -9  15   2         12.79          8.09         9.02 o                         
  -8  15   2          0.17         -7.78         7.78 o                         
  -7  15   2          3.83         -1.57         6.48 o                         
  -6  15   2          6.95         -4.92         4.92 o                         
  -5  15   2         39.72         47.29         5.91 o                         
  -4  15   2          0.29         -3.91         3.91 o                         
  -3  15   2         14.52         12.51         4.05 o                         
  -2  15   2        506.14        455.05        12.31 o                         
  -1  15   2        583.52        621.46        15.26 o                         
   0  15   2        324.70        361.50        11.29 o                         
   1  15   2        107.49        112.96         5.96 o                         
   2  15   2        447.06        494.03        12.17 o                         
   3  15   2         10.80         15.19         4.16 o                         
   4  15   2          3.78          1.43         3.92 o                         
   5  15   2         29.51         18.02         4.73 o                         
   6  15   2        358.72        411.48        12.30 o                         
   7  15   2         18.57         19.82         6.98 o                         
   8  15   2         62.92         66.78         9.52 o                         
   9  15   2         54.73         53.75        10.78 o                         
  10  15   2          0.07          2.94        10.88 o                         
  11  15   2          0.52        -12.86        12.86 o                         
 -11  16   2          3.45          3.65        16.47 o                         
 -10  16   2         39.53         35.11        14.35 o                         
  -9  16   2         18.40          5.08         8.44 o                         
  -8  16   2          0.43         -3.24         8.63 o                         
  -7  16   2         42.17         37.03         7.83 o                         
  -6  16   2         18.45          0.84         6.20 o                         
  -5  16   2         89.09         85.11         7.67 o                         
  -4  16   2        275.14        308.63        12.02 o                         
  -3  16   2        102.65        107.07         6.94 o                         
  -2  16   2        129.20        136.15         7.21 o                         
  -1  16   2         20.39         19.70         4.96 o                         
   0  16   2        729.36        749.89        18.52 o                         
   1  16   2        365.58        359.74        10.84 o                         
   2  16   2        280.99        295.32         9.44 o                         
   3  16   2         81.63         81.83         5.76 o                         
   4  16   2        173.31        162.97         7.24 o                         
   5  16   2        189.08        177.97         7.67 o                         
   6  16   2         15.94         14.93         5.28 o                         
   7  16   2          9.72          8.16         7.23 o                         
   8  16   2          3.28         12.08         8.11 o                         
   9  16   2         16.80         32.82         9.77 o                         
  10  16   2          0.34         21.96        12.82 o                         
  11  16   2          6.41        -12.94        12.94 o                         
 -11  17   2          0.70         23.81        14.52 o                         
 -10  17   2         19.78          6.60        12.09 o                         
  -9  17   2          1.75         10.40         9.52 o                         
  -8  17   2          6.55         -8.00         8.00 o                         
  -7  17   2         11.88         -5.37         6.86 o                         
  -6  17   2        170.95        156.24        10.28 o                         
  -5  17   2          5.18         -5.16         5.16 o                         
  -4  17   2         15.88         11.00         5.16 o                         
  -3  17   2         43.95         39.71         5.70 o                         
  -2  17   2          0.91         -0.84         4.59 o                         
  -1  17   2        105.06        103.97         7.59 o                         
   0  17   2          2.21          7.34         6.18 o                         
   1  17   2         33.35         41.81         5.53 o                         
   2  17   2          2.34         15.27         4.31 o                         
   3  17   2         40.75         31.46         4.94 o                         
   4  17   2         51.53         48.64         5.49 o                         
   5  17   2        155.58        143.09         7.34 o                         
   6  17   2         12.29         -4.59         5.08 o                         
   7  17   2         77.01         79.51         9.66 o                         
   8  17   2         20.28         17.93         8.56 o                         
   9  17   2          8.65          5.72         8.83 o                         
  10  17   2          6.24         -1.97        13.63 o                         
  11  17   2          1.70        -28.66        33.02 o                         
 -10  18   2          0.19        -13.26        13.50 o                         
  -9  18   2         31.97         40.07        10.74 o                         
  -8  18   2          3.47          9.87         8.80 o                         
  -7  18   2         95.97         65.71         8.99 o                         
  -6  18   2         22.92         20.28         7.26 o                         
  -5  18   2         53.87         42.05         7.20 o                         
  -4  18   2         93.54         79.38         7.33 o                         
  -3  18   2        100.50         91.99         7.41 o                         
  -2  18   2        341.39        375.39        13.27 o                         
  -1  18   2          0.96          7.94         5.37 o                         
   0  18   2          5.20          0.39         4.63 o                         
   1  18   2        353.41        339.35        11.80 o                         
   2  18   2        290.24        277.52        13.70 o                         
   3  18   2         20.97         26.05         5.04 o                         
   4  18   2          4.71         -3.38         4.79 o                         
   5  18   2          0.43         -2.18         4.43 o                         
   6  18   2        204.50        193.66         9.48 o                         
   7  18   2          2.64         -7.20         7.20 o                         
   8  18   2         15.48         18.72         9.09 o                         
   9  18   2          3.64          0.00         8.62 o                         
  10  18   2          0.34          9.13        13.03 o                         
 -10  19   2          0.02        -13.06        13.06 o                         
  -9  19   2         10.45         -1.91        10.22 o                         
  -8  19   2         10.12         16.46         8.85 o                         
  -7  19   2         12.52          5.24         7.55 o                         
  -6  19   2         70.73         82.06         8.96 o                         
  -5  19   2         75.73         54.86         7.82 o                         
  -4  19   2        139.33        133.54         8.98 o                         
  -3  19   2        309.51        346.45        13.17 o                         
  -2  19   2        354.19        374.54        13.55 o                         
  -1  19   2        324.73        310.23        12.41 o                         
   0  19   2         99.58         96.53         7.72 o                         
   1  19   2          1.62          4.57         5.59 o                         
   2  19   2        544.33        530.33        15.62 o                         
   3  19   2         75.92         85.82         7.08 o                         
   4  19   2         45.71         41.27         5.74 o                         
   5  19   2         52.61         54.85         6.31 o                         
   6  19   2         17.82         17.24         7.02 o                         
   7  19   2         29.19         21.99         8.93 o                         
   8  19   2          7.19         10.98         9.16 o                         
   9  19   2          3.74         11.35        11.18 o                         
  10  19   2          6.00          9.22        14.18 o                         
 -10  20   2          2.99         12.68        14.79 o                         
  -9  20   2          2.18          8.33        10.79 o                         
  -8  20   2          4.73          5.10         9.71 o                         
  -7  20   2         10.17         -1.51         9.21 o                         
  -6  20   2         69.95         57.22         9.26 o                         
  -5  20   2         19.50         -2.40         7.76 o                         
  -4  20   2         58.95         65.90         8.08 o                         
  -3  20   2         41.44         43.74         7.37 o                         
  -2  20   2       1117.26       1222.18        27.34 o                         
  -1  20   2        733.95        667.53        19.47 o                         
   0  20   2         89.49         76.73         8.55 o                         
   1  20   2         41.69         41.86         6.56 o                         
   2  20   2          2.97         -2.67         5.45 o                         
   3  20   2        188.70        189.93        10.07 o                         
   4  20   2        104.48         79.17         8.28 o                         
   5  20   2         41.17         27.07         5.98 o                         
   6  20   2          1.16         -1.81         5.56 o                         
   7  20   2          0.18         -8.18         8.18 o                         
   8  20   2         12.01          2.16         9.10 o                         
   9  20   2          0.15         12.14        17.25 o                         
  10  20   2          0.17          2.71        14.04 o                         
 -10  21   2          0.03         -0.26        16.01 o                         
  -9  21   2         22.86         13.83        13.06 o                         
  -8  21   2         14.93          0.70         9.60 o                         
  -7  21   2         12.19         11.26         8.40 o                         
  -6  21   2         71.39         49.52         9.67 o                         
  -5  21   2         11.68         -2.03         8.00 o                         
  -4  21   2          0.37          8.05         6.81 o                         
  -3  21   2          1.93         23.81         7.44 o                         
  -2  21   2        622.57        568.51        19.15 o                         
  -1  21   2       1661.45       1656.74        33.39 o                         
   0  21   2          4.49         -5.36         5.36 o                         
   1  21   2          3.72          6.17         6.46 o                         
   2  21   2         27.81         -5.23         6.07 o                         
   3  21   2         32.20         20.20         6.92 o                         
   4  21   2         10.83          7.06         6.51 o                         
   5  21   2         50.53         35.70         7.32 o                         
   6  21   2         11.43         -2.79         7.88 o                         
   7  21   2          9.51         18.70        11.51 o                         
   8  21   2          3.07         18.06        14.18 o                         
   9  21   2          0.00          1.18        20.01 o                         
  -9  22   2          3.39          8.38        15.78 o                         
  -8  22   2          7.99          4.68        10.28 o                         
  -7  22   2         26.37         20.20         9.91 o                         
  -6  22   2         64.25         42.68        10.17 o                         
  -5  22   2         16.84         25.19        11.08 o                         
  -4  22   2         24.24         19.20         7.46 o                         
  -3  22   2        135.69        122.52         9.98 o                         
  -2  22   2        656.12        718.48        24.85 o                         
  -1  22   2        821.34        835.03        23.86 o                         
   0  22   2         57.98         55.94         8.53 o                         
   1  22   2         30.18         18.85         7.25 o                         
   2  22   2         54.09         46.18         8.49 o                         
   3  22   2        130.57        112.21         9.37 o                         
   4  22   2          0.00         -6.43         6.46 o                         
   5  22   2        191.01        200.50        12.36 o                         
   6  22   2         42.24         45.48         9.78 o                         
   7  22   2         12.11         -2.94        18.21 o                         
   8  22   2          5.29        -20.23        25.02 o                         
   9  22   2          0.42         14.87        15.96 o                         
  -9  23   2          7.64         -4.54        17.84 o                         
  -8  23   2          4.06          5.28        10.95 o                         
  -7  23   2          5.02         -0.90         9.78 o                         
  -6  23   2         31.73         45.98        10.05 o                         
  -5  23   2         23.91         36.66         9.08 o                         
  -4  23   2          9.75         27.50         8.42 o                         
  -3  23   2         56.40         82.00         9.40 o                         
  -2  23   2         15.70         30.31         7.79 o                         
  -1  23   2        295.59        317.29        15.08 o                         
   0  23   2        763.89        717.26        24.13 o                         
   1  23   2         24.04         17.30         7.27 o                         
   2  23   2        234.01        228.62        12.73 o                         
   3  23   2        144.81        100.46        10.06 o                         
   4  23   2        248.61        265.92        14.72 o                         
   5  23   2          0.66          7.05         7.36 o                         
   6  23   2         34.68         32.21        12.10 o                         
   7  23   2         10.55         21.56        18.22 o                         
   8  23   2          1.81         -6.60        24.09 o                         
   9  23   2         22.21          8.66        24.46 o                         
  -9  24   2          0.55        -16.18        25.91 o                         
  -8  24   2          2.25         -9.59        11.97 o                         
  -7  24   2         40.33         41.82        11.31 o                         
  -6  24   2         63.14         71.04        11.25 o                         
  -5  24   2          5.98         13.80         8.18 o                         
  -4  24   2          0.15         -7.94         7.94 o                         
  -3  24   2         54.05         47.93         8.13 o                         
  -2  24   2          2.02         10.68         7.69 o                         
  -1  24   2          2.09         12.60         7.38 o                         
   0  24   2        109.27        113.44        11.22 o                         
   1  24   2          2.48          0.07         7.94 o                         
   2  24   2          4.50          8.05         7.44 o                         
   3  24   2          0.40         -0.15         8.58 o                         
   4  24   2        112.67        129.73        11.66 o                         
   5  24   2         46.77         33.35         9.67 o                         
   6  24   2         31.27         32.03        12.38 o                         
   7  24   2         12.11         15.67        19.69 o                         
   8  24   2         12.25         -3.22        22.89 o                         
  -8  25   2          2.10         -7.33        12.14 o                         
  -7  25   2          0.77          8.56        10.53 o                         
  -6  25   2         11.10         18.37        10.17 o                         
  -5  25   2          6.33          9.06         8.33 o                         
  -4  25   2          0.30          0.42         9.47 o                         
  -3  25   2          0.00          4.44         8.01 o                         
  -2  25   2         40.73         35.29         9.52 o                         
  -1  25   2          0.91          2.00         7.10 o                         
   0  25   2        147.86        126.08        11.58 o                         
   1  25   2         10.08          6.01         7.85 o                         
   2  25   2         75.21         39.68         9.38 o                         
   3  25   2          1.31          5.06         8.35 o                         
   4  25   2         94.04        103.59        11.15 o                         
   5  25   2         13.48         13.65         9.22 o                         
   6  25   2         16.47         13.35        13.87 o                         
   7  25   2          3.99        -14.12        20.91 o                         
   8  25   2          1.72         28.86        22.49 o                         
  -8  26   2          0.07         27.80        15.62 o                         
  -7  26   2          3.20         10.35        12.25 o                         
  -6  26   2          1.38         13.20        10.67 o                         
  -5  26   2         45.02         62.26        12.05 o                         
  -4  26   2         30.53         21.96        10.05 o                         
  -3  26   2         93.38         80.94        11.51 o                         
  -2  26   2         16.13         38.08         9.29 o                         
  -1  26   2        217.58        207.69        14.65 o                         
   0  26   2         57.12         56.34        11.13 o                         
   1  26   2          6.70         16.93         9.13 o                         
   2  26   2          9.96          6.59         8.91 o                         
   3  26   2         13.81         12.51         8.19 o                         
   4  26   2         42.82         70.09        10.94 o                         
   5  26   2         29.41         37.72        11.73 o                         
   6  26   2          9.22          9.10        13.94 o                         
   7  26   2          5.56          4.36        26.85 o                         
   8  26   2          1.28          9.61        26.36 o                         
  -7  27   2          0.54         31.16        14.93 o                         
  -6  27   2          1.32         15.20        11.84 o                         
  -5  27   2          4.62         20.39        11.08 o                         
  -4  27   2          4.46          4.93        11.29 o                         
  -3  27   2         62.99         70.98        11.18 o                         
  -2  27   2         33.31         49.17        10.16 o                         
  -1  27   2         13.05         23.77         9.61 o                         
   0  27   2         75.14         74.17        11.10 o                         
   1  27   2         18.88          2.75         8.88 o                         
   2  27   2         15.10         22.77         9.18 o                         
   3  27   2         28.84         27.85         9.88 o                         
   4  27   2         80.41         86.24        11.17 o                         
   5  27   2          0.08         -6.73         9.98 o                         
   6  27   2          0.14        -16.08        16.08 o                         
   7  27   2          1.56        -23.18        23.18 o                         
  -7  28   2          6.32         10.63        16.57 o                         
  -6  28   2          1.15         29.07        14.10 o                         
  -5  28   2          3.45          2.54        10.79 o                         
  -4  28   2          0.74         -2.12         9.66 o                         
  -3  28   2         82.42         78.80        11.22 o                         
  -2  28   2          0.61         12.15         9.79 o                         
  -1  28   2          6.64          1.53         8.25 o                         
   0  28   2          6.12         13.89         9.24 o                         
   1  28   2         37.95         48.53        11.02 o                         
   2  28   2          4.68          6.87        10.69 o                         
   3  28   2         16.44         16.65         9.65 o                         
   4  28   2          7.21          6.59         9.95 o                         
   5  28   2          0.31          5.69        11.62 o                         
   6  28   2          0.64          1.51        17.82 o                         
  -6  29   2          1.59          1.72        13.23 o                         
  -5  29   2          0.13          8.16        15.91 o                         
  -4  29   2         47.48         56.95        13.76 o                         
  -3  29   2          0.26         15.90        10.62 o                         
  -2  29   2          0.04         -0.48         9.34 o                         
  -1  29   2          3.65         -8.03         8.61 o                         
   0  29   2         47.31         48.63        10.13 o                         
   1  29   2         25.67         32.34        10.16 o                         
   2  29   2          9.90         -7.40        10.10 o                         
   3  29   2         12.31          3.95        10.43 o                         
   4  29   2         21.29         13.90        11.56 o                         
   5  29   2          1.19        -13.44        13.44 o                         
   6  29   2          0.10         -5.50        17.04 o                         
  -5  30   2         16.32         30.66        16.86 o                         
  -4  30   2          0.01          5.19        13.97 o                         
  -3  30   2          5.10         23.40        12.76 o                         
  -2  30   2         29.34         41.89        11.98 o                         
  -1  30   2          0.05          7.71        10.37 o                         
   0  30   2          5.01         15.78        11.08 o                         
   1  30   2          0.16          4.11        10.16 o                         
   2  30   2          8.41         -6.23        10.79 o                         
   3  30   2         11.78         28.62        11.67 o                         
   4  30   2         29.25         45.74        13.37 o                         
   5  30   2         22.34         19.11        13.61 o                         
  -4  31   2          6.22         34.90        16.24 o                         
  -3  31   2          3.51          8.67        11.25 o                         
  -2  31   2          0.00        -10.24        10.24 o                         
  -1  31   2          0.41          9.99        11.00 o                         
   0  31   2         71.07        103.63        16.06 o                         
   1  31   2         22.74         25.05        11.86 o                         
   2  31   2         15.87          8.44        14.38 o                         
   3  31   2         42.19         68.50        14.53 o                         
   4  31   2         28.26         52.96        15.24 o                         
  -3  32   2         13.49         16.85        13.67 o                         
  -2  32   2          0.12          5.39        12.41 o                         
  -1  32   2         24.70         10.26        11.69 o                         
   0  32   2          0.16         -7.27        11.00 o                         
   1  32   2          0.37         30.65        12.87 o                         
   2  32   2          2.95         -9.87        11.95 o                         
   3  32   2          5.36          2.86        13.34 o                         
  -2  33   2         11.89         37.74        21.01 o                         
  -1  33   2          1.30         15.81        12.77 o                         
   0  33   2         43.15         67.20        16.05 o                         
   1  33   2          7.40         35.24        14.56 o                         
 -12   1   3          2.27         -4.50        11.58 o                         
 -11   1   3          0.01          9.22         9.80 o                         
 -10   1   3          0.59          0.31         7.58 o                         
  -9   1   3          0.23         -5.28         6.22 o                         
  -8   1   3          2.43         -4.94         4.94 o                         
  -7   1   3          8.26          6.13         4.76 o                         
  -6   1   3        241.19        314.17        10.73 o                         
  -5   1   3        221.42        218.32         7.25 o                         
  -4   1   3         14.12         18.46         2.92 o                         
  -3   1   3        783.95        668.04        11.66 o                         
  -2   1   3      12588.32      12324.35       165.35 o                         
  -1   1   3      16743.24      16604.97       221.26 o                         
   0   1   3      16198.74      14895.28       213.25 o                         
   1   1   3        468.86        425.56         8.09 o                         
   2   1   3       1537.34       1515.08        23.78 o                         
   3   1   3        718.60        754.92        13.15 o                         
   4   1   3       2508.44       2659.48        36.75 o                         
   5   1   3       1984.41       2048.58        29.79 o                         
   6   1   3        179.49        190.71         8.12 o                         
   7   1   3          0.25         -4.20         4.20 o                         
   8   1   3          5.58         -1.10         5.98 o                         
   9   1   3         37.57         38.23         8.00 o                         
  10   1   3          1.59         -7.75         7.75 o                         
  11   1   3          0.53          8.90        11.18 o                         
  12   1   3          0.19        -10.90        10.90 o                         
 -12   2   3          0.95         -5.35        13.34 o                         
 -11   2   3         28.40         30.70         9.12 o                         
 -10   2   3         27.43         22.25         8.95 o                         
  -9   2   3          0.47         -5.93         5.93 o                         
  -8   2   3         24.96         13.97         6.15 o                         
  -7   2   3         74.87         61.94         6.55 o                         
  -6   2   3        101.63        126.90         7.21 o                         
  -5   2   3         45.18         34.42         3.92 o                         
  -4   2   3         13.40         25.79         3.20 o                         
  -3   2   3          6.43         18.40         2.61 o                         
  -2   2   3       3092.92       3153.65        42.47 o                         
  -1   2   3       4258.50       4015.57        54.34 o                         
   0   2   3       2895.06       2719.07        39.04 o                         
   1   2   3       1198.64       1097.18        16.70 o                         
   2   2   3        195.25        240.18         6.37 o                         
   3   2   3        360.30        388.68         8.79 o                         
   4   2   3       3956.78       4105.88        55.00 o                         
   5   2   3          0.72          7.24         3.20 o                         
   6   2   3         26.70         23.10         4.48 o                         
   7   2   3          0.39         -4.67         4.67 o                         
   8   2   3          8.12          1.12         6.40 o                         
   9   2   3          0.11         -6.74         6.74 o                         
  10   2   3          4.01          5.55         9.12 o                         
  11   2   3          0.22         -6.43         9.45 o                         
  12   2   3          1.46        -13.34        13.34 o                         
 -12   3   3          4.45        -12.90        12.90 o                         
 -11   3   3          3.47         13.15        10.34 o                         
 -10   3   3         37.02         38.95         8.79 o                         
  -9   3   3         11.31         -5.63         7.36 o                         
  -8   3   3         57.44         40.17         6.49 o                         
  -7   3   3          0.01         -4.23         4.23 o                         
  -6   3   3          2.43          1.19         4.45 o                         
  -5   3   3        336.17        385.70         9.76 o                         
  -4   3   3          0.06         14.28         2.89 o                         
  -3   3   3        476.89        452.64         9.70 o                         
  -2   3   3       3050.06       2849.11        38.68 o                         
  -1   3   3      14130.09      13333.44       175.45 o                         
   0   3   3         66.16         66.47         4.02 o                         
   1   3   3       4034.43       3630.26        51.59 o                         
   2   3   3        456.81        482.97         9.22 o                         
   3   3   3       1333.90       1204.66        18.50 o                         
   4   3   3       2193.95       2307.90        32.54 o                         
   5   3   3        807.33        743.55        14.46 o                         
   6   3   3         10.68         11.89         4.01 o                         
   7   3   3          8.81          6.68         5.53 o                         
   8   3   3         16.48         15.95         5.84 o                         
   9   3   3          6.99         -1.80         6.53 o                         
  10   3   3          0.89          6.48         8.70 o                         
  11   3   3         14.54         13.33        12.74 o                         
  12   3   3          1.69         -9.28        13.22 o                         
 -12   4   3          1.82         -6.25        11.92 o                         
 -11   4   3          5.96         12.14         8.95 o                         
 -10   4   3         20.15         23.07         8.60 o                         
  -9   4   3         36.46         32.21         7.96 o                         
  -8   4   3          0.95         -5.11         5.11 o                         
  -7   4   3          0.32          2.17         4.61 o                         
  -6   4   3         13.01         10.63         4.47 o                         
  -5   4   3        533.80        620.60        13.13 o                         
  -4   4   3       2715.13       2735.81        39.88 o                         
  -3   4   3        671.47        745.51        12.96 o                         
  -2   4   3        100.31        103.50         4.56 o                         
  -1   4   3        465.88        415.35         8.23 o                         
   0   4   3         32.33         12.48         2.73 o                         
   1   4   3       6476.64       5903.59        77.60 o                         
   2   4   3          6.85          6.21         1.93 o                         
   3   4   3        211.07        226.58         6.37 o                         
   4   4   3       1269.38       1257.97        18.55 o                         
   5   4   3        322.58        308.52         8.81 o                         
   6   4   3         52.49         40.85         5.07 o                         
   7   4   3          0.01         -5.01         5.01 o                         
   8   4   3         18.57         14.12         6.34 o                         
   9   4   3         26.25         12.47         7.79 o                         
  10   4   3         57.01         60.03        10.86 o                         
  11   4   3          1.46         -4.31         9.56 o                         
  12   4   3          8.66         -3.29        14.65 o                         
 -12   5   3          0.21         -3.38        10.50 o                         
 -11   5   3          4.48          1.11         8.89 o                         
 -10   5   3          1.20         -7.98         7.98 o                         
  -9   5   3          3.88         -2.33         6.89 o                         
  -8   5   3          3.96         -5.60         5.60 o                         
  -7   5   3        177.66        173.76         9.50 o                         
  -6   5   3         11.28          7.97         4.36 o                         
  -5   5   3          8.95         10.84         3.52 o                         
  -4   5   3        825.80        894.78        15.74 o                         
  -3   5   3        439.00        444.48         9.35 o                         
  -2   5   3       2851.44       2652.15        37.36 o                         
  -1   5   3        721.79        655.91        11.65 o                         
   0   5   3        191.94        226.45         5.79 o                         
   1   5   3       1655.89       1533.41        22.41 o                         
   2   5   3       1059.17        838.86        12.69 o                         
   3   5   3         22.81         23.77         2.68 o                         
   4   5   3       1241.80       1270.07        18.47 o                         
   5   5   3        452.87        526.66        12.03 o                         
   6   5   3         58.46         53.05         5.32 o                         
   7   5   3         22.69          9.80         5.68 o                         
   8   5   3          8.86          1.70         5.67 o                         
   9   5   3          2.20          5.20         6.97 o                         
  10   5   3         16.84         15.52         9.13 o                         
  11   5   3         11.96          4.61        10.05 o                         
  12   5   3          3.52        -12.60        12.60 o                         
 -12   6   3          8.50          9.62        13.18 o                         
 -11   6   3         11.46          7.83         8.94 o                         
 -10   6   3          5.68          0.30         8.41 o                         
  -9   6   3          1.75         -7.06         7.06 o                         
  -8   6   3         12.44          4.88         6.40 o                         
  -7   6   3         44.21         48.68         6.73 o                         
  -6   6   3         87.80        113.47         6.76 o                         
  -5   6   3         54.57         61.71         5.18 o                         
  -4   6   3       1506.67       1686.74        24.80 o                         
  -3   6   3       2563.90       2682.99        37.38 o                         
  -2   6   3        371.08        399.56         8.66 o                         
  -1   6   3          7.39          7.24         2.29 o                         
   0   6   3       1325.74       1183.51        18.48 o                         
   1   6   3         96.49        111.97         4.28 o                         
   2   6   3       1259.31       1321.43        17.90 o                         
   3   6   3         19.06         19.68         2.61 o                         
   4   6   3        603.58        731.68        13.62 o                         
   5   6   3        381.40        374.26        10.68 o                         
   6   6   3         18.79         19.26         4.68 o                         
   7   6   3         74.96         69.52         7.27 o                         
   8   6   3         23.60         11.82         6.68 o                         
   9   6   3         67.60         62.61         8.84 o                         
  10   6   3         20.55         21.71         9.55 o                         
  11   6   3          7.88         -0.07        10.22 o                         
  12   6   3          2.42          4.16        13.17 o                         
 -12   7   3          8.95         -2.18        13.35 o                         
 -11   7   3          0.14          7.19        10.43 o                         
 -10   7   3          1.67         12.19         9.35 o                         
  -9   7   3         25.88         33.06         8.98 o                         
  -8   7   3         42.46         34.82         8.04 o                         
  -7   7   3         63.53         63.01         8.18 o                         
  -6   7   3          1.29         -2.31         4.17 o                         
  -5   7   3        250.11        259.85         8.37 o                         
  -4   7   3       1102.76       1128.17        18.14 o                         
  -3   7   3        277.42        316.69         7.69 o                         
  -2   7   3        138.18        165.13         6.17 o                         
  -1   7   3       1473.21       1412.93        22.43 o                         
   0   7   3         52.26         41.23         3.13 o                         
   1   7   3        840.18        717.93        11.49 o                         
   2   7   3       3413.61       3143.23        39.99 o                         
   3   7   3       1730.53       1741.37        22.99 o                         
   4   7   3         15.46          1.40         3.10 o                         
   5   7   3         10.12         10.22         3.32 o                         
   6   7   3         30.11         36.30         5.08 o                         
   7   7   3         43.27         46.18         6.62 o                         
   8   7   3        120.74        100.66         8.43 o                         
   9   7   3         25.04         31.64         7.82 o                         
  10   7   3          0.04         -4.77         7.58 o                         
  11   7   3         10.55          9.58        10.41 o                         
  12   7   3          0.02        -12.10        14.20 o                         
 -12   8   3          0.05          3.38        14.73 o                         
 -11   8   3          0.13         28.40        10.81 o                         
 -10   8   3         15.40          4.26         8.12 o                         
  -9   8   3        101.91         84.83        11.07 o                         
  -8   8   3         47.31         48.26         7.98 o                         
  -7   8   3         19.93         10.01         6.03 o                         
  -6   8   3         16.88         11.44         4.47 o                         
  -5   8   3        240.29        261.06         8.31 o                         
  -4   8   3        306.56        361.31         8.96 o                         
  -3   8   3          3.04          0.60         2.50 o                         
  -2   8   3        952.32        903.50        14.93 o                         
  -1   8   3        554.45        527.85        10.93 o                         
   0   8   3       2394.93       2336.53        35.20 o                         
   1   8   3       1895.15       1828.25        25.88 o                         
   2   8   3        853.25        831.41        12.52 o                         
   3   8   3        310.65        358.68         8.20 o                         
   4   8   3        106.06        117.24         5.05 o                         
   5   8   3         86.10         94.84         5.01 o                         
   6   8   3        122.72        129.03         7.43 o                         
   7   8   3         61.28         82.55         7.79 o                         
   8   8   3         46.13         47.28         7.23 o                         
   9   8   3          0.87         -6.65         6.65 o                         
  10   8   3         21.37         19.68         9.35 o                         
  11   8   3          0.07        -10.88        10.88 o                         
  12   8   3          0.47         -9.75        15.01 o                         
 -12   9   3          0.79         -8.16        12.95 o                         
 -11   9   3          4.19         -5.94         9.61 o                         
 -10   9   3         21.80         30.88        10.40 o                         
  -9   9   3         47.19         55.24        10.79 o                         
  -8   9   3         68.29         87.66         9.36 o                         
  -7   9   3        338.97        357.63        16.71 o                         
  -6   9   3        348.34        371.33        14.84 o                         
  -5   9   3        164.90        189.92         7.57 o                         
  -4   9   3        329.09        340.79         8.76 o                         
  -3   9   3        406.53        403.51         9.91 o                         
  -2   9   3          4.55         15.54         2.93 o                         
  -1   9   3        113.18        110.75         4.75 o                         
   0   9   3        405.57        420.90         9.91 o                         
   1   9   3       1925.59       1769.16        24.83 o                         
   2   9   3       1863.98       1809.71        23.94 o                         
   3   9   3         89.74         68.19         4.02 o                         
   4   9   3         14.47         15.18         3.14 o                         
   5   9   3         87.16        127.86         8.21 o                         
   6   9   3        801.73        823.18        17.73 o                         
   7   9   3        149.76        160.68         9.78 o                         
   8   9   3        197.58        217.08        10.84 o                         
   9   9   3          9.90          0.07         7.59 o                         
  10   9   3          4.77         -6.92         9.92 o                         
  11   9   3          6.05         -1.88        11.05 o                         
  12   9   3          0.21         28.05        18.63 o                         
 -12  10   3          0.19        -13.66        13.66 o                         
 -11  10   3          0.06         -1.49        10.48 o                         
 -10  10   3         12.70         10.24        10.63 o                         
  -9  10   3        217.86        204.27        13.93 o                         
  -8  10   3        275.57        302.16        19.72 o                         
  -7  10   3          4.66         18.77         6.22 o                         
  -6  10   3          8.61         10.78         5.11 o                         
  -5  10   3          6.57         12.48         4.12 o                         
  -4  10   3        146.57        176.39         6.70 o                         
  -3  10   3        860.61        879.60        15.95 o                         
  -2  10   3         52.47         35.63         3.52 o                         
  -1  10   3        121.97        136.03         5.36 o                         
   0  10   3         18.13         12.26         2.88 o                         
   1  10   3       1225.35       1143.15        17.42 o                         
   2  10   3        583.46        541.58        10.42 o                         
   3  10   3         26.53         25.05         3.20 o                         
   4  10   3         59.79         60.66         4.23 o                         
   5  10   3        138.68        146.93         6.69 o                         
   6  10   3        202.30        188.64         8.70 o                         
   7  10   3        119.38        145.52         9.37 o                         
   8  10   3         27.65         31.09         7.31 o                         
   9  10   3          5.06          8.63         9.83 o                         
  10  10   3          7.94         -1.32         9.86 o                         
  11  10   3          0.03        -10.33        10.33 o                         
  12  10   3          0.70        -18.07        18.07 o                         
 -12  11   3          0.08        -11.08        22.23 o                         
 -11  11   3          1.77          3.55        12.56 o                         
 -10  11   3          1.47         -2.64        10.02 o                         
  -9  11   3          0.01         34.20        11.23 o                         
  -8  11   3         90.28         83.30         9.64 o                         
  -7  11   3        332.17        374.29        18.14 o                         
  -6  11   3          1.85         -0.05         4.99 o                         
  -5  11   3        267.53        251.91         9.22 o                         
  -4  11   3        195.30        220.98         7.81 o                         
  -3  11   3        118.34        141.32         6.29 o                         
  -2  11   3       1842.03       1806.95        27.75 o                         
  -1  11   3        247.49        253.00         7.32 o                         
   0  11   3          8.35         13.60         3.39 o                         
   1  11   3       3989.80       3940.54        52.33 o                         
   2  11   3        328.54        337.37         8.11 o                         
   3  11   3        354.06        413.16         9.37 o                         
   4  11   3          1.81          0.50         3.18 o                         
   5  11   3          7.32          9.16         3.72 o                         
   6  11   3         86.72         96.99         7.07 o                         
   7  11   3         25.97         23.58         6.52 o                         
   8  11   3         65.68         61.94         9.04 o                         
   9  11   3          0.24          3.47         7.65 o                         
  10  11   3          8.49          0.53         9.22 o                         
  11  11   3         18.85         28.81        12.68 o                         
 -12  12   3          1.35         -0.88        26.76 o                         
 -11  12   3          0.12        -12.40        12.40 o                         
 -10  12   3         15.86          7.87         9.64 o                         
  -9  12   3         18.66          9.40         9.44 o                         
  -8  12   3         34.09         20.76         8.14 o                         
  -7  12   3         67.63         82.91         8.88 o                         
  -6  12   3        122.65        120.98         9.12 o                         
  -5  12   3          1.74          0.40         4.31 o                         
  -4  12   3         22.40         16.57         4.03 o                         
  -3  12   3        214.13        254.96         8.33 o                         
  -2  12   3        237.13        270.53         7.99 o                         
  -1  12   3        303.77        348.25         9.84 o                         
   0  12   3       1460.36       1556.48        25.19 o                         
   1  12   3         21.37         20.91         3.27 o                         
   2  12   3        968.95        999.65        16.33 o                         
   3  12   3         92.09        113.52         5.11 o                         
   4  12   3         52.34         45.74         4.28 o                         
   5  12   3        225.95        225.40         7.82 o                         
   6  12   3         80.86         69.52         7.00 o                         
   7  12   3        218.37        193.27        10.29 o                         
   8  12   3         33.34         33.53         8.06 o                         
   9  12   3          1.28         -7.60         7.60 o                         
  10  12   3         19.33         14.10         9.50 o                         
  11  12   3          5.06         -7.96        12.56 o                         
 -11  13   3          0.22          7.57        12.39 o                         
 -10  13   3          0.02         -4.10         9.06 o                         
  -9  13   3          0.55          3.37         8.41 o                         
  -8  13   3          0.47         -4.71         7.47 o                         
  -7  13   3         71.50         65.29         7.97 o                         
  -6  13   3        176.54        202.24        10.04 o                         
  -5  13   3         72.48         67.95         6.21 o                         
  -4  13   3        132.79        114.20         6.41 o                         
  -3  13   3          6.85          7.20         3.67 o                         
  -2  13   3        162.21        167.71         7.33 o                         
  -1  13   3         53.68         45.04         4.65 o                         
   0  13   3          0.31         -3.37         3.37 o                         
   1  13   3        215.34        246.00         7.82 o                         
   2  13   3        252.65        272.70         7.87 o                         
   3  13   3         89.40        107.52         5.66 o                         
   4  13   3          4.17          2.88         3.43 o                         
   5  13   3        230.45        230.15         8.98 o                         
   6  13   3         14.20          9.07         5.67 o                         
   7  13   3         40.61         44.27         7.49 o                         
   8  13   3          0.39          3.77         7.72 o                         
   9  13   3         13.66         -1.46         8.61 o                         
  10  13   3          6.48          4.61         9.85 o                         
  11  13   3         27.45         42.12        16.26 o                         
 -11  14   3          3.21         -3.75        17.55 o                         
 -10  14   3         10.24         16.36        10.78 o                         
  -9  14   3         15.43         20.13         9.45 o                         
  -8  14   3         11.29          6.56         8.17 o                         
  -7  14   3        159.95        144.29        10.26 o                         
  -6  14   3         93.29         86.37         8.12 o                         
  -5  14   3        230.05        196.15         9.48 o                         
  -4  14   3        194.10        207.98         9.03 o                         
  -3  14   3         64.00         60.71         5.89 o                         
  -2  14   3        129.88        132.89         7.07 o                         
  -1  14   3        377.31        431.13        11.85 o                         
   0  14   3        116.40        132.01         6.68 o                         
   1  14   3        496.27        541.76        12.41 o                         
   2  14   3         33.44         46.79         4.58 o                         
   3  14   3         17.21          7.46         3.83 o                         
   4  14   3        284.00        314.54         9.47 o                         
   5  14   3          0.36         -4.00         4.00 o                         
   6  14   3          1.54         -5.69         5.69 o                         
   7  14   3        262.08        255.88        12.05 o                         
   8  14   3          6.92          3.51         7.83 o                         
   9  14   3          0.03         -9.47         9.58 o                         
  10  14   3         65.93         57.24        14.04 o                         
  11  14   3          0.04        -16.54        16.54 o                         
 -11  15   3          7.66          8.17        12.86 o                         
 -10  15   3         10.50         24.13        11.40 o                         
  -9  15   3          0.38          4.87         9.93 o                         
  -8  15   3        116.07         96.56        11.68 o                         
  -7  15   3         13.98         -7.07         7.07 o                         
  -6  15   3         69.31         52.16         8.00 o                         
  -5  15   3         97.25         97.43         7.95 o                         
  -4  15   3        351.11        386.10        12.74 o                         
  -3  15   3         68.15         53.29         5.91 o                         
  -2  15   3         34.65         38.07         5.08 o                         
  -1  15   3        223.53        221.01         8.83 o                         
   0  15   3         13.98         16.75         4.09 o                         
   1  15   3        621.70        582.14        19.19 o                         
   2  15   3        291.95        279.37         8.75 o                         
   3  15   3         13.47          1.29         3.81 o                         
   4  15   3         52.18         55.10         5.36 o                         
   5  15   3          3.59         -4.68         4.68 o                         
   6  15   3        336.71        373.91        16.04 o                         
   7  15   3         10.24         12.45         6.96 o                         
   8  15   3          6.55         -2.13         8.21 o                         
   9  15   3          3.48         12.82        10.45 o                         
  10  15   3         18.22         49.39        14.16 o                         
  11  15   3         19.33          8.41        23.92 o                         
 -11  16   3          4.00         10.60        13.81 o                         
 -10  16   3         22.52         27.06        12.29 o                         
  -9  16   3          8.68         -3.63         9.68 o                         
  -8  16   3         11.82          4.21         9.71 o                         
  -7  16   3         25.72         15.62         7.98 o                         
  -6  16   3         45.08         30.20         7.47 o                         
  -5  16   3         61.35         39.62         7.59 o                         
  -4  16   3        423.21        404.34        13.42 o                         
  -3  16   3        639.31        655.40        17.28 o                         
  -2  16   3        935.38        933.05        20.21 o                         
  -1  16   3        755.25        720.07        17.55 o                         
   0  16   3        300.98        304.30        11.37 o                         
   1  16   3         11.12         13.81         4.80 o                         
   2  16   3        111.06        109.44         6.73 o                         
   3  16   3         49.66         49.63         5.39 o                         
   4  16   3          0.82         -4.39         4.39 o                         
   5  16   3         24.61         22.13         5.38 o                         
   6  16   3         86.36         78.43         7.83 o                         
   7  16   3          0.01         -2.30         7.02 o                         
   8  16   3        110.54        101.15        11.72 o                         
   9  16   3         17.14         45.76        12.33 o                         
  10  16   3         44.21         52.21        19.64 o                         
  11  16   3          3.47         28.40        30.54 o                         
 -11  17   3          0.01          2.89        16.99 o                         
 -10  17   3          0.06         -8.79        11.11 o                         
  -9  17   3         65.24         77.85        14.01 o                         
  -8  17   3          6.24          2.02         8.86 o                         
  -7  17   3         16.44          5.53         7.55 o                         
  -6  17   3         16.27          8.21         7.00 o                         
  -5  17   3         75.70         69.51         7.77 o                         
  -4  17   3        245.13        243.78        10.89 o                         
  -3  17   3          0.05          6.59         5.17 o                         
  -2  17   3         69.90         81.51         6.97 o                         
  -1  17   3        234.28        201.16         9.90 o                         
   0  17   3         60.67         46.56         6.56 o                         
   1  17   3        239.08        233.21        10.31 o                         
   2  17   3          0.01         -3.56         4.52 o                         
   3  17   3         69.43         56.88         6.29 o                         
   4  17   3        191.17        197.81         8.36 o                         
   5  17   3        115.53        106.63         6.78 o                         
   6  17   3         93.91         82.17         7.74 o                         
   7  17   3         30.27         35.34         8.70 o                         
   8  17   3         21.81         18.82         9.64 o                         
   9  17   3         67.31         76.22        14.04 o                         
  10  17   3          3.85         10.30        12.98 o                         
 -10  18   3         11.19          0.99        11.87 o                         
  -9  18   3         11.62          0.35        11.31 o                         
  -8  18   3          5.75          0.01         9.55 o                         
  -7  18   3         23.14         14.36         8.06 o                         
  -6  18   3          0.82         -6.60         6.60 o                         
  -5  18   3        205.87        187.00        10.89 o                         
  -4  18   3        840.99        853.86        21.63 o                         
  -3  18   3        271.58        268.65        11.56 o                         
  -2  18   3         85.95         87.57         7.84 o                         
  -1  18   3         29.78         22.41         6.77 o                         
   0  18   3         45.49         53.21         6.62 o                         
   1  18   3        114.04        122.01         8.15 o                         
   2  18   3         27.76         24.23         5.72 o                         
   3  18   3         10.39         -4.79         4.79 o                         
   4  18   3          0.80         -5.10         5.10 o                         
   5  18   3         43.85         35.17         6.33 o                         
   6  18   3         24.07          6.31         7.63 o                         
   7  18   3         33.23         16.77         9.18 o                         
   8  18   3        191.68        190.54        16.93 o                         
   9  18   3         10.64         14.87        12.61 o                         
  10  18   3         21.48          6.43        15.00 o                         
 -10  19   3         25.65          8.22        15.56 o                         
  -9  19   3         12.44          9.35        11.72 o                         
  -8  19   3          2.33         -1.79         9.87 o                         
  -7  19   3          6.04          8.58         8.20 o                         
  -6  19   3         44.69         34.82         8.13 o                         
  -5  19   3          0.27         -2.03         5.99 o                         
  -4  19   3         99.80        121.21         9.82 o                         
  -3  19   3       1399.77       1392.18        28.83 o                         
  -2  19   3       1755.04       1692.47        31.98 o                         
  -1  19   3        228.52        227.12        10.94 o                         
   0  19   3          1.99         -5.14         5.14 o                         
   1  19   3          5.16          5.53         5.29 o                         
   2  19   3        200.09        195.40        10.20 o                         
   3  19   3        100.56        105.06         8.63 o                         
   4  19   3          1.06         -4.71         4.71 o                         
   5  19   3          1.69          1.09         5.66 o                         
   6  19   3         31.67         30.40         7.54 o                         
   7  19   3          5.06         -9.07         9.07 o                         
   8  19   3         53.49         52.08        12.36 o                         
   9  19   3          4.12         16.44        13.58 o                         
  10  19   3          1.37         -8.72        17.49 o                         
 -10  20   3          4.79          4.34        15.18 o                         
  -9  20   3         12.38         22.81        15.19 o                         
  -8  20   3         21.17         16.33        10.07 o                         
  -7  20   3          9.31         13.73         8.81 o                         
  -6  20   3         44.31         25.64         8.13 o                         
  -5  20   3          6.71          8.24         6.78 o                         
  -4  20   3        132.74        129.72        10.18 o                         
  -3  20   3       1934.11       1944.11        38.64 o                         
  -2  20   3       1104.60       1244.34        28.50 o                         
  -1  20   3        192.86        218.97        11.62 o                         
   0  20   3       1128.97       1094.21        27.65 o                         
   1  20   3        111.43         93.77         8.61 o                         
   2  20   3         22.28         10.92         6.02 o                         
   3  20   3        207.49        180.62        10.56 o                         
   4  20   3         13.25         -4.50         5.54 o                         
   5  20   3         79.70         77.06         8.52 o                         
   6  20   3          7.60          6.28         8.04 o                         
   7  20   3         54.66         49.54        11.75 o                         
   8  20   3         51.30         30.64        12.45 o                         
   9  20   3          4.88         -4.60        11.99 o                         
  10  20   3         15.05         -7.26        23.12 o                         
 -10  21   3          3.35        -35.29        59.71 o                         
  -9  21   3          4.93          2.89        15.68 o                         
  -8  21   3          0.89         -8.68        11.26 o                         
  -7  21   3          5.41          4.02         8.79 o                         
  -6  21   3          4.41         12.27         8.37 o                         
  -5  21   3          7.89          8.86         7.17 o                         
  -4  21   3         15.73         21.67         7.45 o                         
  -3  21   3        271.76        300.75        13.48 o                         
  -2  21   3          3.08         12.96         6.49 o                         
  -1  21   3          9.47         17.19         6.99 o                         
   0  21   3        255.04        250.60        13.25 o                         
   1  21   3       1610.33       1644.45        33.66 o                         
   2  21   3        153.78        150.10         9.93 o                         
   3  21   3          7.72         -5.51         6.26 o                         
   4  21   3          7.19         -6.31         6.31 o                         
   5  21   3         11.25         12.59         7.55 o                         
   6  21   3          4.23         -8.05         8.05 o                         
   7  21   3          8.61        -10.43        10.43 o                         
   8  21   3          3.77          5.62        14.33 o                         
   9  21   3         13.76         18.66        18.63 o                         
  -9  22   3          0.00          6.69        15.49 o                         
  -8  22   3          4.81         11.87        12.19 o                         
  -7  22   3          0.00         -8.98         8.98 o                         
  -6  22   3          6.72         13.53         9.01 o                         
  -5  22   3          0.17          7.54         7.51 o                         
  -4  22   3         25.38         22.66         8.10 o                         
  -3  22   3          0.90         -2.71         7.09 o                         
  -2  22   3         69.31         68.87         9.77 o                         
  -1  22   3        370.52        404.67        17.61 o                         
   0  22   3         38.76         21.49         7.92 o                         
   1  22   3          3.80         16.44         7.38 o                         
   2  22   3         78.60         54.02         9.92 o                         
   3  22   3        102.65         65.92        10.72 o                         
   4  22   3         56.24         43.04         8.50 o                         
   5  22   3         40.49         35.61         9.40 o                         
   6  22   3          0.38         -1.47         9.82 o                         
   7  22   3          1.34         -4.83        14.46 o                         
   8  22   3         23.06         -0.23        19.27 o                         
   9  22   3          0.01         -3.57        18.29 o                         
  -9  23   3          0.00         25.77        17.90 o                         
  -8  23   3          8.13          4.58        14.54 o                         
  -7  23   3          0.42         -4.04        10.75 o                         
  -6  23   3          2.12          6.24         8.51 o                         
  -5  23   3         25.54         33.65         9.50 o                         
  -4  23   3          1.18         -2.93         7.49 o                         
  -3  23   3          9.31          7.20         8.13 o                         
  -2  23   3        119.99        119.12        11.19 o                         
  -1  23   3         30.21         36.95         8.77 o                         
   0  23   3         11.82         -5.67         6.58 o                         
   1  23   3         26.17         26.79         8.66 o                         
   2  23   3          1.39         -5.55         7.60 o                         
   3  23   3         11.45         18.67         7.89 o                         
   4  23   3         15.79         16.72         8.74 o                         
   5  23   3         33.50         23.69         9.76 o                         
   6  23   3          9.93          1.43        10.61 o                         
   7  23   3          3.50         -9.50        15.75 o                         
   8  23   3          0.21        -22.87        22.87 o                         
   9  23   3          1.75        -20.74        34.35 o                         
  -8  24   3          0.30         -0.42        14.28 o                         
  -7  24   3          9.02         23.23        12.25 o                         
  -6  24   3          2.39          5.14         8.70 o                         
  -5  24   3         36.74         42.82        10.66 o                         
  -4  24   3         94.44         94.89        12.13 o                         
  -3  24   3          6.66          7.32         8.42 o                         
  -2  24   3         63.17         74.29        12.23 o                         
  -1  24   3          2.53         -7.64         9.24 o                         
   0  24   3         43.84         45.66         9.04 o                         
   1  24   3          0.00         -7.89         7.89 o                         
   2  24   3          0.00         -7.16         7.16 o                         
   3  24   3          2.94          5.80         7.57 o                         
   4  24   3        139.08        151.84        12.02 o                         
   5  24   3         35.51         23.85         9.51 o                         
   6  24   3          0.37          7.26        11.78 o                         
   7  24   3          0.53         -2.00        24.87 o                         
   8  24   3          0.18          1.78        27.25 o                         
  -8  25   3         10.73          8.17        13.96 o                         
  -7  25   3          2.74         15.62        12.43 o                         
  -6  25   3          0.24          3.15        10.19 o                         
  -5  25   3         19.77         32.04        10.22 o                         
  -4  25   3         53.48         51.69        11.67 o                         
  -3  25   3         51.50         41.67        11.48 o                         
  -2  25   3         30.74         49.35        14.26 o                         
  -1  25   3        241.38        215.22        14.63 o                         
   0  25   3         22.66         17.81         8.30 o                         
   1  25   3         27.12         26.07         8.45 o                         
   2  25   3         28.49         12.28         8.20 o                         
   3  25   3         58.22         52.33        10.13 o                         
   4  25   3         11.16         31.97         8.86 o                         
   5  25   3         98.82         95.32        11.93 o                         
   6  25   3          6.24         23.76        12.48 o                         
   7  25   3         11.66        -17.05        35.13 o                         
   8  25   3          0.00         -0.72        37.56 o                         
  -8  26   3          0.18          6.33        47.95 o                         
  -7  26   3          5.19         13.30        15.93 o                         
  -6  26   3         28.97         21.54        11.03 o                         
  -5  26   3          7.93          7.24        10.91 o                         
  -4  26   3         12.72         19.88        13.36 o                         
  -3  26   3          0.57         -0.79         9.26 o                         
  -2  26   3         16.23         13.10        10.66 o                         
  -1  26   3          0.59         -0.32         8.53 o                         
   0  26   3          2.24         -6.48         8.42 o                         
   1  26   3         15.68          0.11         8.26 o                         
   2  26   3         12.61         -0.96         8.54 o                         
   3  26   3         13.35          6.34         9.16 o                         
   4  26   3        126.46        164.93        13.90 o                         
   5  26   3         50.78         68.08        12.11 o                         
   6  26   3         20.31         15.00        19.03 o                         
   7  26   3         16.94         -0.69        26.07 o                         
  -7  27   3          1.16         12.95        14.24 o                         
  -6  27   3         11.76          3.93        13.22 o                         
  -5  27   3          3.42          0.10        11.07 o                         
  -4  27   3          6.52          6.37        10.47 o                         
  -3  27   3          0.83          1.51        10.88 o                         
  -2  27   3          0.02         -6.71         8.08 o                         
  -1  27   3         18.17         28.62        10.16 o                         
   0  27   3          6.07         -0.80         8.27 o                         
   1  27   3          1.18         -5.19         8.78 o                         
   2  27   3          9.24         -8.83         8.83 o                         
   3  27   3         28.94         13.54         9.61 o                         
   4  27   3         19.62         22.00        11.41 o                         
   5  27   3          0.17         -5.10         9.76 o                         
   6  27   3         14.54         29.33        18.38 o                         
   7  27   3         15.44        -23.14        29.93 o                         
  -6  28   3         27.69         51.76        16.30 o                         
  -5  28   3          6.87         -3.09        10.58 o                         
  -4  28   3         12.39         23.56        11.87 o                         
  -3  28   3         23.66         36.44        15.51 o                         
  -2  28   3         38.49         53.67        10.98 o                         
  -1  28   3         29.93         31.79        10.13 o                         
   0  28   3         16.31          4.04         9.87 o                         
   1  28   3         84.56         64.51        11.93 o                         
   2  28   3          7.97          1.70         9.74 o                         
   3  28   3         13.85         17.32        10.15 o                         
   4  28   3          7.48         15.14        11.37 o                         
   5  28   3          1.41         -1.13        12.70 o                         
   6  28   3         28.04         10.44        20.84 o                         
  -6  29   3          1.43         16.54        13.65 o                         
  -5  29   3          0.76         -0.26        11.53 o                         
  -4  29   3          1.66          8.45        13.66 o                         
  -3  29   3         16.05         16.52        11.54 o                         
  -2  29   3         21.93         42.70        11.95 o                         
  -1  29   3          0.31          4.47        10.70 o                         
   0  29   3          4.58         13.28         9.84 o                         
   1  29   3         16.57         13.05        10.19 o                         
   2  29   3         19.74         13.45         9.61 o                         
   3  29   3          3.03         22.32        11.23 o                         
   4  29   3          4.02         -5.75        11.91 o                         
   5  29   3          0.80         -8.48        13.34 o                         
   6  29   3          1.73         30.32        38.37 o                         
  -5  30   3          0.47         30.69        13.64 o                         
  -4  30   3        127.52        140.03        18.18 o                         
  -3  30   3         51.09         42.83        14.05 o                         
  -2  30   3          2.65          6.80        10.33 o                         
  -1  30   3         34.47         40.68        11.49 o                         
   0  30   3          6.61         18.97        10.97 o                         
   1  30   3         56.45         61.65        12.64 o                         
   2  30   3          0.06         -1.11        12.49 o                         
   3  30   3         42.47         36.92        15.87 o                         
   4  30   3          3.55         30.23        15.15 o                         
   5  30   3          9.60         27.24        16.52 o                         
  -4  31   3          0.78         29.86        14.19 o                         
  -3  31   3         42.49         47.19        14.90 o                         
  -2  31   3         44.54         73.63        13.19 o                         
  -1  31   3          9.76          6.36        11.54 o                         
   0  31   3         18.28         36.80        14.43 o                         
   1  31   3          3.74         12.38        12.95 o                         
   2  31   3          0.10          9.68        13.13 o                         
   3  31   3          0.80         12.25        12.19 o                         
   4  31   3         13.45         27.63        14.62 o                         
  -3  32   3          5.49         50.61        14.87 o                         
  -2  32   3          0.02         -8.04        11.27 o                         
  -1  32   3          0.09         15.00        11.46 o                         
   0  32   3         15.29         31.18        13.07 o                         
   1  32   3         29.61         59.61        14.38 o                         
   2  32   3         69.17         85.46        17.00 o                         
   3  32   3          5.02          7.35        21.95 o                         
   0  33   3          5.71         32.05        16.54 o                         
 -12   0   4          6.07        -17.24        17.24 o                         
 -11   0   4          0.37        -10.62        12.17 o                         
 -10   0   4         22.22         35.23        14.92 o                         
  -9   0   4        593.74        612.03        32.65 o                         
  -8   0   4        304.61        349.66        20.24 o                         
  -7   0   4        313.45        316.15        17.40 o                         
  -6   0   4         97.08        107.41        10.36 o                         
  -5   0   4         63.94         66.73         7.11 o                         
  -4   0   4        459.19        501.79        15.41 o                         
  -3   0   4          2.82          2.94         3.19 o                         
  -2   0   4          1.63         -1.71         2.54 o                         
  -1   0   4        101.14        128.82         6.91 o                         
   0   0   4         29.84         73.12         8.95 o                         
   1   0   4         58.28         64.71         4.76 o                         
   2   0   4       8366.10       7988.09       154.37 o                         
   3   0   4       9429.01       9679.69       187.18 o                         
   4   0   4      16760.04      17663.98       324.90 o                         
   5   0   4        456.81        428.09        14.98 o                         
   6   0   4        110.03        129.89        11.28 o                         
   7   0   4         22.65         10.06         7.77 o                         
   8   0   4          2.69         -7.47         7.47 o                         
   9   0   4         26.76         28.01        13.76 o                         
  10   0   4         41.76         36.45        16.91 o                         
  11   0   4          0.84        -14.04        14.04 o                         
  12   0   4          0.45        -19.93        19.93 o                         
 -12   1   4          3.25        -11.93        12.69 o                         
 -11   1   4         13.37         11.89        11.22 o                         
 -10   1   4         71.04         66.30        12.94 o                         
  -9   1   4          1.39         24.04         7.48 o                         
  -8   1   4         77.92         95.36         8.39 o                         
  -7   1   4          8.36          3.60         5.90 o                         
  -6   1   4         78.29         80.03         6.81 o                         
  -5   1   4        121.56        173.42         8.60 o                         
  -4   1   4       2750.22       2690.87        39.19 o                         
  -3   1   4       2315.50       2428.81        34.59 o                         
  -2   1   4         81.36         84.14         3.53 o                         
  -1   1   4       1566.17       1521.65        20.29 o                         
   0   1   4        303.86        253.40         6.40 o                         
   1   1   4         58.05         64.63         3.51 o                         
   2   1   4          6.18          4.68         2.39 o                         
   3   1   4       1555.89       1647.26        25.72 o                         
   4   1   4        591.89        698.12        13.64 o                         
   5   1   4         10.80         38.93         4.66 o                         
   6   1   4          0.60          3.58         4.68 o                         
   7   1   4         86.64         97.38         7.73 o                         
   8   1   4          0.86         -5.42         5.42 o                         
   9   1   4         17.55         21.33         7.41 o                         
  10   1   4          4.43         -9.03         9.03 o                         
  11   1   4          0.37          1.13        10.20 o                         
  12   1   4          5.02          9.28        14.42 o                         
 -12   2   4          2.00         -8.46        10.74 o                         
 -11   2   4          1.12          2.36        10.05 o                         
 -10   2   4          3.64         -7.68         7.68 o                         
  -9   2   4        216.47        224.53        14.17 o                         
  -8   2   4        258.90        259.59        12.73 o                         
  -7   2   4        131.02        157.13         9.09 o                         
  -6   2   4         17.28         18.13         4.80 o                         
  -5   2   4         51.99         42.93         4.52 o                         
  -4   2   4       2954.72       3058.88        44.03 o                         
  -3   2   4       1506.20       1417.00        20.56 o                         
  -2   2   4         73.45         77.74         4.02 o                         
  -1   2   4         14.86          6.39         2.06 o                         
   0   2   4        563.02        574.91        10.03 o                         
   1   2   4        261.63        248.78         6.52 o                         
   2   2   4        982.66        948.05        15.32 o                         
   3   2   4        237.05        258.32         7.50 o                         
   4   2   4       4480.58       4595.93        62.83 o                         
   5   2   4        391.09        438.40        11.42 o                         
   6   2   4          3.56          3.01         4.42 o                         
   7   2   4          0.52         -5.43         5.43 o                         
   8   2   4         16.19          5.17         6.17 o                         
   9   2   4         17.01          2.60         6.89 o                         
  10   2   4          0.59         -7.51         7.51 o                         
  11   2   4          7.93         -9.81         9.81 o                         
  12   2   4          4.80        -14.46        14.46 o                         
 -12   3   4          0.07         -1.58        13.29 o                         
 -11   3   4          2.40          2.26         9.51 o                         
 -10   3   4         44.62         57.26        10.44 o                         
  -9   3   4         42.67         53.01         9.18 o                         
  -8   3   4        100.28         99.24         8.72 o                         
  -7   3   4         25.05         31.92         6.15 o                         
  -6   3   4         17.32          6.61         4.93 o                         
  -5   3   4        742.78        794.26        15.80 o                         
  -4   3   4        463.68        412.43        10.29 o                         
  -3   3   4         21.74         29.00         3.24 o                         
  -2   3   4       4798.12       4761.09        62.19 o                         
  -1   3   4       1551.03       1498.90        21.83 o                         
   0   3   4       1756.83       1470.64        21.22 o                         
   1   3   4        650.80        623.72        10.93 o                         
   2   3   4        751.76        773.17        13.21 o                         
   3   3   4        507.73        514.76        10.63 o                         
   4   3   4        180.55        237.11         7.83 o                         
   5   3   4          8.00         11.19         3.60 o                         
   6   3   4        104.55        118.39         7.32 o                         
   7   3   4        285.53        287.51        11.81 o                         
   8   3   4          0.07         -6.18         6.18 o                         
   9   3   4          1.63         -6.59         6.59 o                         
  10   3   4          0.00         -7.58         7.58 o                         
  11   3   4          4.81          4.46        11.10 o                         
  12   3   4          1.65        -11.83        11.93 o                         
 -12   4   4          0.27        -12.25        12.25 o                         
 -11   4   4          2.32         -1.47         8.68 o                         
 -10   4   4          0.00         -0.88         7.74 o                         
  -9   4   4         86.33         79.55        10.10 o                         
  -8   4   4        110.22         88.43         8.58 o                         
  -7   4   4          0.30         -4.92         4.92 o                         
  -6   4   4          3.19         -3.97         4.14 o                         
  -5   4   4         16.71         23.96         4.05 o                         
  -4   4   4        464.57        481.43        11.34 o                         
  -3   4   4       1006.36       1008.97        16.07 o                         
  -2   4   4         91.81         93.94         3.91 o                         
  -1   4   4       1356.92       1407.38        21.20 o                         
   0   4   4       1662.27       1718.17        25.15 o                         
   1   4   4         12.69         13.92         2.20 o                         
   2   4   4        123.74        173.49         5.31 o                         
   3   4   4       1554.44       1478.22        21.85 o                         
   4   4   4       3419.58       3582.88        49.79 o                         
   5   4   4       1017.91       1067.72        18.90 o                         
   6   4   4         32.37         40.56         5.20 o                         
   7   4   4         12.40         18.12         5.99 o                         
   8   4   4         54.06         45.54         7.63 o                         
   9   4   4          9.92         -1.23         6.10 o                         
  10   4   4          9.29         -0.41         8.61 o                         
  11   4   4          0.09          2.77        10.12 o                         
  12   4   4          0.36        -10.57        14.82 o                         
 -12   5   4          2.31        -13.66        13.66 o                         
 -11   5   4         18.94          8.29         9.36 o                         
 -10   5   4         98.58         94.14        11.64 o                         
  -9   5   4         10.20          8.47         7.73 o                         
  -8   5   4         39.47         32.11         6.99 o                         
  -7   5   4         60.24         62.84         7.09 o                         
  -6   5   4          2.41         -4.62         4.62 o                         
  -5   5   4        156.71        163.67         6.84 o                         
  -4   5   4        451.92        456.81        10.92 o                         
  -3   5   4        184.92        187.99         6.33 o                         
  -2   5   4        819.33        822.86        13.77 o                         
  -1   5   4        117.60        121.70         4.56 o                         
   0   5   4        529.74        460.02         9.62 o                         
   1   5   4        639.68        533.07        10.23 o                         
   2   5   4       1029.51       1027.77        15.64 o                         
   3   5   4       1599.86       1543.45        22.32 o                         
   4   5   4         13.52         35.79         3.82 o                         
   5   5   4          7.17         10.78         4.56 o                         
   6   5   4        611.18        676.75        16.30 o                         
   7   5   4         37.13         40.82         7.29 o                         
   8   5   4          0.00         -5.70         5.70 o                         
   9   5   4         29.34          9.36         7.98 o                         
  10   5   4          0.39          2.67         8.51 o                         
  11   5   4          0.19        -10.90        11.32 o                         
  12   5   4          1.39          5.92        14.93 o                         
 -12   6   4          1.28        -19.08        19.08 o                         
 -11   6   4          0.69         -5.14         9.14 o                         
 -10   6   4          6.98          2.06         8.29 o                         
  -9   6   4         57.88         29.37         8.08 o                         
  -8   6   4          6.81          7.15         6.35 o                         
  -7   6   4        319.15        292.08        12.54 o                         
  -6   6   4         91.43         77.22         6.83 o                         
  -5   6   4          0.32          3.68         3.75 o                         
  -4   6   4        339.95        303.83         8.53 o                         
  -3   6   4         22.95         29.63         3.31 o                         
  -2   6   4        373.33        455.65         9.45 o                         
  -1   6   4       1577.56       1589.31        23.54 o                         
   0   6   4        130.31        126.52         5.46 o                         
   1   6   4       3197.89       3021.97        39.91 o                         
   2   6   4        360.35        402.52         8.57 o                         
   3   6   4        898.87        920.78        15.30 o                         
   4   6   4        512.60        525.37        10.69 o                         
   5   6   4        167.03        165.07         7.04 o                         
   6   6   4       1301.26       1451.12        25.11 o                         
   7   6   4         27.48         22.73         6.51 o                         
   8   6   4         70.17         59.29         7.74 o                         
   9   6   4          3.60         -7.95         7.95 o                         
  10   6   4         26.81         18.34         9.01 o                         
  11   6   4          2.48         10.59        10.43 o                         
  12   6   4          1.00        -13.36        13.36 o                         
 -12   7   4          2.28         -8.50        14.03 o                         
 -11   7   4          0.61         -4.99        10.78 o                         
 -10   7   4         22.26         23.08        10.33 o                         
  -9   7   4          2.27          8.19         8.66 o                         
  -8   7   4        103.41        110.88         9.63 o                         
  -7   7   4         29.75         23.46         6.00 o                         
  -6   7   4         10.95          9.47         5.10 o                         
  -5   7   4        113.75         91.82         5.73 o                         
  -4   7   4          0.02          3.01         3.18 o                         
  -3   7   4        160.66        192.16         6.37 o                         
  -2   7   4         33.18         38.17         3.48 o                         
  -1   7   4        633.43        640.02        12.18 o                         
   0   7   4          0.72         -2.27         2.27 o                         
   1   7   4        513.36        526.08        10.33 o                         
   2   7   4        251.68        210.90         5.89 o                         
   3   7   4          0.79         -2.36         2.36 o                         
   4   7   4        193.13        206.45         6.31 o                         
   5   7   4         85.98         95.10         5.63 o                         
   6   7   4         26.20         37.81         5.74 o                         
   7   7   4        118.54        121.54         8.88 o                         
   8   7   4          0.93         -1.47         6.01 o                         
   9   7   4         35.51         24.50         8.32 o                         
  10   7   4          2.61         -5.49         8.86 o                         
  11   7   4          0.81         -6.14        11.26 o                         
  12   7   4          9.22         20.31        16.49 o                         
 -12   8   4          2.77         -0.22        14.48 o                         
 -11   8   4          0.00         -9.85         9.85 o                         
 -10   8   4          0.15          1.06         9.41 o                         
  -9   8   4         65.84         73.80        11.22 o                         
  -8   8   4         62.99         54.44         8.43 o                         
  -7   8   4        115.80        109.91         9.77 o                         
  -6   8   4          9.61         15.43         5.06 o                         
  -5   8   4        277.27        270.02         9.25 o                         
  -4   8   4        154.34        196.38         6.87 o                         
  -3   8   4         76.79        100.51         5.26 o                         
  -2   8   4         43.80         42.77         3.69 o                         
  -1   8   4        342.58        408.25        10.00 o                         
   0   8   4         21.45         15.22         2.87 o                         
   1   8   4        173.82        200.28         6.04 o                         
   2   8   4          0.61         -2.10         2.10 o                         
   3   8   4        100.15        106.58         4.65 o                         
   4   8   4        509.55        532.41        10.62 o                         
   5   8   4         32.83         30.17         4.78 o                         
   6   8   4       1037.13       1167.41        24.03 o                         
   7   8   4        139.89        170.68        10.35 o                         
   8   8   4          0.05         -5.96         6.31 o                         
   9   8   4          0.17          0.33         8.29 o                         
  10   8   4          2.99         -8.48         8.48 o                         
  11   8   4          6.89          5.16        14.30 o                         
  12   8   4          6.41         18.17        24.48 o                         
 -12   9   4          0.36         -4.62        13.57 o                         
 -11   9   4          3.05         -7.61        12.13 o                         
 -10   9   4          5.12         -9.70         9.70 o                         
  -9   9   4         31.68         21.24         9.42 o                         
  -8   9   4          2.84         17.46         7.04 o                         
  -7   9   4          0.16         -2.76         5.88 o                         
  -6   9   4         30.80         32.34         6.33 o                         
  -5   9   4        280.67        291.57         9.85 o                         
  -4   9   4        325.51        357.28         9.67 o                         
  -3   9   4        440.93        496.90        11.55 o                         
  -2   9   4        112.64        109.49         5.26 o                         
  -1   9   4        289.21        301.46         8.30 o                         
   0   9   4        372.06        406.60         9.79 o                         
   1   9   4         94.19         99.13         4.57 o                         
   2   9   4        286.94        252.60         6.49 o                         
   3   9   4         15.94         26.43         3.18 o                         
   4   9   4          5.45         -0.52         2.83 o                         
   5   9   4        361.51        405.81        11.11 o                         
   6   9   4        253.60        285.01        10.61 o                         
   7   9   4          3.22          9.82         6.00 o                         
   8   9   4          0.01         -1.86         6.54 o                         
   9   9   4          1.18          0.12         7.80 o                         
  10   9   4          0.37         -6.91         8.87 o                         
  11   9   4          1.02         12.85        13.11 o                         
 -12  10   4          0.01          2.03        17.41 o                         
 -11  10   4          3.17         -4.56        11.30 o                         
 -10  10   4          6.41         -9.67         9.67 o                         
  -9  10   4          0.06          5.37         8.77 o                         
  -8  10   4        297.87        322.01        17.21 o                         
  -7  10   4          0.35         -5.58         5.58 o                         
  -6  10   4         60.77         57.66         6.93 o                         
  -5  10   4        169.80        179.74         8.15 o                         
  -4  10   4        391.00        401.86        10.99 o                         
  -3  10   4        987.91        946.84        17.26 o                         
  -2  10   4         60.69         54.29         4.24 o                         
  -1  10   4       2129.93       2263.80        34.96 o                         
   0  10   4        186.59        208.78         7.46 o                         
   1  10   4        396.13        398.97         9.36 o                         
   2  10   4         10.99          3.32         2.41 o                         
   3  10   4        182.43        173.86         6.13 o                         
   4  10   4        861.13        923.45        19.47 o                         
   5  10   4        341.13        368.34        11.09 o                         
   6  10   4        267.38        325.13        11.86 o                         
   7  10   4        181.76        216.81        11.46 o                         
   8  10   4         40.22         29.02         7.98 o                         
   9  10   4          3.21          0.26         7.86 o                         
  10  10   4          0.02         -2.27         9.79 o                         
  11  10   4          3.09         -3.19        13.34 o                         
 -11  11   4          1.56         -5.82        12.72 o                         
 -10  11   4          3.57         -1.55         9.97 o                         
  -9  11   4         15.23          0.55         8.81 o                         
  -8  11   4        237.36        273.63        14.85 o                         
  -7  11   4          0.18          5.62         6.29 o                         
  -6  11   4         77.79         61.39         7.66 o                         
  -5  11   4        286.66        297.29        10.43 o                         
  -4  11   4        192.97        262.03         9.08 o                         
  -3  11   4         67.27         42.97         4.52 o                         
  -2  11   4        104.92        122.69         6.50 o                         
  -1  11   4        298.78        289.16         8.48 o                         
   0  11   4        929.22        961.63        17.49 o                         
   1  11   4        213.93        206.84         6.37 o                         
   2  11   4        311.71        320.19         7.92 o                         
   3  11   4          4.92         -2.38         3.01 o                         
   4  11   4          6.70          6.60         3.54 o                         
   5  11   4         71.40         87.93         6.12 o                         
   6  11   4          0.20         26.76         5.81 o                         
   7  11   4        113.51        119.00         9.57 o                         
   8  11   4         74.75         67.76         8.79 o                         
   9  11   4         11.97         -6.70         8.95 o                         
  10  11   4          0.08         -4.15         9.44 o                         
  11  11   4          0.05         -2.61        15.48 o                         
 -11  12   4          3.06         -2.66        13.97 o                         
 -10  12   4         10.91          8.53         9.87 o                         
  -9  12   4          1.07          5.44         9.06 o                         
  -8  12   4        112.17        105.81        10.61 o                         
  -7  12   4        201.56        183.26        16.02 o                         
  -6  12   4          1.91          2.47         5.48 o                         
  -5  12   4        355.50        358.55        11.70 o                         
  -4  12   4         15.03         16.90         4.49 o                         
  -3  12   4          3.83         -1.59         3.66 o                         
  -2  12   4         38.24         47.32         4.61 o                         
  -1  12   4          6.37          4.42         3.41 o                         
   0  12   4        122.59        125.14         6.18 o                         
   1  12   4         42.18         44.29         4.23 o                         
   2  12   4          0.67          4.93         3.23 o                         
   3  12   4          0.30         -3.19         3.19 o                         
   4  12   4        109.01        157.74         6.34 o                         
   5  12   4       1559.68       1593.42        31.73 o                         
   6  12   4        350.19        375.36        12.93 o                         
   7  12   4          9.45         14.90         7.04 o                         
   8  12   4         32.76         41.48         8.74 o                         
   9  12   4         11.23          2.30         9.81 o                         
  10  12   4         13.12         -2.11        11.89 o                         
  11  12   4          0.54          3.29        15.09 o                         
 -11  13   4          4.04          8.69        17.21 o                         
 -10  13   4          0.14          9.41        11.53 o                         
  -9  13   4          1.26         -1.15         8.29 o                         
  -8  13   4         11.69         22.28         8.52 o                         
  -7  13   4         42.10          9.85         7.96 o                         
  -6  13   4        211.86        194.91        11.00 o                         
  -5  13   4        200.05        227.76        10.72 o                         
  -4  13   4        302.32        309.46        11.63 o                         
  -3  13   4        269.14        245.18         9.58 o                         
  -2  13   4        345.38        361.74        11.07 o                         
  -1  13   4       1499.20       1412.72        24.67 o                         
   0  13   4        134.56        122.75         6.35 o                         
   1  13   4        406.02        382.88        10.86 o                         
   2  13   4       1644.57       1670.92        24.47 o                         
   3  13   4         41.55         43.57         4.69 o                         
   4  13   4        471.82        481.57        11.94 o                         
   5  13   4         54.22         66.29         6.47 o                         
   6  13   4         12.85         12.00         6.73 o                         
   7  13   4         73.44         71.05         9.40 o                         
   8  13   4          0.45          7.63         9.21 o                         
   9  13   4          0.42         -9.49         9.49 o                         
  10  13   4          5.55         16.00        13.00 o                         
  11  13   4          3.78         -4.14        17.06 o                         
 -11  14   4          2.75        -10.13        12.86 o                         
 -10  14   4          8.51          9.28        11.93 o                         
  -9  14   4          0.05          9.71        10.16 o                         
  -8  14   4         22.12         -4.48         8.34 o                         
  -7  14   4          2.77         -6.92         6.92 o                         
  -6  14   4          0.09         -5.91         5.91 o                         
  -5  14   4         15.67          4.19         5.24 o                         
  -4  14   4         22.66         17.71         5.69 o                         
  -3  14   4         42.22         41.19         5.63 o                         
  -2  14   4         19.33         17.15         4.66 o                         
  -1  14   4         74.06         97.65         6.16 o                         
   0  14   4         80.81         99.76         6.14 o                         
   1  14   4        157.21        178.52         7.65 o                         
   2  14   4         74.95         83.38         5.86 o                         
   3  14   4        706.00        705.84        16.32 o                         
   4  14   4        755.53        773.10        18.76 o                         
   5  14   4         10.29         -2.23         5.52 o                         
   6  14   4         32.77         35.75         7.79 o                         
   7  14   4          0.20         -6.88         6.88 o                         
   8  14   4         36.31         44.32        10.13 o                         
   9  14   4         10.52          7.64        10.27 o                         
  10  14   4         18.99          3.68        12.54 o                         
  11  14   4         17.03         29.90        20.51 o                         
 -11  15   4          2.67         18.67        15.22 o                         
 -10  15   4         14.20          9.20        12.18 o                         
  -9  15   4          1.34         -9.57         9.57 o                         
  -8  15   4         17.48         -1.90         9.10 o                         
  -7  15   4         10.25         12.02         8.14 o                         
  -6  15   4         70.68         82.84         8.69 o                         
  -5  15   4         52.00         41.10         6.87 o                         
  -4  15   4        143.84        125.95         8.63 o                         
  -3  15   4         53.53         59.42         6.36 o                         
  -2  15   4        444.27        430.64        13.18 o                         
  -1  15   4        137.66        150.14         8.28 o                         
   0  15   4        367.90        392.70        15.48 o                         
   1  15   4         81.96         86.55         6.64 o                         
   2  15   4        831.55        911.29        20.47 o                         
   3  15   4          2.42          2.05         4.33 o                         
   4  15   4          4.08          0.75         4.68 o                         
   5  15   4         45.60         38.61         7.04 o                         
   6  15   4         42.49         49.04         7.90 o                         
   7  15   4          5.46         11.64         7.35 o                         
   8  15   4         14.00         14.03        10.45 o                         
   9  15   4          8.09         -1.47        10.51 o                         
  10  15   4          5.77         38.25        14.49 o                         
 -11  16   4          3.31          4.41        16.70 o                         
 -10  16   4          5.51         32.87        12.88 o                         
  -9  16   4          0.34         -8.84         8.84 o                         
  -8  16   4         43.05         32.36        10.42 o                         
  -7  16   4         53.84         50.03        10.10 o                         
  -6  16   4          4.10         -0.41         6.74 o                         
  -5  16   4          9.08         -5.88         5.88 o                         
  -4  16   4         87.68         80.31         7.94 o                         
  -3  16   4          3.39          4.18         4.87 o                         
  -2  16   4         34.50         29.93         5.72 o                         
  -1  16   4         52.78         36.17         5.90 o                         
   0  16   4          7.38         -4.40         4.40 o                         
   1  16   4       1072.86       1114.09        23.70 o                         
   2  16   4          2.83         -0.58         4.75 o                         
   3  16   4          0.28          7.36         5.08 o                         
   4  16   4        109.60        141.57         8.25 o                         
   5  16   4        304.29        286.30        12.14 o                         
   6  16   4          5.23         -0.11         6.98 o                         
   7  16   4          0.04          4.24         7.49 o                         
   8  16   4         21.04          7.53        10.81 o                         
   9  16   4          1.91         -1.45        10.57 o                         
  10  16   4         48.55         48.45        15.29 o                         
 -10  17   4          2.91          1.40        13.40 o                         
  -9  17   4          2.91          9.18        10.73 o                         
  -8  17   4         56.01         64.13        11.18 o                         
  -7  17   4         26.67         18.25         8.83 o                         
  -6  17   4         43.58         31.14         7.92 o                         
  -5  17   4        129.23        111.68         9.17 o                         
  -4  17   4          5.96          1.34         6.24 o                         
  -3  17   4         98.42         97.28         7.91 o                         
  -2  17   4          0.02          6.80         5.36 o                         
  -1  17   4         13.36          3.02         5.84 o                         
   0  17   4        268.51        265.54        12.30 o                         
   1  17   4        208.87        222.01        10.85 o                         
   2  17   4         84.19         93.02         8.37 o                         
   3  17   4        721.44        709.70        18.29 o                         
   4  17   4        329.52        305.16        12.05 o                         
   5  17   4         22.03         13.41         6.23 o                         
   6  17   4         38.88         25.78         7.21 o                         
   7  17   4          0.03         -6.65         7.65 o                         
   8  17   4         31.49         45.61        12.48 o                         
   9  17   4          4.54         -1.18        14.95 o                         
  10  17   4          0.17         -4.68        14.96 o                         
 -10  18   4          0.03         -2.94        14.79 o                         
  -9  18   4          7.69         -4.98        10.15 o                         
  -8  18   4          8.21         -3.74         9.16 o                         
  -7  18   4          0.26         -6.58         7.91 o                         
  -6  18   4         30.98          9.96         6.90 o                         
  -5  18   4          4.99          7.61         6.40 o                         
  -4  18   4         10.68          6.31         6.73 o                         
  -3  18   4        239.70        236.11        11.66 o                         
  -2  18   4          0.09         -0.11         6.04 o                         
  -1  18   4          3.32         -2.04         5.80 o                         
   0  18   4         12.33          6.23         5.94 o                         
   1  18   4         91.25         62.17         7.21 o                         
   2  18   4         13.95         -4.77         5.78 o                         
   3  18   4          0.17         -4.17         5.73 o                         
   4  18   4         77.11         46.98         7.34 o                         
   5  18   4          8.59          2.10         5.72 o                         
   6  18   4          9.76         12.76         6.92 o                         
   7  18   4         21.85         10.24         8.22 o                         
   8  18   4          0.15          0.52        10.41 o                         
   9  18   4         23.03         -5.54        11.27 o                         
  10  18   4          0.01          8.59        16.05 o                         
 -10  19   4          0.41          2.57        15.76 o                         
  -9  19   4          7.93         -3.43        12.18 o                         
  -8  19   4          5.60         -1.17         9.98 o                         
  -7  19   4         11.45         -1.96         9.11 o                         
  -6  19   4          0.30         -3.79         6.95 o                         
  -5  19   4        104.01         85.47         9.54 o                         
  -4  19   4          8.10         11.48         7.09 o                         
  -3  19   4        426.73        421.95        16.61 o                         
  -2  19   4        473.88        476.05        17.90 o                         
  -1  19   4          0.20          6.14         6.17 o                         
   0  19   4        123.70        100.37         9.20 o                         
   1  19   4          5.30         -5.25         5.25 o                         
   2  19   4         70.45         81.97         8.26 o                         
   3  19   4         16.54         12.53         5.95 o                         
   4  19   4         59.86         59.63         7.71 o                         
   5  19   4         29.13         12.98         7.26 o                         
   6  19   4          0.04         -7.13         7.62 o                         
   7  19   4         36.43         36.72         9.94 o                         
   8  19   4         17.70         -0.69        11.37 o                         
   9  19   4          0.00          0.39        12.74 o                         
  10  19   4          3.24         -0.21        32.91 o                         
 -10  20   4          1.01        -17.74        17.74 o                         
  -9  20   4          0.67         22.91        22.35 o                         
  -8  20   4          0.23         -6.22         9.95 o                         
  -7  20   4         61.08         52.93        10.66 o                         
  -6  20   4          0.24         -3.74         7.71 o                         
  -5  20   4          0.44          4.43         7.25 o                         
  -4  20   4        400.98        452.67        18.37 o                         
  -3  20   4         53.06         54.00         8.55 o                         
  -2  20   4        352.91        348.76        15.65 o                         
  -1  20   4         51.19         55.49         8.71 o                         
   0  20   4        260.50        252.28        13.11 o                         
   1  20   4         15.51          0.68         5.93 o                         
   2  20   4        107.29         74.85         8.20 o                         
   3  20   4         10.40         -1.87         5.57 o                         
   4  20   4          7.50         10.39         7.27 o                         
   5  20   4         17.44         23.13         7.83 o                         
   6  20   4         19.70         -0.98         7.74 o                         
   7  20   4          2.65         -9.21         9.21 o                         
   8  20   4          0.51        -11.87        11.87 o                         
   9  20   4         27.30         50.76        18.88 o                         
  -9  21   4          4.50          8.91        12.71 o                         
  -8  21   4         29.12         46.79        12.97 o                         
  -7  21   4          0.04          3.86        10.09 o                         
  -6  21   4         10.51          7.74         9.11 o                         
  -5  21   4         22.04         19.82         7.59 o                         
  -4  21   4         23.18         18.86         8.51 o                         
  -3  21   4         58.67         39.32         8.30 o                         
  -2  21   4         33.75         11.36         7.19 o                         
  -1  21   4         11.76          9.58         7.38 o                         
   0  21   4         31.36         20.14         8.57 o                         
   1  21   4        302.50        304.43        14.20 o                         
   2  21   4         49.39         49.13         8.23 o                         
   3  21   4        100.86         95.96         9.20 o                         
   4  21   4        113.00        119.97        10.43 o                         
   5  21   4          3.43         -2.43         6.96 o                         
   6  21   4          3.65          1.12         9.42 o                         
   7  21   4          1.41         -9.30         9.30 o                         
   8  21   4         15.04          7.19        14.08 o                         
   9  21   4          0.06          6.23        16.87 o                         
  -9  22   4          3.31         13.16        17.36 o                         
  -8  22   4          0.80        -12.69        12.69 o                         
  -7  22   4         63.78         63.62        13.14 o                         
  -6  22   4         26.05         30.74         9.59 o                         
  -5  22   4          0.24         12.64         8.34 o                         
  -4  22   4          8.88         12.16         8.77 o                         
  -3  22   4         11.83         23.63         8.11 o                         
  -2  22   4         24.56         18.67         8.25 o                         
  -1  22   4         70.50         58.91         8.60 o                         
   0  22   4        817.60        780.99        24.96 o                         
   1  22   4        227.08        224.43        12.17 o                         
   2  22   4        566.41        510.31        20.47 o                         
   3  22   4        120.54         97.22        10.06 o                         
   4  22   4         58.13         54.09         8.79 o                         
   5  22   4          0.11          1.40         8.83 o                         
   6  22   4         36.15         12.89         9.80 o                         
   7  22   4          0.65          5.46        11.42 o                         
   8  22   4          2.50        -16.69        16.69 o                         
   9  22   4          0.28         -0.88        22.40 o                         
  -9  23   4          0.19        -15.16        15.16 o                         
  -8  23   4          9.07         21.62        14.76 o                         
  -7  23   4          1.47          6.69        10.76 o                         
  -6  23   4         14.68         10.68         9.93 o                         
  -5  23   4         55.40         79.38        11.53 o                         
  -4  23   4        569.87        570.61        30.50 o                         
  -3  23   4         86.65         61.29        10.50 o                         
  -2  23   4          1.58         -5.90         7.74 o                         
  -1  23   4         12.69         13.22         8.31 o                         
   0  23   4         30.01         36.87         8.63 o                         
   1  23   4        572.16        587.80        20.30 o                         
   2  23   4          6.19         11.89         7.78 o                         
   3  23   4         90.72         69.80        10.43 o                         
   4  23   4         57.56         51.43         9.84 o                         
   5  23   4          2.90         11.91         9.53 o                         
   6  23   4         14.59          3.16        10.45 o                         
   7  23   4          2.43          2.33        17.03 o                         
   8  23   4          6.52        -24.59        26.19 o                         
  -8  24   4          0.78          3.80        14.95 o                         
  -7  24   4         36.29         66.47        14.27 o                         
  -6  24   4          3.95         18.18        12.18 o                         
  -5  24   4         54.21         54.95        10.65 o                         
  -4  24   4        126.58        143.65        13.95 o                         
  -3  24   4        353.61        440.61        21.79 o                         
  -2  24   4         50.38         61.06        10.14 o                         
  -1  24   4         73.56         58.16        10.69 o                         
   0  24   4         15.61          2.94         7.41 o                         
   1  24   4         80.94         98.12        11.12 o                         
   2  24   4        146.48        130.87        12.36 o                         
   3  24   4         20.39         21.05         8.94 o                         
   4  24   4         35.64         40.09         9.83 o                         
   5  24   4          2.27         -1.95         9.14 o                         
   6  24   4         10.24          8.60        12.50 o                         
   7  24   4         12.38         -4.32        22.35 o                         
   8  24   4         24.43         16.99        40.57 o                         
  -8  25   4          3.16         24.14        17.72 o                         
  -7  25   4          6.85          6.96        13.92 o                         
  -6  25   4          1.04         13.09        11.91 o                         
  -5  25   4         30.34         39.25        11.40 o                         
  -4  25   4          0.06          4.76         8.70 o                         
  -3  25   4        164.14        149.58        14.14 o                         
  -2  25   4          7.54          1.39         9.52 o                         
  -1  25   4         83.32         96.95        11.94 o                         
   0  25   4         10.09         11.86         8.70 o                         
   1  25   4         12.33          0.76         8.35 o                         
   2  25   4          8.47         -1.30         8.10 o                         
   3  25   4          0.26          2.53         9.77 o                         
   4  25   4          4.17         12.63         9.48 o                         
   5  25   4         47.00         59.50        11.70 o                         
   6  25   4         35.88         30.48        15.63 o                         
   7  25   4         42.41         60.81        35.99 o                         
  -7  26   4         19.24         23.65        15.26 o                         
  -6  26   4          2.07          5.53        11.06 o                         
  -5  26   4          2.70         20.66        11.06 o                         
  -4  26   4          5.53         17.23        11.08 o                         
  -3  26   4         23.82         19.71        11.03 o                         
  -2  26   4         15.43          5.06         9.52 o                         
  -1  26   4          0.07         -3.52         7.87 o                         
   0  26   4         37.21         36.53        10.11 o                         
   1  26   4         10.06         -0.35         8.71 o                         
   2  26   4         33.05         23.18         9.05 o                         
   3  26   4         47.42         25.09         8.63 o                         
   4  26   4          7.54          1.64         9.50 o                         
   5  26   4          0.06         14.11        12.72 o                         
   6  26   4         48.71         62.99        16.60 o                         
   7  26   4          1.34        -23.40        23.40 o                         
  -7  27   4          2.39         12.81        14.07 o                         
  -6  27   4          2.08         22.54        12.59 o                         
  -5  27   4         44.69         53.75        13.19 o                         
  -4  27   4          7.22          2.42        10.94 o                         
  -3  27   4          0.56          4.62        10.52 o                         
  -2  27   4          3.92         -3.01         8.56 o                         
  -1  27   4        103.88        125.02        12.93 o                         
   0  27   4          3.29          9.91        10.01 o                         
   1  27   4         28.46         21.46         9.73 o                         
   2  27   4         43.70         32.57        10.21 o                         
   3  27   4          0.77          3.23         8.84 o                         
   4  27   4          3.74          7.02        10.65 o                         
   5  27   4          4.44          8.00        13.56 o                         
   6  27   4          1.53         17.87        18.51 o                         
  -6  28   4          0.86         18.20        13.60 o                         
  -5  28   4          0.00         10.71        12.54 o                         
  -4  28   4          0.17         -5.88        12.74 o                         
  -3  28   4          1.12          2.48         9.82 o                         
  -2  28   4         39.20         34.35        11.29 o                         
  -1  28   4          9.97         26.03        10.24 o                         
   0  28   4         15.68          1.91         9.16 o                         
   1  28   4          0.00         -9.07         9.18 o                         
   2  28   4          1.72          6.92         9.34 o                         
   3  28   4          0.00         -9.81         9.81 o                         
   4  28   4          1.08          7.26        12.34 o                         
   5  28   4          6.33          8.95        14.56 o                         
   6  28   4          8.74         10.72        20.76 o                         
  -5  29   4          5.13         18.00        13.08 o                         
  -4  29   4          6.31         15.28        12.59 o                         
  -3  29   4          1.45         25.28        12.29 o                         
  -2  29   4         45.88         22.19        12.51 o                         
  -1  29   4         36.44         27.20        10.41 o                         
   0  29   4          3.72         -0.45         8.86 o                         
   1  29   4         16.39         19.11        10.13 o                         
   2  29   4         29.91         23.91        11.90 o                         
   3  29   4          3.07         15.57        12.84 o                         
   4  29   4          7.34         24.44        15.15 o                         
   5  29   4          0.27         19.84        14.53 o                         
  -5  30   4         32.26         13.26        23.32 o                         
  -4  30   4          0.94         17.43        13.83 o                         
  -3  30   4          1.32          7.00        13.78 o                         
  -2  30   4          6.71         14.91        13.65 o                         
  -1  30   4          1.01         -0.34        10.77 o                         
   0  30   4          0.60          7.28        11.00 o                         
   1  30   4         23.72         29.42        12.56 o                         
   2  30   4          1.38         -3.64        12.72 o                         
   3  30   4         12.61         24.76        12.17 o                         
   4  30   4          0.02         13.50        16.16 o                         
  -4  31   4          0.47         12.67        66.05 o                         
  -3  31   4         11.15         15.09        13.95 o                         
  -2  31   4          4.77         31.45        13.20 o                         
  -1  31   4         12.31         31.62        13.48 o                         
   0  31   4         30.78         23.11        11.67 o                         
   1  31   4          5.77         22.40        12.59 o                         
   2  31   4          0.00         -6.05        13.34 o                         
   3  31   4          9.78         24.67        13.27 o                         
  -2  32   4         18.09         54.26        16.49 o                         
  -1  32   4         14.51         35.47        13.57 o                         
   0  32   4          8.96         29.68        13.43 o                         
   1  32   4          0.41         14.10        13.88 o                         
   2  32   4          0.03         -5.04        15.20 o                         
 -12   1   5          0.68          4.48        12.93 o                         
 -11   1   5          0.27        -10.02        10.02 o                         
 -10   1   5          1.98         -4.51         8.21 o                         
  -9   1   5         13.65          7.51         7.80 o                         
  -8   1   5          2.07         -2.24         6.39 o                         
  -7   1   5          0.12         -5.58         5.58 o                         
  -6   1   5         67.44         69.78         7.15 o                         
  -5   1   5        616.29        728.26        16.55 o                         
  -4   1   5        792.09        745.48        13.78 o                         
  -3   1   5        702.59        716.02        12.46 o                         
  -2   1   5       1457.00       1355.16        19.63 o                         
  -1   1   5        884.52        874.66        13.42 o                         
   0   1   5         90.54        100.55         4.35 o                         
   1   1   5       1062.45       1050.14        17.24 o                         
   2   1   5       3221.19       3215.32        47.28 o                         
   3   1   5       1773.78       1848.95        28.04 o                         
   4   1   5        312.81        342.52        10.06 o                         
   5   1   5         60.43         91.17         6.11 o                         
   6   1   5        139.06        152.73         8.23 o                         
   7   1   5          1.20         -5.41         5.41 o                         
   8   1   5         23.36         10.68         6.49 o                         
   9   1   5         29.83         10.73         7.45 o                         
  10   1   5          1.39         -6.32         7.87 o                         
  11   1   5          0.96         -9.36         9.77 o                         
  12   1   5          0.00         -8.97        13.21 o                         
 -12   2   5          0.03        -12.01        12.01 o                         
 -11   2   5          0.76         -8.75         8.75 o                         
 -10   2   5          5.10          3.38         8.23 o                         
  -9   2   5          6.71         10.88         7.56 o                         
  -8   2   5         60.87         41.31         7.66 o                         
  -7   2   5         84.14         76.40         7.68 o                         
  -6   2   5          0.01         -3.29         4.78 o                         
  -5   2   5        183.66        200.83         8.34 o                         
  -4   2   5       1061.74       1043.66        18.77 o                         
  -3   2   5       1995.88       1902.63        26.15 o                         
  -2   2   5       1104.70       1016.82        15.60 o                         
  -1   2   5        109.88        109.98         4.00 o                         
   0   2   5        355.14        388.00         8.87 o                         
   1   2   5        551.79        518.91        10.55 o                         
   2   2   5        316.03        351.03         9.93 o                         
   3   2   5         56.90         70.71         4.89 o                         
   4   2   5         54.82         75.06         5.24 o                         
   5   2   5         49.98         46.16         5.08 o                         
   6   2   5        105.49         98.83         6.93 o                         
   7   2   5         93.25         98.24         8.95 o                         
   8   2   5          8.69          6.53         6.41 o                         
   9   2   5          0.92         -1.69         7.25 o                         
  10   2   5          0.44         -3.69         8.32 o                         
  11   2   5          2.24         -2.02        10.58 o                         
  12   2   5          0.73         -4.34        17.19 o                         
 -12   3   5          1.61          2.01        14.51 o                         
 -11   3   5          0.46          2.74         9.57 o                         
 -10   3   5          0.72          0.35         9.52 o                         
  -9   3   5         61.37         71.74         9.69 o                         
  -8   3   5         66.97         60.61         8.17 o                         
  -7   3   5          7.96          0.27         5.97 o                         
  -6   3   5         44.98         34.31         6.07 o                         
  -5   3   5         96.92         91.03         6.26 o                         
  -4   3   5        662.96        637.88        12.79 o                         
  -3   3   5       2526.37       2298.57        30.94 o                         
  -2   3   5        390.58        492.85         9.98 o                         
  -1   3   5         11.22         11.17         2.46 o                         
   0   3   5        862.42        979.81        15.52 o                         
   1   3   5         17.48         16.06         2.74 o                         
   2   3   5        674.04        736.37        12.76 o                         
   3   3   5       2118.73       2343.17        33.74 o                         
   4   3   5         67.65         54.45         4.98 o                         
   5   3   5         31.38         30.24         5.13 o                         
   6   3   5        462.57        499.30        14.17 o                         
   7   3   5          3.74         -3.63         5.55 o                         
   8   3   5          2.99         -3.34         6.64 o                         
   9   3   5          1.31         -2.42         7.17 o                         
  10   3   5          0.23          6.85         8.66 o                         
  11   3   5          2.59         -4.14        12.97 o                         
  12   3   5          0.98        -14.70        19.77 o                         
 -12   4   5          0.65         -1.66        14.63 o                         
 -11   4   5          1.14          1.18        11.00 o                         
 -10   4   5         24.38         13.61        10.10 o                         
  -9   4   5         12.88         11.87         7.15 o                         
  -8   4   5          1.01         -5.86         6.65 o                         
  -7   4   5         57.61         39.68         6.85 o                         
  -6   4   5         59.62         43.41         6.30 o                         
  -5   4   5          0.28         -4.19         4.37 o                         
  -4   4   5        441.32        429.43        10.19 o                         
  -3   4   5       1024.65        890.95        14.77 o                         
  -2   4   5          0.10         -1.39         2.54 o                         
  -1   4   5        702.79        678.21        11.94 o                         
   0   4   5         61.12         57.93         3.65 o                         
   1   4   5         89.72         70.02         3.79 o                         
   2   4   5        858.96        894.38        14.71 o                         
   3   4   5        507.60        518.65        11.19 o                         
   4   4   5        432.27        416.66        10.60 o                         
   5   4   5        176.85        158.50         7.54 o                         
   6   4   5        419.84        446.71        13.28 o                         
   7   4   5        108.03        122.12         8.98 o                         
   8   4   5          0.78         -6.78         6.78 o                         
   9   4   5          0.49         -3.48         7.82 o                         
  10   4   5          1.75          3.52         9.05 o                         
  11   4   5          0.04        -10.76        10.76 o                         
  12   4   5          0.61         -6.79        20.10 o                         
 -12   5   5          0.40         -4.22        15.04 o                         
 -11   5   5          0.46          6.33        11.67 o                         
 -10   5   5         12.77         27.12        10.17 o                         
  -9   5   5         98.63         81.22         9.15 o                         
  -8   5   5         15.67          1.16         7.12 o                         
  -7   5   5          2.20         -5.50         5.50 o                         
  -6   5   5          8.72         -2.21         5.07 o                         
  -5   5   5         43.01         46.67         4.81 o                         
  -4   5   5         20.03         34.77         4.15 o                         
  -3   5   5        740.17        626.89        13.23 o                         
  -2   5   5       2907.70       3030.39        41.57 o                         
  -1   5   5       1495.22       1471.00        21.78 o                         
   0   5   5         16.15         19.08         2.95 o                         
   1   5   5         88.99         91.93         4.30 o                         
   2   5   5        175.24        201.05         6.79 o                         
   3   5   5        640.80        544.17        11.41 o                         
   4   5   5        124.86        114.08         5.65 o                         
   5   5   5         42.74         54.01         5.54 o                         
   6   5   5        589.11        606.18        15.79 o                         
   7   5   5         51.61         52.45         7.20 o                         
   8   5   5          6.28          1.90         6.92 o                         
   9   5   5          7.32         -8.19         8.19 o                         
  10   5   5          6.88          4.95         8.71 o                         
  11   5   5         11.58         -3.92        10.63 o                         
 -12   6   5          0.96         -2.04        15.61 o                         
 -11   6   5          3.05         -0.76        11.19 o                         
 -10   6   5          2.49         -8.11         8.11 o                         
  -9   6   5          0.34          8.16         8.21 o                         
  -8   6   5         31.67         16.65         7.35 o                         
  -7   6   5         21.51         21.39         6.27 o                         
  -6   6   5         37.90         26.49         5.98 o                         
  -5   6   5         74.44         93.89         6.06 o                         
  -4   6   5          6.75          2.26         3.64 o                         
  -3   6   5        520.40        524.94        11.57 o                         
  -2   6   5         26.60         34.25         3.40 o                         
  -1   6   5       1041.54       1018.76        16.76 o                         
   0   6   5       3957.52       3946.54        57.11 o                         
   1   6   5        108.62        160.83         5.91 o                         
   2   6   5          0.00         -1.85         2.57 o                         
   3   6   5        167.33        138.62         5.47 o                         
   4   6   5        333.37        307.91         9.04 o                         
   5   6   5         99.46         90.76         6.28 o                         
   6   6   5         57.21         80.19         6.92 o                         
   7   6   5        344.28        362.20        13.46 o                         
   8   6   5         42.65         36.87         7.64 o                         
   9   6   5          0.01          1.30         7.79 o                         
  10   6   5          1.95          0.11         9.06 o                         
  11   6   5          0.33         13.42        12.57 o                         
 -12   7   5          2.18         -9.53        13.53 o                         
 -11   7   5          1.75         -0.60        10.97 o                         
 -10   7   5          0.56         -8.92         8.92 o                         
  -9   7   5          2.80         -7.31         7.31 o                         
  -8   7   5          4.21         -3.93         7.55 o                         
  -7   7   5         31.60         13.68         6.80 o                         
  -6   7   5        195.84        220.75        10.32 o                         
  -5   7   5        246.68        260.50         9.43 o                         
  -4   7   5          6.57          9.85         3.61 o                         
  -3   7   5        173.10        183.38         6.65 o                         
  -2   7   5       3355.91       3439.48        46.93 o                         
  -1   7   5       3102.75       3100.28        43.30 o                         
   0   7   5       2083.51       2011.35        30.61 o                         
   1   7   5        480.09        595.55        12.59 o                         
   2   7   5        212.15        230.70         6.84 o                         
   3   7   5          1.18         -1.27         3.19 o                         
   4   7   5         67.61         57.70         4.89 o                         
   5   7   5         94.60         86.96         6.41 o                         
   6   7   5          4.37          7.86         5.45 o                         
   7   7   5        135.29        155.30        10.37 o                         
   8   7   5          3.04         -5.93         5.93 o                         
   9   7   5          3.80         -1.79         7.56 o                         
  10   7   5         14.16         12.50        10.16 o                         
  11   7   5          1.39        -12.47        12.47 o                         
 -12   8   5          2.14         16.63        16.84 o                         
 -11   8   5          2.76         -6.60        12.67 o                         
 -10   8   5          1.51         -9.64         9.64 o                         
  -9   8   5          0.70          8.37         8.59 o                         
  -8   8   5          5.52          7.22         6.94 o                         
  -7   8   5          8.43         12.52         6.51 o                         
  -6   8   5         73.71         64.03         7.52 o                         
  -5   8   5        488.16        498.26        14.08 o                         
  -4   8   5        304.12        281.70         9.17 o                         
  -3   8   5         12.95          8.89         3.43 o                         
  -2   8   5        101.11        136.14         5.81 o                         
  -1   8   5        844.53        884.38        16.02 o                         
   0   8   5          0.09         -2.59         2.91 o                         
   1   8   5          2.59         -0.65         2.88 o                         
   2   8   5        324.45        323.29         8.00 o                         
   3   8   5        213.00        200.36         6.80 o                         
   4   8   5          0.11         -3.28         3.28 o                         
   5   8   5        312.31        365.87        11.22 o                         
   6   8   5          1.98         19.53         5.53 o                         
   7   8   5        108.01         97.01         8.72 o                         
   8   8   5         20.20          8.13         7.30 o                         
   9   8   5          3.86         -7.56         7.56 o                         
  10   8   5          0.22          2.85        10.10 o                         
  11   8   5          5.51         -9.83        16.70 o                         
 -12   9   5          7.86         29.72        37.10 o                         
 -11   9   5          2.99         20.27        14.26 o                         
 -10   9   5          4.61         -7.87         9.23 o                         
  -9   9   5          3.75          0.07         7.37 o                         
  -8   9   5         67.88         69.14        12.54 o                         
  -7   9   5        316.94        295.40        14.77 o                         
  -6   9   5        261.73        278.62        12.66 o                         
  -5   9   5          7.65          4.82         4.54 o                         
  -4   9   5        120.24        116.98         6.86 o                         
  -3   9   5         16.54         15.55         3.76 o                         
  -2   9   5         85.34        109.17         5.44 o                         
  -1   9   5        305.72        328.31         9.06 o                         
   0   9   5        168.46        196.57         7.08 o                         
   1   9   5          0.66          1.42         2.15 o                         
   2   9   5         60.53         56.71         3.74 o                         
   3   9   5         21.61         21.82         3.71 o                         
   4   9   5         10.31          7.92         3.97 o                         
   5   9   5        320.92        313.30        10.42 o                         
   6   9   5        707.46        737.77        18.29 o                         
   7   9   5         11.28         -3.45         6.31 o                         
   8   9   5          5.99         -4.81         7.64 o                         
   9   9   5          4.17         -8.79         8.79 o                         
  10   9   5          1.45         -9.72        10.82 o                         
  11   9   5          0.48        -14.25        14.25 o                         
 -11  10   5          0.08        -12.73        12.73 o                         
 -10  10   5          0.01          3.16         9.39 o                         
  -9  10   5         10.77          1.66         8.61 o                         
  -8  10   5         28.23         23.00         7.97 o                         
  -7  10   5         21.88         38.53         7.30 o                         
  -6  10   5        192.74        212.08        11.34 o                         
  -5  10   5        488.35        520.08        14.50 o                         
  -4  10   5          0.58          1.35         4.32 o                         
  -3  10   5          0.05          2.36         3.66 o                         
  -2  10   5        103.35         87.76         5.15 o                         
  -1  10   5        279.51        332.52         9.81 o                         
   0  10   5          0.17          1.60         2.78 o                         
   1  10   5         64.57         80.85         4.71 o                         
   2  10   5         72.28         81.68         4.38 o                         
   3  10   5          1.92         -1.46         3.23 o                         
   4  10   5         18.55         18.36         4.32 o                         
   5  10   5        755.34        848.60        19.65 o                         
   6  10   5        150.61        216.30        12.03 o                         
   7  10   5          5.38         -6.80         6.98 o                         
   8  10   5         15.92          7.39         7.92 o                         
   9  10   5          5.74         16.09        11.13 o                         
  10  10   5          5.14        -10.67        10.67 o                         
  11  10   5          0.33          3.38        15.34 o                         
 -11  11   5          6.25          8.33        15.78 o                         
 -10  11   5          0.88         -0.46        10.34 o                         
  -9  11   5          1.61          3.40         7.95 o                         
  -8  11   5         28.58         26.31         8.31 o                         
  -7  11   5        254.31        242.27        14.24 o                         
  -6  11   5        388.43        395.99        16.57 o                         
  -5  11   5         12.11         20.46         5.11 o                         
  -4  11   5        162.20        176.79         8.08 o                         
  -3  11   5          0.44         -3.61         3.61 o                         
  -2  11   5         20.38         17.19         3.91 o                         
  -1  11   5        153.33        169.96         7.36 o                         
   0  11   5        546.56        587.18        14.70 o                         
   1  11   5         82.18        110.43         6.10 o                         
   2  11   5        426.70        477.28        12.73 o                         
   3  11   5         33.25         23.14         4.88 o                         
   4  11   5         22.72         44.43         5.70 o                         
   5  11   5       1148.19       1280.06        26.23 o                         
   6  11   5        841.21        918.55        23.73 o                         
   7  11   5          0.05          4.12         7.63 o                         
   8  11   5         27.50         15.66         8.85 o                         
   9  11   5          0.85         -3.06        11.26 o                         
  10  11   5         23.44         22.89        14.77 o                         
  11  11   5          0.02         -2.29        17.60 o                         
 -11  12   5          4.95          5.48        14.83 o                         
 -10  12   5         19.04         12.65        11.81 o                         
  -9  12   5          0.00         -7.79         8.69 o                         
  -8  12   5          4.05         -2.69         7.65 o                         
  -7  12   5         34.75         59.83         8.34 o                         
  -6  12   5        102.57        138.77        10.71 o                         
  -5  12   5        353.06        372.51        12.93 o                         
  -4  12   5         43.22         48.30         5.97 o                         
  -3  12   5        230.80        223.34         9.13 o                         
  -2  12   5          0.17          2.10         4.95 o                         
  -1  12   5         28.14         26.27         4.95 o                         
   0  12   5        642.18        648.05        16.29 o                         
   1  12   5          3.24         -2.80         3.65 o                         
   2  12   5          4.91          9.19         3.84 o                         
   3  12   5         83.46         82.10         6.60 o                         
   4  12   5       1084.89       1090.80        23.08 o                         
   5  12   5         33.22         61.65         7.28 o                         
   6  12   5         21.08         41.78         9.63 o                         
   7  12   5         28.49         23.42         8.33 o                         
   8  12   5          0.14         13.62         9.39 o                         
   9  12   5         28.20         31.16        11.25 o                         
  10  12   5          0.45         -0.12        13.09 o                         
  11  12   5          4.80        -18.81        18.81 o                         
 -11  13   5          6.67         17.16        17.14 o                         
 -10  13   5          1.13          0.00        13.57 o                         
  -9  13   5          1.96          8.34         8.85 o                         
  -8  13   5         51.04         58.44        10.42 o                         
  -7  13   5        115.33        103.60        10.65 o                         
  -6  13   5          2.44         -4.87         6.12 o                         
  -5  13   5        208.39        210.26        10.39 o                         
  -4  13   5         21.34         15.61         5.58 o                         
  -3  13   5          0.15         -5.19         5.28 o                         
  -2  13   5         54.51         57.49         6.04 o                         
  -1  13   5         20.90         19.99         4.90 o                         
   0  13   5        537.08        592.68        16.45 o                         
   1  13   5         11.61         17.46         4.90 o                         
   2  13   5         30.94         28.93         5.17 o                         
   3  13   5         15.57         21.30         5.44 o                         
   4  13   5        135.03        150.53         8.84 o                         
   5  13   5        115.55        129.14         9.06 o                         
   6  13   5        287.86        295.97        13.68 o                         
   7  13   5          3.71         -0.41         9.09 o                         
   8  13   5          6.17         -7.67         8.81 o                         
   9  13   5          0.26         -4.33        10.13 o                         
  10  13   5          5.96         21.32        13.81 o                         
  11  13   5          2.74         44.28        26.67 o                         
 -11  14   5          1.34          2.45        13.12 o                         
 -10  14   5          1.27          4.45        11.78 o                         
  -9  14   5          8.69         -3.27         9.91 o                         
  -8  14   5         12.83         11.74         9.63 o                         
  -7  14   5          0.02         -1.31         8.37 o                         
  -6  14   5        188.38        132.29        10.39 o                         
  -5  14   5         32.31         21.36         6.50 o                         
  -4  14   5        136.59        141.40         9.54 o                         
  -3  14   5        234.22        226.63        10.98 o                         
  -2  14   5         19.04         23.43         7.05 o                         
  -1  14   5          2.42          0.44         4.69 o                         
   0  14   5          5.26          4.40         4.86 o                         
   1  14   5         63.33         61.65         5.96 o                         
   2  14   5         27.47         27.20         6.00 o                         
   3  14   5         42.99         40.62         6.89 o                         
   4  14   5          7.51          0.85         5.89 o                         
   5  14   5        246.24        294.60        14.78 o                         
   6  14   5         95.92         87.94         8.79 o                         
   7  14   5          0.29         -7.82         7.82 o                         
   8  14   5          2.09         -8.37        10.77 o                         
   9  14   5          5.37          0.76        11.14 o                         
  10  14   5          5.01        -13.30        13.30 o                         
 -11  15   5          0.04          6.77        18.86 o                         
 -10  15   5          0.73         -3.93        13.68 o                         
  -9  15   5          0.06         12.56        12.53 o                         
  -8  15   5         54.15         42.15         9.80 o                         
  -7  15   5          8.77          1.34         8.72 o                         
  -6  15   5          9.15          2.35         6.56 o                         
  -5  15   5         75.58         48.91         9.21 o                         
  -4  15   5        103.66        100.17         9.42 o                         
  -3  15   5        451.99        402.62        14.47 o                         
  -2  15   5        222.61        211.59        10.69 o                         
  -1  15   5        202.85        227.45        10.60 o                         
   0  15   5       1479.65       1470.55        28.68 o                         
   1  15   5         97.92        129.00         8.44 o                         
   2  15   5          1.57         -4.53         4.53 o                         
   3  15   5        349.45        355.16        13.36 o                         
   4  15   5         78.41         79.07         8.12 o                         
   5  15   5         31.53         34.73         7.23 o                         
   6  15   5          0.12         -5.10         7.04 o                         
   7  15   5          2.76         -5.65         8.49 o                         
   8  15   5          0.05         -2.31         9.18 o                         
   9  15   5         21.00         30.72        12.55 o                         
  10  15   5          8.58         10.81        14.38 o                         
 -10  16   5          4.80         11.99        14.93 o                         
  -9  16   5         16.74         12.15        11.32 o                         
  -8  16   5         31.30         20.92        10.40 o                         
  -7  16   5         36.88         18.71         9.98 o                         
  -6  16   5          6.77         10.02         7.01 o                         
  -5  16   5         14.09         21.81         7.04 o                         
  -4  16   5        347.94        364.45        16.07 o                         
  -3  16   5         10.28         13.70         6.04 o                         
  -2  16   5        160.20        186.71        10.45 o                         
  -1  16   5         33.28         34.68         6.85 o                         
   0  16   5          9.80         12.41         5.94 o                         
   1  16   5         92.54         85.94         7.47 o                         
   2  16   5         67.67         81.95         7.46 o                         
   3  16   5        438.60        444.10        15.56 o                         
   4  16   5         32.11         20.73         8.07 o                         
   5  16   5         40.27         22.01         7.04 o                         
   6  16   5        108.12        104.63        10.21 o                         
   7  16   5         19.98          1.27         9.60 o                         
   8  16   5          0.02         -1.58         9.00 o                         
   9  16   5          6.33         -9.91        12.72 o                         
  10  16   5          7.60          6.63        15.36 o                         
 -10  17   5          3.50         28.31        15.28 o                         
  -9  17   5          4.19         21.76        13.73 o                         
  -8  17   5          4.75         -3.52         9.36 o                         
  -7  17   5         14.55          5.45         9.65 o                         
  -6  17   5          7.63          7.40         7.22 o                         
  -5  17   5        565.55        594.42        20.05 o                         
  -4  17   5          4.16          3.77         7.07 o                         
  -3  17   5         43.11         35.83         6.88 o                         
  -2  17   5       1274.85       1201.47        27.92 o                         
  -1  17   5        796.35        822.95        23.96 o                         
   0  17   5        593.70        613.39        19.37 o                         
   1  17   5        335.41        313.02        15.27 o                         
   2  17   5        217.03        208.08        12.45 o                         
   3  17   5          5.60         -5.56         5.56 o                         
   4  17   5        478.04        510.34        17.38 o                         
   5  17   5         19.42         14.61         7.51 o                         
   6  17   5          9.93         11.82         7.75 o                         
   7  17   5          1.06         -8.70         8.70 o                         
   8  17   5          0.17        -10.09        10.09 o                         
   9  17   5          2.35         -2.90        12.20 o                         
  10  17   5         42.14         33.22        21.27 o                         
 -10  18   5          2.10         22.77        16.91 o                         
  -9  18   5          1.35         -4.40        11.85 o                         
  -8  18   5          1.78          0.76         9.97 o                         
  -7  18   5          9.62         -1.63         9.73 o                         
  -6  18   5         14.18          1.03         7.64 o                         
  -5  18   5         65.55         77.93         9.58 o                         
  -4  18   5         45.58         49.73         8.23 o                         
  -3  18   5         10.80         11.66         6.82 o                         
  -2  18   5         66.57         74.08         8.88 o                         
  -1  18   5        729.18        733.41        26.97 o                         
   0  18   5        141.84        147.55        10.36 o                         
   1  18   5         12.63          8.43         5.77 o                         
   2  18   5        176.38        186.43        11.03 o                         
   3  18   5        163.23        173.77        10.63 o                         
   4  18   5        222.80        220.98        12.15 o                         
   5  18   5          7.64          0.08         7.69 o                         
   6  18   5          5.72         -7.71         7.71 o                         
   7  18   5         12.68          0.89         9.59 o                         
   8  18   5          2.09         -3.20         9.70 o                         
   9  18   5         15.71         -2.39        14.50 o                         
 -10  19   5          0.60         10.31        15.54 o                         
  -9  19   5          8.94         -1.30        14.44 o                         
  -8  19   5          3.77         -5.85        10.64 o                         
  -7  19   5          2.89         -9.04         9.04 o                         
  -6  19   5          0.60         -5.94         7.88 o                         
  -5  19   5         90.69         89.38        10.59 o                         
  -4  19   5        375.13        402.59        18.41 o                         
  -3  19   5         36.69         45.66         8.59 o                         
  -2  19   5        201.96        191.42        12.32 o                         
  -1  19   5       2103.04       2184.44        43.65 o                         
   0  19   5        183.42        188.59        11.34 o                         
   1  19   5         40.56         30.34         7.09 o                         
   2  19   5         95.41         82.95         8.20 o                         
   3  19   5         90.15         69.11         8.60 o                         
   4  19   5          0.03         -6.37         6.37 o                         
   5  19   5        115.01        123.12        11.15 o                         
   6  19   5          0.24         -5.88         7.80 o                         
   7  19   5         38.58         29.64        11.35 o                         
   8  19   5          0.90         -5.18        12.25 o                         
   9  19   5         22.64         21.82        17.49 o                         
  -9  20   5          2.82          5.72        13.37 o                         
  -8  20   5         17.41         -5.94         9.53 o                         
  -7  20   5          4.21         16.90        10.41 o                         
  -6  20   5          0.28         -3.68         8.44 o                         
  -5  20   5         39.18         54.32         9.92 o                         
  -4  20   5          8.52         14.60         7.49 o                         
  -3  20   5        138.35        129.30        11.66 o                         
  -2  20   5        104.29         98.36        10.18 o                         
  -1  20   5         11.36         22.80         7.25 o                         
   0  20   5        380.59        399.92        16.51 o                         
   1  20   5         35.64         23.34         7.75 o                         
   2  20   5         28.52         10.46         6.89 o                         
   3  20   5        237.81        223.41        12.46 o                         
   4  20   5          0.20          9.46         7.87 o                         
   5  20   5         17.37         19.31         8.20 o                         
   6  20   5          5.65         -1.81         8.56 o                         
   7  20   5         12.02         13.53        10.03 o                         
   8  20   5         25.84         12.53        15.82 o                         
   9  20   5          1.18          2.70        16.81 o                         
  -9  21   5          0.15        -12.21        12.21 o                         
  -8  21   5          0.00        -12.04        12.04 o                         
  -7  21   5          7.09         15.28        12.37 o                         
  -6  21   5         50.57         45.53        10.25 o                         
  -5  21   5         22.31         33.08         9.49 o                         
  -4  21   5          4.58          2.91         7.92 o                         
  -3  21   5         20.41         31.98         9.07 o                         
  -2  21   5        101.18         75.80         9.96 o                         
  -1  21   5         13.74          1.03         7.18 o                         
   0  21   5         61.95         53.06         8.56 o                         
   1  21   5         17.05         24.87         7.61 o                         
   2  21   5         62.04         45.17         7.92 o                         
   3  21   5        107.20         87.64         9.48 o                         
   4  21   5         66.71         38.44         9.19 o                         
   5  21   5          0.35          1.34         8.66 o                         
   6  21   5          0.21         -8.11         8.11 o                         
   7  21   5         12.43          3.63        10.28 o                         
   8  21   5          2.20          2.26        15.11 o                         
   9  21   5          3.68         36.44        30.25 o                         
  -9  22   5          5.34         -3.23        14.84 o                         
  -8  22   5          2.55         12.29        13.27 o                         
  -7  22   5          0.01          4.53        10.12 o                         
  -6  22   5          0.05          5.64         9.63 o                         
  -5  22   5         14.79         28.11         9.90 o                         
  -4  22   5          7.90         19.21         9.01 o                         
  -3  22   5        120.92        142.83        12.78 o                         
  -2  22   5         40.53         30.95         9.50 o                         
  -1  22   5          6.80         -7.41         7.41 o                         
   0  22   5          1.70         -7.02         7.02 o                         
   1  22   5         36.13         32.18         9.34 o                         
   2  22   5         12.20         26.62         7.71 o                         
   3  22   5          8.62          8.95         8.02 o                         
   4  22   5         83.71         61.22        10.49 o                         
   5  22   5          7.20          8.53         8.86 o                         
   6  22   5          0.33        -10.10        10.10 o                         
   7  22   5         27.19          7.20        12.33 o                         
   8  22   5          2.24        -22.86        22.86 o                         
  -8  23   5          4.92         12.99        13.37 o                         
  -7  23   5          0.32         17.84        12.58 o                         
  -6  23   5          3.96         23.13        12.28 o                         
  -5  23   5          8.07          0.86         8.38 o                         
  -4  23   5         12.86          6.57         7.96 o                         
  -3  23   5        219.46        272.16        16.10 o                         
  -2  23   5         56.51         49.57         9.51 o                         
  -1  23   5          0.11         -7.43         7.43 o                         
   0  23   5         14.32         10.11         8.33 o                         
   1  23   5         18.84         21.13         8.11 o                         
   2  23   5          2.82         -5.09         6.85 o                         
   3  23   5         15.70         17.83         8.15 o                         
   4  23   5         14.87         11.05         8.35 o                         
   5  23   5          7.01         -5.39         8.64 o                         
   6  23   5         11.37          5.90        11.26 o                         
   7  23   5         25.44         23.52        14.93 o                         
   8  23   5          0.36          7.72        22.72 o                         
  -8  24   5          0.56         16.07        16.02 o                         
  -7  24   5          0.08          9.04        13.61 o                         
  -6  24   5          1.56          6.60         9.55 o                         
  -5  24   5          0.48         10.99        10.98 o                         
  -4  24   5          0.03         15.31         9.89 o                         
  -3  24   5         12.18          6.15         8.87 o                         
  -2  24   5         18.11         29.80        10.00 o                         
  -1  24   5         37.93         45.73         9.81 o                         
   0  24   5        108.95        121.49        12.51 o                         
   1  24   5         31.64         37.61         8.42 o                         
   2  24   5         54.63         46.50         9.32 o                         
   3  24   5         19.66         12.09         8.40 o                         
   4  24   5          5.03         20.73        10.11 o                         
   5  24   5         15.62          9.88        10.87 o                         
   6  24   5          4.35         -3.31        11.37 o                         
   7  24   5          9.45         -7.24        15.17 o                         
  -7  25   5         10.10         20.76        15.01 o                         
  -6  25   5          7.05          0.63        14.34 o                         
  -5  25   5         10.53         33.17        10.66 o                         
  -4  25   5          2.35         30.69        14.05 o                         
  -3  25   5         33.68         27.53        15.47 o                         
  -2  25   5         36.07         44.30        10.17 o                         
  -1  25   5          3.24          4.24         9.44 o                         
   0  25   5          1.87         -3.46         8.95 o                         
   1  25   5          1.28          7.41         7.79 o                         
   2  25   5          0.72          9.80         8.50 o                         
   3  25   5          9.85          8.88         8.52 o                         
   4  25   5         30.55         23.53        10.37 o                         
   5  25   5          2.19          0.23        11.62 o                         
   6  25   5         36.90         45.63        16.46 o                         
   7  25   5          8.70         22.84        18.52 o                         
  -7  26   5         12.73         21.57        15.31 o                         
  -6  26   5         12.30         10.18        14.13 o                         
  -5  26   5          6.02          7.67        10.93 o                         
  -4  26   5         28.88         44.41        13.49 o                         
  -3  26   5          4.37         23.94        11.01 o                         
  -2  26   5          9.18          4.67        10.10 o                         
  -1  26   5          4.81         -8.08         8.08 o                         
   0  26   5          5.20         14.09         9.81 o                         
   1  26   5         12.07          9.80         9.94 o                         
   2  26   5          2.84         -3.94         8.73 o                         
   3  26   5          0.29          6.94         9.29 o                         
   4  26   5         17.70         -1.87        10.29 o                         
   5  26   5          0.79          5.56        12.52 o                         
   6  26   5          3.86         -2.62        15.16 o                         
  -6  27   5          4.00         16.55        16.06 o                         
  -5  27   5          0.47         -5.85        11.68 o                         
  -4  27   5          8.03         20.06        11.24 o                         
  -3  27   5          0.82          2.40        10.40 o                         
  -2  27   5         21.28         37.88        11.81 o                         
  -1  27   5         97.92        128.32        14.63 o                         
   0  27   5          7.62         -0.43         9.25 o                         
   1  27   5          3.43          8.85         9.00 o                         
   2  27   5          4.85         -1.15         8.83 o                         
   3  27   5          4.25         12.97         9.61 o                         
   4  27   5         22.85         50.70        14.76 o                         
   5  27   5         32.63         17.77        14.76 o                         
   6  27   5          8.86        -16.43        16.43 o                         
  -6  28   5          1.04         -9.63        17.23 o                         
  -5  28   5          1.41          8.80        13.80 o                         
  -4  28   5          3.41         11.46        12.32 o                         
  -3  28   5          6.67         33.52        14.96 o                         
  -2  28   5          1.04          6.77        11.38 o                         
  -1  28   5         13.57         10.92        11.59 o                         
   0  28   5          3.17         25.86        10.53 o                         
   1  28   5          0.89          0.48         8.77 o                         
   2  28   5          0.29         -5.47         9.57 o                         
   3  28   5         22.20         13.33        13.38 o                         
   4  28   5          8.07         21.95        15.36 o                         
   5  28   5          0.09         -4.89        15.62 o                         
  -5  29   5          4.67         -0.53        14.43 o                         
  -4  29   5          0.49         -1.58        13.26 o                         
  -3  29   5          4.41         21.35        15.98 o                         
  -2  29   5          5.83         14.21        11.58 o                         
  -1  29   5          1.37         -1.44        11.16 o                         
   0  29   5         12.58         13.38        11.29 o                         
   1  29   5         80.34         75.74        14.07 o                         
   2  29   5          6.52          2.58        11.14 o                         
   3  29   5          5.55         16.56        14.20 o                         
   4  29   5          0.02          1.02        13.86 o                         
  -4  30   5         15.03         30.41        14.98 o                         
  -3  30   5          0.62         21.12        12.94 o                         
  -2  30   5         12.23          2.80        11.48 o                         
  -1  30   5         68.45        110.35        14.34 o                         
   0  30   5         24.45         35.63        11.81 o                         
   1  30   5          2.84         22.21        12.73 o                         
   2  30   5          0.38        -11.16        11.16 o                         
   3  30   5          5.99        -10.11        10.57 o                         
   4  30   5          8.39         27.14        39.81 o                         
  -3  31   5          0.99         12.75        19.63 o                         
  -2  31   5        107.45        141.39        19.22 o                         
  -1  31   5         22.04         23.40        17.84 o                         
   0  31   5         28.63         36.71        14.08 o                         
   1  31   5          5.11         -3.87        13.53 o                         
   2  31   5          0.00         11.69        14.97 o                         
 -12   0   6          7.34         31.49        21.57 o                         
 -11   0   6          1.22         -6.39        13.35 o                         
 -10   0   6         13.76          7.36        13.39 o                         
  -9   0   6         36.74         16.18        13.01 o                         
  -8   0   6        149.46        130.15        14.72 o                         
  -7   0   6         23.06         49.58        12.87 o                         
  -6   0   6        467.61        546.17        25.13 o                         
  -5   0   6          2.94         -5.27         5.27 o                         
  -4   0   6        399.33        505.07        19.20 o                         
  -3   0   6        997.43        967.20        23.45 o                         
  -2   0   6       2102.68       2022.10        40.14 o                         
  -1   0   6       1081.21       1229.20        26.12 o                         
   0   0   6        417.51        414.96        14.88 o                         
   1   0   6        211.44        227.31        14.59 o                         
   2   0   6         65.20         53.27         6.04 o                         
   3   0   6        908.06        892.07        24.04 o                         
   4   0   6        986.86        969.67        27.54 o                         
   5   0   6        330.32        406.55        17.75 o                         
   6   0   6        132.22        148.32        11.91 o                         
   7   0   6        226.30        265.98        17.34 o                         
   8   0   6         41.92         49.21        11.32 o                         
   9   0   6          9.68         -0.47        11.27 o                         
  10   0   6          1.80        -12.07        12.07 o                         
  11   0   6          6.88         -1.37        19.12 o                         
 -12   1   6          0.74          8.98        14.94 o                         
 -11   1   6          3.08          6.98        11.27 o                         
 -10   1   6         12.37          7.34        10.14 o                         
  -9   1   6          4.07         -0.20         7.41 o                         
  -8   1   6         14.15         -1.05         7.07 o                         
  -7   1   6        858.20        898.71        25.68 o                         
  -6   1   6        640.22        602.48        19.95 o                         
  -5   1   6        243.79        278.75        10.68 o                         
  -4   1   6          0.31          7.53         3.77 o                         
  -3   1   6        115.99        123.72         5.24 o                         
  -2   1   6        576.22        668.89        12.00 o                         
  -1   1   6        190.56        212.87         6.16 o                         
   0   1   6         68.55         46.60         4.08 o                         
   1   1   6        183.11        172.89         6.11 o                         
   2   1   6        158.57        181.70         6.61 o                         
   3   1   6        133.66        135.89         6.11 o                         
   4   1   6          6.69          3.34         4.45 o                         
   5   1   6        491.59        551.62        14.18 o                         
   6   1   6        959.74       1037.08        21.80 o                         
   7   1   6        306.06        310.64        12.97 o                         
   8   1   6         10.14         14.82         7.25 o                         
   9   1   6          2.28         -6.86         6.86 o                         
  10   1   6          0.12         -7.62         7.62 o                         
  11   1   6          2.03         24.36        12.82 o                         
 -12   2   6          0.58          4.58        14.85 o                         
 -11   2   6          7.54          7.93        12.54 o                         
 -10   2   6          1.55          8.57         9.61 o                         
  -9   2   6         27.76         13.16         7.85 o                         
  -8   2   6        145.71        126.11        10.64 o                         
  -7   2   6        115.75        149.37        10.62 o                         
  -6   2   6        210.99        223.20        11.88 o                         
  -5   2   6         60.78         55.21         6.03 o                         
  -4   2   6         97.69        115.09         5.95 o                         
  -3   2   6        485.86        480.27        12.49 o                         
  -2   2   6          0.90         -1.34         2.77 o                         
  -1   2   6         58.42         51.52         3.63 o                         
   0   2   6          8.88          1.23         2.74 o                         
   1   2   6          0.07          4.84         2.92 o                         
   2   2   6         32.38         19.05         3.49 o                         
   3   2   6         96.52         89.94         5.21 o                         
   4   2   6          1.26         -4.25         4.25 o                         
   5   2   6        453.63        537.90        14.33 o                         
   6   2   6         80.24        125.91         8.13 o                         
   7   2   6          0.00          2.52         5.98 o                         
   8   2   6         33.91         40.90         7.89 o                         
   9   2   6         82.16         55.57         9.11 o                         
  10   2   6          0.04         -1.91         9.46 o                         
  11   2   6          0.48         -0.12        13.38 o                         
 -12   3   6          0.99         -7.65        15.62 o                         
 -11   3   6          2.90          8.04        12.30 o                         
 -10   3   6          0.58         -8.93         8.93 o                         
  -9   3   6          5.10         -6.29         6.29 o                         
  -8   3   6         14.58         24.45         8.68 o                         
  -7   3   6         96.14         97.71         9.17 o                         
  -6   3   6        149.65        150.30         9.36 o                         
  -5   3   6        116.00        124.96         7.76 o                         
  -4   3   6        293.54        323.62         9.57 o                         
  -3   3   6         68.55         77.32         4.48 o                         
  -2   3   6        111.23        121.87         4.96 o                         
  -1   3   6        463.09        425.47         8.88 o                         
   0   3   6       1330.60       1324.79        21.02 o                         
   1   3   6        270.83        225.50         7.11 o                         
   2   3   6        555.17        549.14        12.88 o                         
   3   3   6        282.76        241.28         7.96 o                         
   4   3   6        257.00        269.66         9.74 o                         
   5   3   6         70.82         83.24         6.64 o                         
   6   3   6        839.66        844.66        19.73 o                         
   7   3   6         50.60         37.75         7.45 o                         
   8   3   6          0.72          2.89         7.53 o                         
   9   3   6          2.45         -2.59         7.67 o                         
  10   3   6          7.40          8.13         9.42 o                         
  11   3   6          0.20         -7.71        11.65 o                         
 -12   4   6          2.07        -13.11        13.60 o                         
 -11   4   6          0.88          3.57        11.90 o                         
 -10   4   6          2.26         -9.01         9.01 o                         
  -9   4   6          4.10         -3.21         7.59 o                         
  -8   4   6        155.80        163.31        11.35 o                         
  -7   4   6         66.65         64.08         8.24 o                         
  -6   4   6        148.60        125.00         9.19 o                         
  -5   4   6        242.81        245.79        12.05 o                         
  -4   4   6          7.72         17.06         3.85 o                         
  -3   4   6        122.67        112.23         5.29 o                         
  -2   4   6        119.82        129.30         5.26 o                         
  -1   4   6        477.17        488.56        10.10 o                         
   0   4   6        529.65        551.82        11.35 o                         
   1   4   6          9.66          8.55         2.95 o                         
   2   4   6          1.20          2.81         2.83 o                         
   3   4   6         25.59         33.79         4.13 o                         
   4   4   6        611.01        724.93        16.58 o                         
   5   4   6        180.94        170.66         8.52 o                         
   6   4   6        216.85        236.33        11.09 o                         
   7   4   6         52.17         60.15         7.77 o                         
   8   4   6          3.24          8.89         6.57 o                         
   9   4   6          7.78         -7.95         7.95 o                         
  10   4   6          1.19         -9.46         9.46 o                         
  11   4   6          0.76         -0.24        14.03 o                         
 -12   5   6          0.67         -9.13        14.09 o                         
 -11   5   6          0.49         14.83        13.24 o                         
 -10   5   6          0.03         -5.85        10.80 o                         
  -9   5   6          0.17         -7.58         7.58 o                         
  -8   5   6          4.01          6.37         7.74 o                         
  -7   5   6        128.35         95.19         8.85 o                         
  -6   5   6        413.95        367.36        19.15 o                         
  -5   5   6         14.76         15.35         4.87 o                         
  -4   5   6          9.98          8.40         3.46 o                         
  -3   5   6         49.27         60.38         4.45 o                         
  -2   5   6        654.26        634.24        12.58 o                         
  -1   5   6        420.60        464.87         9.71 o                         
   0   5   6        136.47        140.26         7.53 o                         
   1   5   6        417.75        454.48        10.66 o                         
   2   5   6          2.38         -1.80         2.88 o                         
   3   5   6        582.64        684.01        14.38 o                         
   4   5   6          9.92          6.65         4.26 o                         
   5   5   6        619.28        694.38        17.86 o                         
   6   5   6        249.72        252.71        10.40 o                         
   7   5   6         95.45        108.38         8.91 o                         
   8   5   6        157.00        152.87        11.19 o                         
   9   5   6         20.87         24.13         8.84 o                         
  10   5   6          3.35          2.00        10.12 o                         
  11   5   6          0.78        -12.60        12.60 o                         
 -12   6   6          2.62         16.25        30.86 o                         
 -11   6   6          7.77         14.64        14.67 o                         
 -10   6   6          5.28         -6.07        10.22 o                         
  -9   6   6          3.54         -7.81         7.81 o                         
  -8   6   6         90.82         58.27        11.20 o                         
  -7   6   6          0.67          3.58         6.71 o                         
  -6   6   6        118.14         91.57         8.55 o                         
  -5   6   6        406.69        448.65        13.63 o                         
  -4   6   6         11.26          6.91         3.63 o                         
  -3   6   6         15.66          8.44         3.55 o                         
  -2   6   6          8.34          9.06         3.15 o                         
  -1   6   6         36.15         42.05         3.30 o                         
   0   6   6        143.75        127.25         5.88 o                         
   1   6   6          0.13          3.94         3.07 o                         
   2   6   6         41.36         46.81         4.13 o                         
   3   6   6        406.62        433.49        11.07 o                         
   4   6   6          0.03         -4.30         4.30 o                         
   5   6   6         96.03         95.82         7.65 o                         
   6   6   6         17.70         12.71         6.40 o                         
   7   6   6        285.01        294.43        14.08 o                         
   8   6   6         51.17         56.86         8.88 o                         
   9   6   6         17.53         24.61         9.85 o                         
  10   6   6          0.47          1.34        11.17 o                         
  11   6   6          9.77          1.51        14.57 o                         
 -11   7   6          1.23          6.10        12.19 o                         
 -10   7   6          0.68         -5.96         9.26 o                         
  -9   7   6          5.03         -0.97         7.81 o                         
  -8   7   6          3.01         -9.41         9.41 o                         
  -7   7   6          0.07         -0.44         6.35 o                         
  -6   7   6          5.88         -1.31         6.13 o                         
  -5   7   6        403.81        398.67        14.10 o                         
  -4   7   6        161.23        129.53         6.55 o                         
  -3   7   6         13.25         24.81         3.90 o                         
  -2   7   6         55.17         57.55         4.42 o                         
  -1   7   6          9.77          7.05         3.44 o                         
   0   7   6        244.04        208.75         7.66 o                         
   1   7   6       1306.50       1297.80        21.45 o                         
   2   7   6         10.94          8.65         3.38 o                         
   3   7   6        112.90        125.64         6.16 o                         
   4   7   6         70.00         72.72         6.69 o                         
   5   7   6          8.64         11.77         5.76 o                         
   6   7   6         22.40         23.14         6.70 o                         
   7   7   6          0.25         12.49         7.18 o                         
   8   7   6        301.61        288.26        15.46 o                         
   9   7   6          1.97         15.20         9.67 o                         
  10   7   6          2.55          1.54        11.83 o                         
  11   7   6          1.66          7.91        14.87 o                         
 -11   8   6          2.14         12.18        13.63 o                         
 -10   8   6          5.48         -1.41        10.76 o                         
  -9   8   6         10.40         -4.09         8.00 o                         
  -8   8   6          1.93         -6.77         6.77 o                         
  -7   8   6         32.20         37.97         8.04 o                         
  -6   8   6         19.04         26.84         6.69 o                         
  -5   8   6         75.48         72.61         7.08 o                         
  -4   8   6        140.76        152.42         7.66 o                         
  -3   8   6         97.08        101.06         5.74 o                         
  -2   8   6         27.44         17.36         3.89 o                         
  -1   8   6         11.93         21.98         3.90 o                         
   0   8   6        170.05        199.35         7.25 o                         
   1   8   6         15.57         17.00         3.58 o                         
   2   8   6        127.89        111.12         5.84 o                         
   3   8   6         64.55         57.61         5.50 o                         
   4   8   6          2.82         -4.18         4.18 o                         
   5   8   6         79.64        108.87         7.87 o                         
   6   8   6         44.90         43.83         7.32 o                         
   7   8   6          3.10          0.55         6.75 o                         
   8   8   6          0.01          8.05         8.48 o                         
   9   8   6         15.57         20.17         9.80 o                         
  10   8   6          2.84         -7.15        11.70 o                         
  11   8   6          1.70          9.55        14.51 o                         
 -11   9   6          0.63          5.36        13.87 o                         
 -10   9   6          3.83         -4.45        10.32 o                         
  -9   9   6          0.01         -8.08         8.08 o                         
  -8   9   6         25.62         18.92         7.67 o                         
  -7   9   6          8.99         -0.61         6.63 o                         
  -6   9   6        304.34        290.86        18.77 o                         
  -5   9   6         37.56         43.53         6.04 o                         
  -4   9   6         19.39         12.08         4.82 o                         
  -3   9   6         38.50         36.57         5.16 o                         
  -2   9   6        185.84        204.02         8.20 o                         
  -1   9   6       1324.79       1317.58        23.32 o                         
   0   9   6         95.74        101.10         5.58 o                         
   1   9   6       1195.43       1240.69        21.02 o                         
   2   9   6         24.23         19.13         4.09 o                         
   3   9   6         72.46         74.28         5.59 o                         
   4   9   6          0.01         11.47         4.59 o                         
   5   9   6          6.75         12.35         6.03 o                         
   6   9   6        508.01        525.49        16.86 o                         
   7   9   6          1.72         -3.15         6.85 o                         
   8   9   6         45.13         27.51         9.16 o                         
   9   9   6          0.22         -8.93         9.99 o                         
  10   9   6          4.90          3.78        13.31 o                         
  11   9   6          0.00        -15.04        15.04 o                         
 -11  10   6          0.37         -1.59        13.50 o                         
 -10  10   6          6.96         14.77        10.35 o                         
  -9  10   6          0.01         -1.39         8.35 o                         
  -8  10   6          2.69         -3.12         7.72 o                         
  -7  10   6         82.24         65.34         8.44 o                         
  -6  10   6        355.38        317.41        13.64 o                         
  -5  10   6         20.72         14.06         5.35 o                         
  -4  10   6         28.06         19.04         5.33 o                         
  -3  10   6        247.29        275.28        10.80 o                         
  -2  10   6        172.37        171.81         7.82 o                         
  -1  10   6        446.04        434.30        12.92 o                         
   0  10   6         22.78         13.97         4.58 o                         
   1  10   6          2.93         -0.25         3.64 o                         
   2  10   6          2.14          1.79         3.87 o                         
   3  10   6        387.01        426.65        13.28 o                         
   4  10   6        285.69        284.54        11.16 o                         
   5  10   6        151.27        165.17         9.58 o                         
   6  10   6        442.49        470.75        16.63 o                         
   7  10   6          4.39          2.51         7.45 o                         
   8  10   6          9.02         11.14         9.81 o                         
   9  10   6          0.09         -9.34         9.86 o                         
  10  10   6         17.10         13.36        15.98 o                         
  11  10   6          3.55        -12.21        18.57 o                         
 -11  11   6          3.80         -6.13        21.08 o                         
 -10  11   6         10.23         18.19        11.56 o                         
  -9  11   6         17.43         30.17        10.85 o                         
  -8  11   6          8.70          2.16         7.97 o                         
  -7  11   6          0.89         12.43         7.11 o                         
  -6  11   6        308.37        316.79        16.57 o                         
  -5  11   6         87.56         81.42         8.24 o                         
  -4  11   6          5.42         -0.75         5.45 o                         
  -3  11   6        541.42        651.85        17.77 o                         
  -2  11   6         38.51         24.73         5.12 o                         
  -1  11   6         14.56         13.90         4.90 o                         
   0  11   6          0.71         -0.60         4.35 o                         
   1  11   6          0.39         -4.04         4.04 o                         
   2  11   6          0.31         -2.72         3.78 o                         
   3  11   6         27.01         32.83         5.36 o                         
   4  11   6        140.58        148.12         8.96 o                         
   5  11   6        215.11        235.45        12.65 o                         
   6  11   6        139.12        144.80        10.60 o                         
   7  11   6          3.46         -6.69         7.89 o                         
   8  11   6         10.76          1.06         9.37 o                         
   9  11   6          6.52         -6.74        10.50 o                         
  10  11   6          0.57          0.53        13.98 o                         
 -11  12   6          0.05         21.36        17.41 o                         
 -10  12   6          0.62        -13.70        13.70 o                         
  -9  12   6          0.00         -8.51         8.51 o                         
  -8  12   6          0.08          0.79         8.46 o                         
  -7  12   6          3.10         -0.15         7.97 o                         
  -6  12   6        106.06         97.85        12.34 o                         
  -5  12   6         54.37         67.45         8.28 o                         
  -4  12   6        186.08        195.84        10.51 o                         
  -3  12   6        290.15        301.79        12.27 o                         
  -2  12   6         55.57         83.92         7.05 o                         
  -1  12   6         25.16         31.66         5.28 o                         
   0  12   6        390.63        396.74        12.70 o                         
   1  12   6          3.62         -1.13         4.24 o                         
   2  12   6        278.46        290.67        11.26 o                         
   3  12   6          8.04          3.90         5.05 o                         
   4  12   6        682.27        731.45        19.83 o                         
   5  12   6          0.29         31.95         7.53 o                         
   6  12   6          4.73          8.27         7.06 o                         
   7  12   6        111.65        134.13        12.94 o                         
   8  12   6          0.03         -8.43        10.51 o                         
   9  12   6          0.76         -9.88         9.88 o                         
  10  12   6          0.13         -0.15        14.87 o                         
 -11  13   6          0.00        -11.97        16.73 o                         
 -10  13   6          7.00          7.53        15.79 o                         
  -9  13   6          0.30         -5.36         8.90 o                         
  -8  13   6          4.87         -4.76         8.49 o                         
  -7  13   6          1.84         -7.63         7.63 o                         
  -6  13   6         70.82         51.57        10.33 o                         
  -5  13   6        154.57        136.87        10.47 o                         
  -4  13   6          6.59         -5.45         5.45 o                         
  -3  13   6         98.13         85.41         7.81 o                         
  -2  13   6        116.87        133.03         9.98 o                         
  -1  13   6          4.67          6.42         4.46 o                         
   0  13   6        117.95        120.06         7.71 o                         
   1  13   6          0.05         -0.86         4.25 o                         
   2  13   6          2.09          2.50         4.97 o                         
   3  13   6         27.60         32.98         6.56 o                         
   4  13   6        191.09        187.81        12.43 o                         
   5  13   6        503.29        532.71        18.76 o                         
   6  13   6         77.97         80.06         9.14 o                         
   7  13   6         31.32         32.46         9.38 o                         
   8  13   6         31.17         20.86         9.70 o                         
   9  13   6          3.05        -11.64        11.64 o                         
  10  13   6          0.10         -4.34        15.29 o                         
 -10  14   6         26.37         41.09        15.77 o                         
  -9  14   6          4.10         -4.01         9.97 o                         
  -8  14   6         23.88         46.09        10.60 o                         
  -7  14   6         13.98          4.40         9.20 o                         
  -6  14   6         26.88         21.29         8.90 o                         
  -5  14   6          7.35         -6.98         6.98 o                         
  -4  14   6        484.36        484.31        20.33 o                         
  -3  14   6         50.39         55.49         8.37 o                         
  -2  14   6         54.28         46.36         6.20 o                         
  -1  14   6        225.58        212.56        10.38 o                         
   0  14   6        122.50        135.87         8.50 o                         
   1  14   6         69.66         52.58         6.77 o                         
   2  14   6         38.15         26.53         6.81 o                         
   3  14   6        236.95        243.50        11.78 o                         
   4  14   6        730.11        779.17        30.00 o                         
   5  14   6         54.32         76.55         9.32 o                         
   6  14   6         15.45         26.71         8.17 o                         
   7  14   6         10.44          5.22         8.99 o                         
   8  14   6         13.68          2.32        10.38 o                         
   9  14   6          0.00         -9.84        11.74 o                         
  10  14   6          4.79          5.53        14.02 o                         
 -10  15   6          0.57         -1.22        15.18 o                         
  -9  15   6          9.75         -8.76         8.76 o                         
  -8  15   6          0.04         -7.64         8.45 o                         
  -7  15   6         16.00         -1.11         7.84 o                         
  -6  15   6         50.74         42.18        10.38 o                         
  -5  15   6        109.48        101.23        10.17 o                         
  -4  15   6          0.79         12.48         7.41 o                         
  -3  15   6        503.66        476.17        17.72 o                         
  -2  15   6         37.95         59.41         7.30 o                         
  -1  15   6        204.05        218.20        10.73 o                         
   0  15   6        113.56        119.83         8.26 o                         
   1  15   6        222.53        241.85        11.11 o                         
   2  15   6          3.12         -0.41         5.75 o                         
   3  15   6        461.93        488.86        16.91 o                         
   4  15   6          0.11          4.54         6.16 o                         
   5  15   6         99.65        121.37        10.26 o                         
   6  15   6         48.03         31.19         8.74 o                         
   7  15   6          8.39          0.61         8.54 o                         
   8  15   6          7.98          1.95         9.25 o                         
   9  15   6          1.66         -7.49        16.01 o                         
  10  15   6          8.18         36.67        16.56 o                         
 -10  16   6          0.46         11.62        14.19 o                         
  -9  16   6          9.61         27.77        12.58 o                         
  -8  16   6         23.19          5.16        10.87 o                         
  -7  16   6          3.02         -8.35         8.35 o                         
  -6  16   6         28.50         30.80        10.90 o                         
  -5  16   6         12.01         10.25         7.68 o                         
  -4  16   6        599.32        608.77        24.10 o                         
  -3  16   6        190.95        191.93        12.07 o                         
  -2  16   6         31.15         29.26         6.49 o                         
  -1  16   6        170.34        162.30        11.90 o                         
   0  16   6          0.45         -5.61         5.61 o                         
   1  16   6         59.88         59.96         8.49 o                         
   2  16   6         17.31         19.44         6.77 o                         
   3  16   6         42.04         38.50         7.10 o                         
   4  16   6          6.54         11.62         6.89 o                         
   5  16   6         16.42         13.73         7.64 o                         
   6  16   6         93.70         91.65        10.61 o                         
   7  16   6          1.08        -10.05        10.05 o                         
   8  16   6          2.42         -8.94        10.13 o                         
   9  16   6         16.33          7.39        14.01 o                         
  10  16   6          2.52         11.03        21.91 o                         
 -10  17   6          0.20          6.88        16.69 o                         
  -9  17   6          0.20         -6.84        12.17 o                         
  -8  17   6          0.44         18.03        10.75 o                         
  -7  17   6          0.40         -2.77         8.93 o                         
  -6  17   6          0.28         -0.69         9.20 o                         
  -5  17   6        104.17        105.15        10.01 o                         
  -4  17   6        110.40        125.32        10.76 o                         
  -3  17   6         15.06         10.86         6.56 o                         
  -2  17   6        241.19        218.07        11.73 o                         
  -1  17   6         22.66         25.49         6.52 o                         
   0  17   6         77.20         68.78         8.09 o                         
   1  17   6          0.82         -5.55         5.55 o                         
   2  17   6         21.59         24.63         6.86 o                         
   3  17   6         20.57         14.22         6.47 o                         
   4  17   6          3.93         -1.47         7.47 o                         
   5  17   6         34.05         24.69         8.35 o                         
   6  17   6          0.60          9.20         8.91 o                         
   7  17   6          2.12        -10.78        10.78 o                         
   8  17   6          4.75          1.79        10.38 o                         
   9  17   6          3.78         -5.78        17.11 o                         
 -10  18   6          1.22         34.98        37.22 o                         
  -9  18   6          0.89         17.50        14.13 o                         
  -8  18   6          1.45        -12.01        12.01 o                         
  -7  18   6          0.80          0.96         9.47 o                         
  -6  18   6          0.15          1.46         9.21 o                         
  -5  18   6         93.83        105.91        10.88 o                         
  -4  18   6         17.56         20.88         8.06 o                         
  -3  18   6        127.79        103.66        11.04 o                         
  -2  18   6         43.61         35.90         7.76 o                         
  -1  18   6          2.34         -2.92         6.26 o                         
   0  18   6        220.48        241.44        13.41 o                         
   1  18   6         10.62          6.06         6.70 o                         
   2  18   6        316.29        320.19        15.03 o                         
   3  18   6         85.27         96.23         9.91 o                         
   4  18   6         46.85         42.03         7.93 o                         
   5  18   6         68.75         53.81        10.05 o                         
   6  18   6         20.31          5.99         9.73 o                         
   7  18   6          0.04         -9.33         9.33 o                         
   8  18   6         39.56         31.45        12.74 o                         
   9  18   6          0.18         -4.03        16.42 o                         
  -9  19   6          4.39         16.01        14.17 o                         
  -8  19   6          2.48         -3.66        10.12 o                         
  -7  19   6          0.08         -9.20         9.20 o                         
  -6  19   6          5.46          2.49         8.22 o                         
  -5  19   6        130.48        158.68        12.03 o                         
  -4  19   6        113.99        117.58        11.88 o                         
  -3  19   6          0.15         -0.43         7.18 o                         
  -2  19   6        410.28        450.29        17.37 o                         
  -1  19   6         22.16         22.14         7.76 o                         
   0  19   6        192.75        243.01        13.30 o                         
   1  19   6          7.77          6.58         6.58 o                         
   2  19   6         50.95         54.45         8.64 o                         
   3  19   6          0.52         -1.87         7.73 o                         
   4  19   6          0.05         -5.70         7.65 o                         
   5  19   6          2.08         -0.28         7.67 o                         
   6  19   6          6.56         -7.04         8.43 o                         
   7  19   6         11.40          5.37        11.76 o                         
   8  19   6          4.31        -11.41        11.41 o                         
   9  19   6          1.35        -15.08        15.08 o                         
  -9  20   6          3.27        -13.15        13.15 o                         
  -8  20   6          2.53          4.56        12.03 o                         
  -7  20   6          3.55          9.97        10.40 o                         
  -6  20   6         29.24          9.55         9.17 o                         
  -5  20   6         70.10        106.90        11.30 o                         
  -4  20   6         69.26         47.50         9.72 o                         
  -3  20   6        149.49        140.85        12.35 o                         
  -2  20   6         90.07         74.07         9.25 o                         
  -1  20   6         60.39         65.94         9.35 o                         
   0  20   6         90.94         90.70        10.04 o                         
   1  20   6          0.07          4.52         6.80 o                         
   2  20   6         23.50         36.51         8.37 o                         
   3  20   6        145.65        120.80        10.94 o                         
   4  20   6         66.56         52.27         9.95 o                         
   5  20   6          8.19          3.96         8.84 o                         
   6  20   6          1.84         -9.06         9.06 o                         
   7  20   6          9.12         15.32        11.20 o                         
   8  20   6          0.04        -13.04        13.04 o                         
  -9  21   6          2.37         14.47        15.73 o                         
  -8  21   6          4.39         -4.17        12.07 o                         
  -7  21   6          0.63         -6.84         9.91 o                         
  -6  21   6          4.50         20.80        10.65 o                         
  -5  21   6         25.46         26.96        10.20 o                         
  -4  21   6          5.41         -0.49         8.78 o                         
  -3  21   6         13.36         30.33         9.97 o                         
  -2  21   6         12.83          0.19         7.24 o                         
  -1  21   6          0.16         -7.07         7.07 o                         
   0  21   6          9.91          7.37         7.66 o                         
   1  21   6        423.56        418.28        17.48 o                         
   2  21   6        691.20        640.79        22.52 o                         
   3  21   6         77.83         65.12         9.50 o                         
   4  21   6         20.49          3.77         8.45 o                         
   5  21   6         31.94         28.46        10.07 o                         
   6  21   6         25.51         33.97        10.74 o                         
   7  21   6          2.76        -11.35        11.35 o                         
   8  21   6         10.06        -12.06        15.04 o                         
  -8  22   6          0.75          6.42        16.43 o                         
  -7  22   6          7.90         26.39        12.33 o                         
  -6  22   6         61.92         61.43        12.80 o                         
  -5  22   6          3.34         24.03         8.96 o                         
  -4  22   6         14.66         13.23         9.03 o                         
  -3  22   6         97.35        102.66        11.86 o                         
  -2  22   6        158.54        182.08        14.13 o                         
  -1  22   6         24.09          0.82         7.56 o                         
   0  22   6         12.44          4.76         8.26 o                         
   1  22   6         45.78         41.37         9.44 o                         
   2  22   6          0.43          4.12         8.51 o                         
   3  22   6         43.98         39.32         9.78 o                         
   4  22   6         61.00         52.99        10.52 o                         
   5  22   6          7.28          4.88        10.10 o                         
   6  22   6          0.09         -5.07         9.58 o                         
   7  22   6          9.50        -12.12        12.12 o                         
   8  22   6          0.01        -17.93        17.93 o                         
  -8  23   6          8.05         -0.81        13.62 o                         
  -7  23   6         38.28         46.00        14.38 o                         
  -6  23   6         14.22         18.94         9.86 o                         
  -5  23   6         97.72         87.94        11.62 o                         
  -4  23   6          2.98          9.27        10.35 o                         
  -3  23   6         45.48         32.82         9.81 o                         
  -2  23   6         22.44         32.05         9.63 o                         
  -1  23   6         63.98         51.91         8.97 o                         
   0  23   6        106.30         83.99        11.42 o                         
   1  23   6          1.61         -7.92         7.92 o                         
   2  23   6         27.02         33.65         9.35 o                         
   3  23   6          6.07         -3.48         8.12 o                         
   4  23   6         12.28         19.22         9.04 o                         
   5  23   6         79.32         97.43        12.75 o                         
   6  23   6          3.95         -2.56        12.12 o                         
   7  23   6         19.58         28.06        14.91 o                         
  -7  24   6          3.37         14.71        16.49 o                         
  -6  24   6          0.96         13.51        13.15 o                         
  -5  24   6          0.68          6.15         9.30 o                         
  -4  24   6          1.99         20.32        10.39 o                         
  -3  24   6          2.76         -0.43         9.38 o                         
  -2  24   6         78.78         90.62        11.49 o                         
  -1  24   6          6.23          5.58         8.02 o                         
   0  24   6          0.98          7.90         8.35 o                         
   1  24   6         97.70        111.56        11.68 o                         
   2  24   6          7.92         19.81         9.97 o                         
   3  24   6         37.34         33.17         9.47 o                         
   4  24   6          9.38         -8.12         9.54 o                         
   5  24   6          0.19         12.54        10.79 o                         
   6  24   6          6.03         -1.50        13.80 o                         
   7  24   6         25.31         20.25        19.23 o                         
  -7  25   6         16.77         14.95        15.78 o                         
  -6  25   6         17.83         34.04        14.52 o                         
  -5  25   6          0.66         -0.31        10.59 o                         
  -4  25   6          0.12          2.15         9.48 o                         
  -3  25   6          9.93          7.04        10.11 o                         
  -2  25   6         16.15          6.97         9.31 o                         
  -1  25   6         48.86         53.40        10.20 o                         
   0  25   6          5.10         -3.66         8.93 o                         
   1  25   6          0.48         -5.31         8.24 o                         
   2  25   6         85.74         65.52        11.95 o                         
   3  25   6          0.53         10.88         9.92 o                         
   4  25   6          2.68          3.40        10.39 o                         
   5  25   6         45.76         45.05        17.11 o                         
   6  25   6         14.58         18.43        14.76 o                         
  -6  26   6         28.66         54.66        17.79 o                         
  -5  26   6         53.00         53.92        13.67 o                         
  -4  26   6         21.38         32.36        11.55 o                         
  -3  26   6          2.06         26.91        12.05 o                         
  -2  26   6          0.01         -9.50         9.50 o                         
  -1  26   6         47.87         67.31        10.91 o                         
   0  26   6         21.18         26.32        10.12 o                         
   1  26   6         50.74         50.08        10.28 o                         
   2  26   6          0.00          1.90         9.96 o                         
   3  26   6         53.77         34.08        12.57 o                         
   4  26   6          9.61         37.54        15.63 o                         
   5  26   6          2.18         -8.75        12.86 o                         
   6  26   6          0.36          5.92        19.66 o                         
  -6  27   6          0.33          3.25        14.51 o                         
  -5  27   6         46.39         69.32        15.79 o                         
  -4  27   6          1.08         -7.67        11.10 o                         
  -3  27   6          1.04          9.11        14.23 o                         
  -2  27   6          8.03         22.68        11.24 o                         
  -1  27   6         30.72         49.71        10.75 o                         
   0  27   6          7.28         19.44         9.85 o                         
   1  27   6         21.78         21.40         9.17 o                         
   2  27   6          9.79         18.09        11.40 o                         
   3  27   6          2.21        -11.01        11.01 o                         
   4  27   6         10.99         -7.17        14.97 o                         
   5  27   6          2.33        -13.86        13.86 o                         
  -5  28   6         11.53         26.67        14.45 o                         
  -4  28   6         11.45         15.54        13.92 o                         
  -3  28   6         21.52         34.97        14.93 o                         
  -2  28   6          3.29          4.22        11.29 o                         
  -1  28   6         17.31         30.61        13.00 o                         
   0  28   6         14.46         12.99        11.29 o                         
   1  28   6         13.63         17.75        11.17 o                         
   2  28   6          8.99         17.62        13.13 o                         
   3  28   6          4.84         25.54        14.47 o                         
   4  28   6          0.03          4.36        16.01 o                         
  -4  29   6          3.05         13.41        14.35 o                         
  -3  29   6         12.75         31.91        14.86 o                         
  -2  29   6          3.96          1.57        13.50 o                         
  -1  29   6         20.25         34.76        12.14 o                         
   0  29   6         15.85         21.59        11.82 o                         
   1  29   6          0.64         10.50        11.82 o                         
   2  29   6          3.03         13.65        14.25 o                         
   3  29   6          7.01         10.07        14.01 o                         
   4  29   6         13.34         -1.61        21.06 o                         
  -3  30   6          8.20          8.54        15.17 o                         
  -2  30   6         24.32         15.29        16.19 o                         
  -1  30   6          6.18         15.03        13.12 o                         
   0  30   6          2.14         16.34        12.78 o                         
   1  30   6         24.99         37.35        14.21 o                         
   2  30   6          2.63         18.55        19.16 o                         
   0  31   6          1.01         14.96        16.90 o                         
 -11   1   7          0.31        -11.53        12.32 o                         
 -10   1   7          0.01          3.93         9.23 o                         
  -9   1   7          1.02         -6.55         8.35 o                         
  -8   1   7          0.66         -6.82         6.82 o                         
  -7   1   7          0.00         -6.42         6.98 o                         
  -6   1   7          1.84         16.92         6.54 o                         
  -5   1   7         57.78         66.57         7.03 o                         
  -4   1   7         47.56         48.31         5.86 o                         
  -3   1   7          6.42          6.60         3.33 o                         
  -2   1   7        176.08        201.48         6.81 o                         
  -1   1   7        359.22        365.78         9.55 o                         
   0   1   7        337.52        329.55         9.00 o                         
   1   1   7        497.89        509.77        12.82 o                         
   2   1   7          1.90         -3.17         3.17 o                         
   3   1   7          0.42         -3.60         3.60 o                         
   4   1   7         11.15         11.36         5.05 o                         
   5   1   7         30.56         14.48         5.87 o                         
   6   1   7          2.51         -5.46         5.46 o                         
   7   1   7        100.56         81.48         8.92 o                         
   8   1   7          2.06          1.70         7.59 o                         
   9   1   7          2.99         -7.58         8.28 o                         
  10   1   7          0.00          2.79         9.85 o                         
  11   1   7          0.64         18.37        15.14 o                         
 -11   2   7          1.06        -10.10        12.34 o                         
 -10   2   7          6.17          1.70         9.24 o                         
  -9   2   7          0.32         -7.83         7.83 o                         
  -8   2   7          0.98         -6.99         6.99 o                         
  -7   2   7          8.93         -1.65         7.03 o                         
  -6   2   7          8.71          4.44         6.48 o                         
  -5   2   7         49.10         47.75         6.54 o                         
  -4   2   7          0.13          0.06         4.82 o                         
  -3   2   7       1095.00       1013.91        17.55 o                         
  -2   2   7          0.00          3.38         3.33 o                         
  -1   2   7         65.22         79.04         4.58 o                         
   0   2   7        674.18        616.35        13.03 o                         
   1   2   7        500.54        584.59        13.84 o                         
   2   2   7         13.75          7.52         3.55 o                         
   3   2   7          0.26         -3.69         3.69 o                         
   4   2   7         12.06         -4.63         4.63 o                         
   5   2   7          9.18          8.01         5.37 o                         
   6   2   7         41.75         32.77         6.78 o                         
   7   2   7          8.02          2.77         7.71 o                         
   8   2   7         52.35         36.43         8.70 o                         
   9   2   7          0.48          0.80         9.13 o                         
  10   2   7          0.01         -2.26        10.51 o                         
  11   2   7          0.84        -11.61        15.99 o                         
 -11   3   7          0.00         13.76        13.97 o                         
 -10   3   7          3.75          0.81         9.49 o                         
  -9   3   7          2.96         -7.75         7.96 o                         
  -8   3   7         39.69         15.82         8.08 o                         
  -7   3   7        165.26        182.77        12.44 o                         
  -6   3   7        110.25        117.51         9.10 o                         
  -5   3   7        465.54        426.68        13.77 o                         
  -4   3   7        101.89        105.45         7.26 o                         
  -3   3   7        133.26        128.73         5.86 o                         
  -2   3   7        716.70        733.93        13.32 o                         
  -1   3   7         28.17         18.57         3.64 o                         
   0   3   7        233.70        267.53         8.49 o                         
   1   3   7        595.37        640.09        16.43 o                         
   2   3   7        123.98        133.03         7.00 o                         
   3   3   7          0.03         10.58         4.27 o                         
   4   3   7         41.37         37.45         6.21 o                         
   5   3   7        208.73        220.92        10.66 o                         
   6   3   7          1.80         -5.43         5.43 o                         
   7   3   7         76.90         63.77        10.74 o                         
   8   3   7         51.07         66.37        10.05 o                         
   9   3   7         31.84         25.41         9.85 o                         
  10   3   7         10.07          4.29        10.70 o                         
  11   3   7          0.24          1.25        13.94 o                         
 -11   4   7          2.23         -7.93        12.95 o                         
 -10   4   7          0.93         -9.98         9.98 o                         
  -9   4   7          0.60          2.40         8.71 o                         
  -8   4   7          0.40         -7.39         7.39 o                         
  -7   4   7        330.53        348.90        16.22 o                         
  -6   4   7        308.72        344.29        13.96 o                         
  -5   4   7          0.84         13.12         5.41 o                         
  -4   4   7        110.79         93.10         7.30 o                         
  -3   4   7        684.03        711.60        14.30 o                         
  -2   4   7        171.77        181.01         6.78 o                         
  -1   4   7         10.96          6.33         3.51 o                         
   0   4   7        600.35        668.98        14.48 o                         
   1   4   7          8.55         25.20         4.25 o                         
   2   4   7        741.68        820.37        17.32 o                         
   3   4   7         20.94         20.15         4.77 o                         
   4   4   7          6.29          1.78         5.28 o                         
   5   4   7        270.04        307.61        12.34 o                         
   6   4   7          3.45         -1.32         5.91 o                         
   7   4   7         21.95         23.99         8.22 o                         
   8   4   7        107.08         94.04        10.82 o                         
   9   4   7          0.00          1.07         8.78 o                         
  10   4   7          2.06          6.76        11.13 o                         
  11   4   7          1.48         -5.02        16.36 o                         
 -11   5   7          0.02         -0.03        12.88 o                         
 -10   5   7          0.84          5.16        10.61 o                         
  -9   5   7          1.40          3.26         8.34 o                         
  -8   5   7         20.66         16.00         7.87 o                         
  -7   5   7         52.78         39.94         9.43 o                         
  -6   5   7        234.96        227.54        12.86 o                         
  -5   5   7         52.13         56.95         6.73 o                         
  -4   5   7         23.94          8.97         4.75 o                         
  -3   5   7         63.09         56.22         5.06 o                         
  -2   5   7        690.90        713.28        14.91 o                         
  -1   5   7          1.92          3.29         3.46 o                         
   0   5   7         16.98         21.28         3.60 o                         
   1   5   7          0.63         -3.58         3.58 o                         
   2   5   7         67.75         83.74         6.23 o                         
   3   5   7         72.12         77.84         6.03 o                         
   4   5   7         15.27         10.79         5.67 o                         
   5   5   7          0.49          1.39         5.93 o                         
   6   5   7         16.52          8.29         6.15 o                         
   7   5   7         24.40         11.03         7.95 o                         
   8   5   7         38.09         44.66         9.72 o                         
   9   5   7         35.87         31.81         9.69 o                         
  10   5   7          1.86          6.52        10.77 o                         
  11   5   7          3.23         -8.39        15.17 o                         
 -11   6   7          3.45          7.93        13.12 o                         
 -10   6   7          0.68         11.85         9.67 o                         
  -9   6   7          1.67         10.79         8.78 o                         
  -8   6   7          0.22         -2.14         8.12 o                         
  -7   6   7          9.27          5.98         7.20 o                         
  -6   6   7          0.00          6.13         6.53 o                         
  -5   6   7        324.88        310.69        12.29 o                         
  -4   6   7        269.09        281.03        12.94 o                         
  -3   6   7         23.72         17.34         4.82 o                         
  -2   6   7         40.53         30.51         4.48 o                         
  -1   6   7        193.74        200.32         8.50 o                         
   0   6   7       1708.17       1733.05        27.98 o                         
   1   6   7        843.07        884.66        17.54 o                         
   2   6   7        212.65        217.60         9.34 o                         
   3   6   7         13.35         19.23         4.84 o                         
   4   6   7          1.25         -4.90         4.90 o                         
   5   6   7          1.66         -6.08         6.08 o                         
   6   6   7         31.12         26.29         7.23 o                         
   7   6   7          0.00          3.78         7.99 o                         
   8   6   7         14.16         17.29         8.33 o                         
   9   6   7          6.53         -5.22         9.36 o                         
  10   6   7          4.48         -3.13        11.96 o                         
  11   6   7          0.45        -15.40        15.40 o                         
 -11   7   7          3.41         14.21        13.67 o                         
 -10   7   7          3.40         -2.95        10.47 o                         
  -9   7   7          0.03          9.93         8.59 o                         
  -8   7   7          0.26         -6.88         7.27 o                         
  -7   7   7          2.33         -6.75         6.75 o                         
  -6   7   7         28.41         23.98         7.50 o                         
  -5   7   7        183.82        180.78        10.92 o                         
  -4   7   7         52.33         56.97         6.11 o                         
  -3   7   7          0.01          0.93         4.34 o                         
  -2   7   7         29.04         22.36         4.52 o                         
  -1   7   7         17.86         17.93         4.24 o                         
   0   7   7         15.76         29.80         4.29 o                         
   1   7   7          0.18         -3.66         3.66 o                         
   2   7   7        132.46        141.87         7.02 o                         
   3   7   7         34.39         30.58         5.31 o                         
   4   7   7         99.82         86.52         7.54 o                         
   5   7   7          9.18          8.17         6.68 o                         
   6   7   7        142.83        127.19         9.22 o                         
   7   7   7        121.68        121.13        10.31 o                         
   8   7   7          1.50         -6.47         8.81 o                         
   9   7   7          0.33         -4.98         9.50 o                         
  10   7   7          3.60         12.45        12.05 o                         
  11   7   7          0.72         31.41        43.99 o                         
 -11   8   7          7.87         33.69        22.24 o                         
 -10   8   7         24.66         46.62        12.38 o                         
  -9   8   7          0.78         -2.91         8.62 o                         
  -8   8   7          1.41         -7.80         7.80 o                         
  -7   8   7         13.61          4.47         8.57 o                         
  -6   8   7         26.56         11.69         7.63 o                         
  -5   8   7         72.75         77.87         8.40 o                         
  -4   8   7        397.44        373.64        13.71 o                         
  -3   8   7        165.74        206.18         9.39 o                         
  -2   8   7         10.04          4.25         4.24 o                         
  -1   8   7         47.28         61.57         5.44 o                         
   0   8   7        474.95        503.67        13.04 o                         
   1   8   7         15.31         10.00         4.27 o                         
   2   8   7        167.57        167.69         7.59 o                         
   3   8   7        113.09        104.48         6.79 o                         
   4   8   7        195.12        216.99        10.48 o                         
   5   8   7         40.45         35.35         7.52 o                         
   6   8   7          0.76          3.35         6.45 o                         
   7   8   7         65.17         86.02         9.67 o                         
   8   8   7         30.81         14.44         9.23 o                         
   9   8   7          0.90         -8.73         8.73 o                         
  10   8   7          9.51          2.50        11.55 o                         
 -11   9   7          3.25         24.77        18.50 o                         
 -10   9   7          1.72          9.58        13.75 o                         
  -9   9   7          8.95         -2.02         8.35 o                         
  -8   9   7          5.66         -2.18         8.24 o                         
  -7   9   7          1.58          0.01         7.62 o                         
  -6   9   7         29.25         14.37         7.63 o                         
  -5   9   7          0.30          7.08         6.29 o                         
  -4   9   7         15.40         16.98         5.60 o                         
  -3   9   7        750.79        816.50        19.96 o                         
  -2   9   7         13.48          5.75         4.11 o                         
  -1   9   7        180.68        218.47         9.65 o                         
   0   9   7        122.67        137.95         7.91 o                         
   1   9   7          1.97          3.09         4.42 o                         
   2   9   7         14.45         15.64         4.86 o                         
   3   9   7        547.69        615.04        17.14 o                         
   4   9   7        712.04        700.69        21.15 o                         
   5   9   7        129.50        180.16        14.10 o                         
   6   9   7         89.49        101.47        11.87 o                         
   7   9   7        231.73        280.60        16.12 o                         
   8   9   7          0.15         -5.55         8.34 o                         
   9   9   7          1.98         -9.38         9.38 o                         
  10   9   7          5.31         -8.90        15.03 o                         
 -11  10   7          0.07         11.32        17.16 o                         
 -10  10   7          6.02         33.03        18.38 o                         
  -9  10   7          0.02         -1.83         9.38 o                         
  -8  10   7         14.16          6.57         9.33 o                         
  -7  10   7          8.34          4.53         7.84 o                         
  -6  10   7          3.89         -6.61         7.92 o                         
  -5  10   7        198.74        202.46        12.64 o                         
  -4  10   7        226.04        205.95        10.31 o                         
  -3  10   7          5.79         -1.80         5.13 o                         
  -2  10   7         15.25         12.63         4.52 o                         
  -1  10   7          8.45          3.65         5.33 o                         
   0  10   7        149.91        146.65         8.26 o                         
   1  10   7          1.74         -1.44         4.54 o                         
   2  10   7         39.43         25.97         5.28 o                         
   3  10   7        169.45        218.66        10.25 o                         
   4  10   7         55.09         97.12        10.45 o                         
   5  10   7        376.63        430.21        20.84 o                         
   6  10   7         56.31         56.86         9.44 o                         
   7  10   7         11.85         12.99         8.26 o                         
   8  10   7          5.07          7.92         9.99 o                         
   9  10   7          4.03         -9.45        10.71 o                         
  10  10   7          0.29          5.22        18.62 o                         
 -11  11   7          1.65         15.15        17.71 o                         
 -10  11   7          7.77         -7.78        12.67 o                         
  -9  11   7          2.11         -5.07        10.71 o                         
  -8  11   7          8.63          1.19         9.21 o                         
  -7  11   7         18.43          2.65         8.83 o                         
  -6  11   7          6.25          8.19         7.53 o                         
  -5  11   7          9.31         23.78         7.70 o                         
  -4  11   7        177.45        160.10         9.78 o                         
  -3  11   7         96.55         95.34         8.15 o                         
  -2  11   7         12.45         13.52         5.18 o                         
  -1  11   7          2.50         -0.67         5.14 o                         
   0  11   7         98.32         95.84         7.48 o                         
   1  11   7         25.22         27.36         5.81 o                         
   2  11   7         72.63         72.88         6.96 o                         
   3  11   7        678.73        666.66        18.76 o                         
   4  11   7       1127.78       1145.46        29.03 o                         
   5  11   7          0.24         34.78        12.77 o                         
   6  11   7         55.61         63.56         9.40 o                         
   7  11   7         27.08         16.64         9.13 o                         
   8  11   7         27.79         22.24        10.04 o                         
   9  11   7         30.39          1.86        11.85 o                         
  10  11   7          0.32         10.83        16.62 o                         
 -10  12   7          2.68          9.48        13.27 o                         
  -9  12   7         10.76          5.64        10.86 o                         
  -8  12   7          2.25          0.26         9.97 o                         
  -7  12   7          0.44         -0.82         9.10 o                         
  -6  12   7         42.52         34.11         9.08 o                         
  -5  12   7        175.49        146.48        11.41 o                         
  -4  12   7         10.03          1.29         5.77 o                         
  -3  12   7          1.17          2.99         5.84 o                         
  -2  12   7         35.86         28.17         5.67 o                         
  -1  12   7         12.12         -2.27         4.57 o                         
   0  12   7         13.03         20.23         5.95 o                         
   1  12   7         17.01          2.62         5.71 o                         
   2  12   7        167.09        166.59         9.38 o                         
   3  12   7         32.74         44.33         7.03 o                         
   4  12   7        132.92        148.97        12.02 o                         
   5  12   7          1.84         -6.55         6.55 o                         
   6  12   7         43.25         50.44         8.70 o                         
   7  12   7          1.27          1.55         9.14 o                         
   8  12   7          7.94         -9.16        10.36 o                         
   9  12   7          8.65         -5.30        11.57 o                         
  10  12   7          1.54          6.69        16.31 o                         
 -10  13   7          2.61          9.99        15.29 o                         
  -9  13   7         14.14         28.19        11.21 o                         
  -8  13   7          4.55          7.09         9.44 o                         
  -7  13   7          5.38         -3.86         9.03 o                         
  -6  13   7          2.60         -0.57        10.49 o                         
  -5  13   7         44.08         41.74         8.36 o                         
  -4  13   7        133.64        121.59        10.16 o                         
  -3  13   7        337.67        360.76        13.94 o                         
  -2  13   7         75.27         81.12         7.67 o                         
  -1  13   7          4.83          9.10         5.16 o                         
   0  13   7          0.09         -3.43         4.49 o                         
   1  13   7         78.33         79.92         7.79 o                         
   2  13   7        236.81        248.81        11.42 o                         
   3  13   7         19.23          2.08         6.41 o                         
   4  13   7        414.31        401.19        17.12 o                         
   5  13   7         42.65         49.93         8.49 o                         
   6  13   7         37.12         23.31         8.23 o                         
   7  13   7         46.42         35.35        10.20 o                         
   8  13   7         50.07         49.71        12.51 o                         
   9  13   7          0.17         -5.83        12.34 o                         
  10  13   7          0.41         14.49        16.82 o                         
 -10  14   7          0.02         -4.95        13.91 o                         
  -9  14   7          0.36         -7.53        11.09 o                         
  -8  14   7          5.47         -8.11         8.11 o                         
  -7  14   7          1.69          2.92         9.69 o                         
  -6  14   7        115.00        109.30        12.59 o                         
  -5  14   7         20.84         12.96         7.69 o                         
  -4  14   7          8.56         16.64         7.10 o                         
  -3  14   7        196.75        201.48        10.99 o                         
  -2  14   7         32.50         14.80         5.63 o                         
  -1  14   7         16.43          6.21         5.97 o                         
   0  14   7        154.65        148.64         8.96 o                         
   1  14   7         39.29         54.16         7.01 o                         
   2  14   7          5.21         -0.15         5.40 o                         
   3  14   7         33.60         30.89         7.05 o                         
   4  14   7         79.58         75.57         9.81 o                         
   5  14   7         31.66         30.21         7.81 o                         
   6  14   7          4.53         -1.95         7.72 o                         
   7  14   7          2.85          7.62        11.13 o                         
   8  14   7         38.91         42.86        11.84 o                         
   9  14   7          0.04        -14.54        14.54 o                         
  10  14   7          1.72        -19.00        66.95 o                         
 -10  15   7         11.67          6.33        16.74 o                         
  -9  15   7          0.61         12.76        11.80 o                         
  -8  15   7         15.42          0.05         9.46 o                         
  -7  15   7         57.33         27.22        10.99 o                         
  -6  15   7         67.60         53.09        12.06 o                         
  -5  15   7          1.60         -2.32         7.78 o                         
  -4  15   7          0.23          8.48         6.68 o                         
  -3  15   7          6.61         13.60         6.90 o                         
  -2  15   7        462.09        470.94        15.98 o                         
  -1  15   7        129.16        114.31         8.40 o                         
   0  15   7          1.20         -5.71         5.71 o                         
   1  15   7          7.66          7.35         6.45 o                         
   2  15   7          6.12          4.43         6.08 o                         
   3  15   7         23.50         18.86         7.65 o                         
   4  15   7        342.93        356.77        16.70 o                         
   5  15   7         18.36          9.75         8.14 o                         
   6  15   7         44.46         47.33        10.69 o                         
   7  15   7         72.30         90.56        12.67 o                         
   8  15   7         17.28         34.85        12.23 o                         
   9  15   7          0.95        -15.23        15.23 o                         
 -10  16   7          6.15          8.55        14.88 o                         
  -9  16   7          6.81         -1.46        12.34 o                         
  -8  16   7          0.57          6.52        10.23 o                         
  -7  16   7          3.22         -3.99         9.40 o                         
  -6  16   7          0.12          1.33        10.44 o                         
  -5  16   7          0.60          1.67         8.11 o                         
  -4  16   7         42.64         57.42         8.80 o                         
  -3  16   7        402.58        428.43        17.08 o                         
  -2  16   7        219.61        237.08        11.94 o                         
  -1  16   7        239.14        243.76        12.00 o                         
   0  16   7         86.40         80.92         8.32 o                         
   1  16   7        322.58        314.31        13.80 o                         
   2  16   7        452.36        449.73        18.69 o                         
   3  16   7        355.97        381.68        17.04 o                         
   4  16   7         93.76         83.63        10.16 o                         
   5  16   7          4.88          6.24         7.09 o                         
   6  16   7          5.96         -1.23         7.95 o                         
   7  16   7         22.27         25.26        11.82 o                         
   8  16   7          0.58         -5.68        12.31 o                         
   9  16   7          0.87        -12.48        14.48 o                         
  -9  17   7          1.68         12.31        12.43 o                         
  -8  17   7          0.03          5.03         9.76 o                         
  -7  17   7          1.85          2.62        10.32 o                         
  -6  17   7          1.46         -8.27         9.47 o                         
  -5  17   7          2.41          5.14         7.34 o                         
  -4  17   7         12.18          8.11         7.13 o                         
  -3  17   7          7.40         10.47         7.13 o                         
  -2  17   7         33.05         40.89         8.51 o                         
  -1  17   7         22.50         24.01         7.12 o                         
   0  17   7         32.30         32.86         7.68 o                         
   1  17   7         32.18         23.82         6.80 o                         
   2  17   7          3.79         15.08         7.88 o                         
   3  17   7          0.83         12.85         7.10 o                         
   4  17   7          7.60         16.33         7.80 o                         
   5  17   7        147.08        134.95        12.19 o                         
   6  17   7          3.34          9.21        10.07 o                         
   7  17   7         18.55         10.77        11.76 o                         
   8  17   7          4.10          3.95        12.14 o                         
   9  17   7          0.05         -9.36        18.38 o                         
  -9  18   7          0.97          6.73        14.03 o                         
  -8  18   7          0.40          7.24        16.31 o                         
  -7  18   7         31.36         41.06        11.85 o                         
  -6  18   7          4.80          9.90         9.95 o                         
  -5  18   7          3.97          2.35         7.14 o                         
  -4  18   7         40.70         41.29        10.38 o                         
  -3  18   7         24.57         10.52         8.23 o                         
  -2  18   7        129.83        127.23        11.05 o                         
  -1  18   7         25.35         30.10         7.80 o                         
   0  18   7        522.17        484.37        18.33 o                         
   1  18   7        675.81        736.88        23.18 o                         
   2  18   7        510.00        519.90        19.23 o                         
   3  18   7         12.74          9.45         8.16 o                         
   4  18   7          3.36          6.46         9.38 o                         
   5  18   7         27.90         27.88         9.36 o                         
   6  18   7          2.93         -8.71         8.71 o                         
   7  18   7          4.47         13.51        11.58 o                         
   8  18   7          0.03         -7.61        13.56 o                         
   9  18   7         17.59         11.78        32.62 o                         
  -9  19   7          0.21         29.54        20.31 o                         
  -8  19   7         11.32        -11.43        11.43 o                         
  -7  19   7         19.16         35.48        11.71 o                         
  -6  19   7          0.56         18.66         9.93 o                         
  -5  19   7          5.27          9.12         8.34 o                         
  -4  19   7         57.46         48.64         9.21 o                         
  -3  19   7         19.53          2.03         7.58 o                         
  -2  19   7          2.01         -5.69         7.09 o                         
  -1  19   7         67.48         56.73         8.41 o                         
   0  19   7          0.06          1.46         6.57 o                         
   1  19   7        218.87        202.57        12.89 o                         
   2  19   7        110.05        137.05        11.39 o                         
   3  19   7          7.00         11.75         8.66 o                         
   4  19   7          9.81         -1.47         7.92 o                         
   5  19   7         25.02          8.05         9.51 o                         
   6  19   7          4.44          5.95        10.55 o                         
   7  19   7         19.36         10.05        13.31 o                         
   8  19   7          1.77        -15.96        15.96 o                         
  -8  20   7          0.06        -12.75        12.75 o                         
  -7  20   7         23.07         28.02        13.01 o                         
  -6  20   7          4.68         11.22         9.99 o                         
  -5  20   7          6.58          7.10         8.68 o                         
  -4  20   7          2.26          3.70         8.89 o                         
  -3  20   7         59.44         51.01         9.73 o                         
  -2  20   7        109.45        111.50        12.02 o                         
  -1  20   7          0.07         -6.36         6.36 o                         
   0  20   7        335.93        322.06        17.53 o                         
   1  20   7        254.60        278.63        14.73 o                         
   2  20   7         13.22         19.91         7.95 o                         
   3  20   7          4.36         -3.67         8.76 o                         
   4  20   7          0.01         -8.23         8.23 o                         
   5  20   7          0.69         15.27         8.99 o                         
   6  20   7         91.89        118.14        14.94 o                         
   7  20   7          0.67        -13.32        13.32 o                         
   8  20   7          1.96         -1.77        15.79 o                         
  -8  21   7          0.22          3.29        13.47 o                         
  -7  21   7          1.07        -11.04        11.04 o                         
  -6  21   7          0.28         11.93        11.14 o                         
  -5  21   7          0.84          0.59         8.25 o                         
  -4  21   7          0.05         -1.26         8.45 o                         
  -3  21   7          3.61         -6.23         8.43 o                         
  -2  21   7         14.68         22.01         9.51 o                         
  -1  21   7         14.40         14.76         8.39 o                         
   0  21   7        120.75        109.21        11.06 o                         
   1  21   7         27.01         19.46         8.43 o                         
   2  21   7         34.50         13.12         8.29 o                         
   3  21   7          3.16         -9.16         9.16 o                         
   4  21   7          6.23          6.40         9.59 o                         
   5  21   7         32.30         25.40        11.04 o                         
   6  21   7          0.60          2.08        13.24 o                         
   7  21   7          1.65        -13.37        13.37 o                         
   8  21   7          0.71        -28.08        28.08 o                         
  -8  22   7          0.01         -5.52        15.32 o                         
  -7  22   7          7.92         22.69        15.17 o                         
  -6  22   7         21.96         20.41        12.96 o                         
  -5  22   7          6.79         23.15         9.22 o                         
  -4  22   7         19.36         24.83        10.33 o                         
  -3  22   7         64.73         47.82         9.76 o                         
  -2  22   7          3.00         -5.19         8.33 o                         
  -1  22   7          1.49          9.23         8.45 o                         
   0  22   7         40.97         27.06         8.56 o                         
   1  22   7         58.50         48.05        10.11 o                         
   2  22   7         61.21         41.06        10.19 o                         
   3  22   7         13.30          6.25         9.19 o                         
   4  22   7          8.74          7.69         9.10 o                         
   5  22   7          1.85         11.04         9.86 o                         
   6  22   7          0.19        -13.11        13.11 o                         
   7  22   7          9.66          5.95        16.58 o                         
  -7  23   7          6.01         12.02        14.76 o                         
  -6  23   7         44.41         42.18        15.15 o                         
  -5  23   7         39.67         63.78        12.11 o                         
  -4  23   7          2.56         10.38        10.31 o                         
  -3  23   7          0.10         12.60         8.66 o                         
  -2  23   7         10.55         12.36         8.80 o                         
  -1  23   7         11.32         -9.21         9.21 o                         
   0  23   7          0.02         -7.09         7.09 o                         
   1  23   7         76.47        102.38        11.81 o                         
   2  23   7         99.56        132.43        12.42 o                         
   3  23   7         12.90         23.95        10.07 o                         
   4  23   7          3.69          3.20        10.08 o                         
   5  23   7          6.86         -2.50        11.38 o                         
   6  23   7          4.00        -13.21        17.05 o                         
   7  23   7         22.24          8.02        17.33 o                         
  -7  24   7          4.65         -7.78        14.49 o                         
  -6  24   7          1.32         21.30        15.74 o                         
  -5  24   7         59.47         59.17        12.65 o                         
  -4  24   7          3.03         10.37         9.41 o                         
  -3  24   7          0.01         15.15         9.71 o                         
  -2  24   7         18.30         22.74        10.06 o                         
  -1  24   7          4.13          1.18         8.55 o                         
   0  24   7          1.05         -5.11         8.20 o                         
   1  24   7          9.89         21.40         9.73 o                         
   2  24   7         13.30         15.68         9.17 o                         
   3  24   7          0.69         15.31        10.98 o                         
   4  24   7          0.00         -3.92        11.49 o                         
   5  24   7         10.85          3.40        13.62 o                         
   6  24   7         33.07         24.00        14.94 o                         
  -6  25   7          0.01         -1.84        14.71 o                         
  -5  25   7         69.18        109.66        14.45 o                         
  -4  25   7         15.81          2.63        10.01 o                         
  -3  25   7         16.59         28.00        10.13 o                         
  -2  25   7         33.65         57.77        11.90 o                         
  -1  25   7         36.57         15.41        10.08 o                         
   0  25   7         17.44         22.12         9.09 o                         
   1  25   7          8.90          6.83         9.16 o                         
   2  25   7         18.63         19.39         9.98 o                         
   3  25   7         20.80         25.94        12.16 o                         
   4  25   7          6.15          0.89        13.02 o                         
   5  25   7          0.61         -1.64        14.44 o                         
   6  25   7          0.63        -14.67        16.92 o                         
  -6  26   7          0.77          2.22        16.35 o                         
  -5  26   7          2.57          5.01        13.66 o                         
  -4  26   7          4.44         26.32        13.48 o                         
  -3  26   7         48.24         81.81        13.83 o                         
  -2  26   7          1.08         -5.75        10.66 o                         
  -1  26   7         29.32         53.61        13.18 o                         
   0  26   7         15.74         16.79         9.92 o                         
   1  26   7          0.59         -9.13         9.13 o                         
   2  26   7          1.86          5.23        10.40 o                         
   3  26   7         18.20         23.56        14.31 o                         
   4  26   7          2.52        -15.21        15.21 o                         
   5  26   7          0.34          7.91        14.37 o                         
  -5  27   7          7.24         34.26        15.65 o                         
  -4  27   7         19.56          3.41        13.05 o                         
  -3  27   7          3.54         35.46        13.99 o                         
  -2  27   7         18.78          6.93        12.61 o                         
  -1  27   7         20.58         45.93        13.58 o                         
   0  27   7          0.22          3.20        12.02 o                         
   1  27   7          7.76          6.00        10.54 o                         
   2  27   7          0.75         10.74        13.43 o                         
   3  27   7          4.45          8.46        14.38 o                         
   4  27   7          6.49         -6.57        14.02 o                         
  -4  28   7          3.15          4.73        15.14 o                         
  -3  28   7          1.32          7.02        13.20 o                         
  -2  28   7         16.49         17.75        13.83 o                         
  -1  28   7         19.46         37.44        13.84 o                         
   0  28   7         39.25         48.09        13.13 o                         
   1  28   7         53.15         95.56        18.07 o                         
   2  28   7          0.05         -4.56        13.64 o                         
   3  28   7         17.91         62.12        26.30 o                         
  -3  29   7         11.04         24.78        14.86 o                         
  -2  29   7         15.35          0.47        13.36 o                         
  -1  29   7          2.86          0.97        13.55 o                         
   0  29   7          0.00          6.02        11.80 o                         
   1  29   7          2.08         10.16        13.17 o                         
   2  29   7          3.08          3.35        15.28 o                         
   0  30   7         24.59         71.30        23.69 o                         
 -11   0   8          1.40         -4.47        26.51 o                         
 -10   0   8          2.45          1.09        14.13 o                         
  -9   0   8         13.27          5.05        12.87 o                         
  -8   0   8         21.28         12.67        10.51 o                         
  -7   0   8         73.87         52.38        12.73 o                         
  -6   0   8         60.16         90.17        12.95 o                         
  -5   0   8        910.19        902.58        35.71 o                         
  -4   0   8       1078.56       1001.02        33.96 o                         
  -3   0   8         30.41         32.99         7.16 o                         
  -2   0   8         84.04         94.68         7.61 o                         
  -1   0   8        654.12        626.77        26.76 o                         
   0   0   8        723.46        792.64        25.09 o                         
   1   0   8         71.58         64.85         8.96 o                         
   2   0   8          0.07         -4.15         6.21 o                         
   3   0   8         19.87         19.52         8.93 o                         
   4   0   8        276.13        310.69        24.42 o                         
   5   0   8          1.88         -7.84         7.84 o                         
   6   0   8         16.23         11.08         9.65 o                         
   7   0   8        254.32        305.47        23.24 o                         
   8   0   8         97.01         55.01        14.83 o                         
   9   0   8         15.94         13.72        17.06 o                         
  10   0   8          5.45         43.66        23.50 o                         
 -11   1   8          0.24          9.62        15.57 o                         
 -10   1   8          6.70          0.56        10.09 o                         
  -9   1   8          4.79         -3.89         8.01 o                         
  -8   1   8          4.52         -4.10         7.00 o                         
  -7   1   8         45.77         27.02         7.89 o                         
  -6   1   8        100.75         69.30         9.42 o                         
  -5   1   8        196.84        283.04        14.40 o                         
  -4   1   8        535.35        619.99        16.88 o                         
  -3   1   8         37.36         33.81         6.11 o                         
  -2   1   8        119.15        135.99         6.53 o                         
  -1   1   8         36.70         29.57         4.56 o                         
   0   1   8          2.90          5.06         3.93 o                         
   1   1   8        275.91        293.30        10.32 o                         
   2   1   8        143.44        156.44         8.09 o                         
   3   1   8         17.31          7.01         5.38 o                         
   4   1   8          1.99         -2.06         5.33 o                         
   5   1   8          0.05         -5.62         5.62 o                         
   6   1   8          6.21         -8.31         8.38 o                         
   7   1   8         68.12         68.77        10.49 o                         
   8   1   8         35.78         34.42         9.77 o                         
   9   1   8         21.04         22.84        11.00 o                         
  10   1   8          2.34         13.74        12.71 o                         
 -11   2   8          0.10         -3.14        14.57 o                         
 -10   2   8          0.00          9.95        10.13 o                         
  -9   2   8          1.25          2.53         9.61 o                         
  -8   2   8          2.61          7.48         9.90 o                         
  -7   2   8          2.15         -6.33         6.66 o                         
  -6   2   8         48.78         36.81         9.48 o                         
  -5   2   8        196.30        236.49        12.10 o                         
  -4   2   8        476.72        488.55        15.51 o                         
  -3   2   8         83.36         74.22         6.39 o                         
  -2   2   8         15.33         15.31         4.39 o                         
  -1   2   8         61.05         57.47         5.24 o                         
   0   2   8         10.84          2.91         4.13 o                         
   1   2   8        521.17        533.00        14.60 o                         
   2   2   8        428.10        481.22        13.72 o                         
   3   2   8          0.02         -5.13         5.13 o                         
   4   2   8         62.90         58.70         7.22 o                         
   5   2   8         34.39         13.94         6.34 o                         
   6   2   8         52.22         36.06         7.63 o                         
   7   2   8         13.56          8.24         8.57 o                         
   8   2   8         98.78         94.77        13.02 o                         
   9   2   8         62.13         72.54        13.06 o                         
  10   2   8          0.09         -5.20        13.34 o                         
 -11   3   8          0.70         -0.25        16.69 o                         
 -10   3   8          2.45         18.61        10.32 o                         
  -9   3   8          6.16          7.35         9.36 o                         
  -8   3   8          3.88         -7.46         8.13 o                         
  -7   3   8          1.65         -6.90         7.38 o                         
  -6   3   8        441.44        477.14        20.65 o                         
  -5   3   8        484.30        473.51        16.95 o                         
  -4   3   8        421.96        398.23        14.50 o                         
  -3   3   8         20.82         11.91         4.61 o                         
  -2   3   8        285.02        308.98        10.30 o                         
  -1   3   8          4.67          4.21         3.91 o                         
   0   3   8         32.34         26.97         4.81 o                         
   1   3   8          1.53          7.03         4.34 o                         
   2   3   8         68.20         74.22         6.26 o                         
   3   3   8         12.83          2.90         4.99 o                         
   4   3   8         94.80         87.66         8.10 o                         
   5   3   8        359.34        332.66        13.39 o                         
   6   3   8          1.23         -6.04         6.04 o                         
   7   3   8         52.59         38.80         8.83 o                         
   8   3   8         33.32         37.55         9.79 o                         
   9   3   8          0.07          9.88        10.61 o                         
  10   3   8          8.41         14.11        13.79 o                         
 -11   4   8          1.46         10.01        15.76 o                         
 -10   4   8          0.32        -10.03        10.03 o                         
  -9   4   8          0.79         -9.34         9.34 o                         
  -8   4   8          1.09         16.28         8.72 o                         
  -7   4   8          4.40         -5.72         7.12 o                         
  -6   4   8          0.34         15.25         7.54 o                         
  -5   4   8        121.19        119.78         9.56 o                         
  -4   4   8        584.80        567.98        20.58 o                         
  -3   4   8          0.20         -3.62         4.46 o                         
  -2   4   8        657.85        708.43        16.17 o                         
  -1   4   8        179.17        217.68         8.95 o                         
   0   4   8        548.60        621.10        15.29 o                         
   1   4   8         11.40         14.34         4.59 o                         
   2   4   8         29.37         32.21         5.28 o                         
   3   4   8        215.57        250.90        11.20 o                         
   4   4   8        100.60        103.40         8.31 o                         
   5   4   8        263.74        262.25        11.98 o                         
   6   4   8         83.34         86.38         8.85 o                         
   7   4   8          5.80         -1.09         7.85 o                         
   8   4   8        106.21         77.52        10.51 o                         
   9   4   8         22.44          2.06        10.03 o                         
  10   4   8          7.02         27.78        15.71 o                         
 -11   5   8          0.25          6.93        16.30 o                         
 -10   5   8          8.96         14.01        11.05 o                         
  -9   5   8          0.70         -1.65         9.76 o                         
  -8   5   8          0.01         -2.82         9.26 o                         
  -7   5   8          0.41         -6.89         6.89 o                         
  -6   5   8         20.09         15.37         7.93 o                         
  -5   5   8         67.39         74.99         8.54 o                         
  -4   5   8          5.68         -1.05         6.32 o                         
  -3   5   8        124.41        113.76         7.47 o                         
  -2   5   8        103.57        117.24         6.61 o                         
  -1   5   8         21.31         10.05         4.35 o                         
   0   5   8        174.44        177.33         8.14 o                         
   1   5   8        145.97        157.06         9.43 o                         
   2   5   8          6.19          6.16         4.37 o                         
   3   5   8         22.13         44.58         6.53 o                         
   4   5   8          9.87          4.68         5.73 o                         
   5   5   8         14.90         11.97         6.63 o                         
   6   5   8         37.74         35.81         7.52 o                         
   7   5   8         22.94          5.84         7.64 o                         
   8   5   8         11.25         13.31         9.17 o                         
   9   5   8          8.72         12.94         9.73 o                         
  10   5   8          5.01         10.11        13.58 o                         
 -11   6   8          0.52          8.31        14.44 o                         
 -10   6   8          1.21         10.74        11.00 o                         
  -9   6   8          0.01          2.26         9.77 o                         
  -8   6   8          3.31          5.34         8.28 o                         
  -7   6   8          3.60         -7.31         7.31 o                         
  -6   6   8          7.13         -6.52         6.52 o                         
  -5   6   8         29.06         36.29         7.96 o                         
  -4   6   8          8.51         11.31         6.49 o                         
  -3   6   8         49.91         47.04         6.00 o                         
  -2   6   8          7.65          8.11         4.47 o                         
  -1   6   8         31.03         25.19         4.99 o                         
   0   6   8         16.75          8.09         5.46 o                         
   1   6   8          0.80          9.55         4.80 o                         
   2   6   8         57.38         71.14         6.52 o                         
   3   6   8         47.00         61.09         6.96 o                         
   4   6   8         30.45         21.17         6.23 o                         
   5   6   8         33.42         17.88         7.12 o                         
   6   6   8         75.86         56.41         8.23 o                         
   7   6   8         30.11         18.05         8.40 o                         
   8   6   8          9.24          5.68         8.36 o                         
   9   6   8         23.34         12.89        10.50 o                         
  10   6   8         42.65         26.13        14.37 o                         
 -11   7   8          2.88         16.24        16.13 o                         
 -10   7   8          0.89         20.28        12.50 o
[truncated: 180,550 more chars]
